# Supplementary material for: Aqueous humor proteome of primary open angle glaucoma: A combined dataset of mass spectrometry studies
Source: Data Brief. 2020 Sep 21;32:106327. doi: 10.1016/j.dib.2020.106327 (PMC7519237; doi:10.1016/j.dib.2020.106327)
Supplement: Supplementary file 1 [file mmc1.zip]

Archive with 5 entries (5 files):
- File 1 patient characteristics.xlsx
- File 2 Dataset 1-3.xlsx
- File 3 Dataset 1-3 duplo removed.xlsx
- File 4 Combined dataset.xlsx
- File 5 Filtered dataset.xlsx
