# Supplementary material for: Aqueous humor proteome of primary open angle glaucoma: A combined dataset of mass spectrometry studies
Source: Data Brief. 2020 Sep 21;32:106327. doi: 10.1016/j.dib.2020.106327 (PMC7519237; doi:10.1016/j.dib.2020.106327)
Supplement: Supplementary file 1 [file mmc1.zip › File 1 patient characteristics.xlsx]

## Sheet: File 1 Patient characteristics
Study	Patient sample ID	Disease	Operated Eye	Gender	Age	Ethnicity	Eye drops	HVA mean deviation (dB)	HVA visual field index (%)	IOP (mmHg)	Other pre-existing ocular diseases	Ocular surgery history	Systemic diseases			Combined dataset	Cataract	Glaucoma	p-value
Adav et al 2018 Dataset PXD007624	CG072	Cataract	OD	Female	82	Chinese	None	NA	NA	10	None (according exclusion criteria)	None (according exclusion criteria)	None			Sample size	25	21
	CG070	Cataract	OS	Male	77	Chinese	None	NA	NA	15	None (according exclusion criteria)	None (according exclusion criteria)	None			Age	64.6 ± 11.8	68.3 ± 12.0	0.304
	CG065	Cataract	OS	Male	59	Chinese	None	NA	NA	14	None (according exclusion criteria)	None (according exclusion criteria)	None			Gender distribution (Females)	14	11	0.806
	CG078	Cataract	OD	Female	82	Chinese	None	NA	NA	12	None (according exclusion criteria)	None (according exclusion criteria)	Diabetes			IOP (mmHg)	15.5 ± 3.3	17.1 ± 3.9	0.133
	CG075	Cataract	OD	Female	79	Chinese	None	NA	NA	20	None (according exclusion criteria)	None (according exclusion criteria)	Diabetes
	G10	Open angle glaucoma	OD	Female	89	“Other”	Xalatan	-27.44	9	17	None (according exclusion criteria)	None (according exclusion criteria)	None
	G041	Open angle glaucoma	OD	Male	78	Chinese	Timolol, Xalatan	-25.11	21	16	None (according exclusion criteria)	None (according exclusion criteria)	None
	G039	Open angle glaucoma	OD	Male	59	Chinese	Timolol, Xalatan	-24.65	31	16	None (according exclusion criteria)	None (according exclusion criteria)	None
	G016	Open angle glaucoma	OS	Female	84	Chinese	Timolol, Xalatan	-23.23	24	14	None (according exclusion criteria)	None (according exclusion criteria)	Diabetes
	G009	Open angle glaucoma	OS	Female	82	Chinese	Timolol, Xalatan	-20.91	34	22	None (according exclusion criteria)	None (according exclusion criteria)	Diabetes
Kliuchnikova et al 2016 Dataset PXD002623	k8	Immature cataract	OD	Male	74	Caucasian	None	NA	NA	13	moderate myopia	None	Cardiac ischemia, arrhythmia
	k10	Immature cataract	OD	Female	72	Caucasian	adenosine, nicotinamide, cytochrome C	NA	NA	11	age-related macular degeneration	None	Hypertonic disease, glucose allergy, itching
	k14	Immature cataract	OD	Female	78	Caucasian	None	NA	NA	17	age-related macular degeneration	None	Cardiac ischemia, hypertonic disease
	k18	Immature cataract	OS	Female	61	Caucasian	None	NA	NA	18	None	None	None
	k24	Immature cataract	OD	Female	71	Caucasian	None	NA	NA	14	retinal angiopathy	None	Cardiac ischemia, hypertonic disease, atrial fibrillation
	k32	Immature cataract	OD	Male	79	Caucasian	None	NA	NA	12	OS: age-related macular degeneration	None	None
	k44	Immature cataract	OD	Male	75	Caucasian	None	NA	NA	20	moderate myopia from 10 years old, hypertoxic angiosclerosis	None	Hypertonic disease, arthrosis of the hip joints, ankylosing spondylitis
	k52	Immature cataract	OS	Female	52	Caucasian	None	NA	NA	22	age-related macular degeneration, mild myopia	None	Cardiac ischemia, hypertonic disease
	k60	Immature cataract	OD	Male	45	Caucasian	None	NA	NA	21	None	None	Hypertonic disease
	k62	Immature cataract	OS	Female	55	Caucasian	None	NA	NA	11	None	None	Hypotension, varicose vein disease, osteoporosis, intervertebral hernia
	k64	Immature cataract	OD	Female	80	Caucasian	None	NA	NA	16	age-related macular degeneration, moderate myopia	None	Chronic gastritis, peptic ulcer of the stomach and 12 duodenum (remission), varicose disease of the limbs
	g12	Open-angle glaucoma I - Iia	OS	Male	73	Caucasian	latanoprost, timolol	NA	NA	15	immature cataract	phacoemulsification in 2013	Hypertonic disease, chronic pyelonephritis (remission)
	g50	Open-angle glaucoma III a-b	OD	Female	82	Caucasian	timolol, latanoprost	NA	NA	9	immature cataract, partial optic atrophy, age-related macular degeneration, nevus choroid	phacoemulsification in 2014	Cardiac ischemia, hypertonic disease, peptic ulcer (remission), allergy to navacaine
	g54	Open-angle glaucoma IIIa	OD	Male	74	Caucasian	latanoprost	NA	NA	17	immature cataract	phacoemulsification in 2014, anti-glaucoma surgery in 2008	Acute Cerebrovascular Event, stage 2 hypertension, chronic gastritis
	g56	Open-angle glaucoma II-IIIa	OD	Female	79	Caucasian	latanoprost	NA	NA	13	mmature cataract, moderate myopia	phacoemulsification in 2014	Cardiac ischemia, hypertonic disease
	g110	Open-angle glaucoma I a	OD	Female	77	Caucasian	None	NA	NA	13	mature cataract	phacoemulsification in 2014	Cardiac ischemia, hypertonic disease
	g114	Open-angle glaucoma Iia	OS	Male	80	Caucasian	betaxolol, latanoprost	NA	NA	25	immature cataract	phacoemulsification in 2014	Cardiac ischemia, hypertonic disease
	g116	Operated open-angle glaucoma Iia	OS	Female	73	Caucasian	Timolol	NA	NA	14	immature cataract	sinus trabeculectomy in 2000,phacoemulsification in 2015	Urolithiasis disease, thyroid nodes, arthrosis of the hip joints
	gp98	Open-angle glaucoma IIIa, PEX	OS	Female	80	Caucasian	latanoprost	NA	NA	21	immature cataract	phacoemulsification in 2014	Cardiac ischemia, hypertonic disease, chronic cholecystitis and pancreatitis
	gp100	Open-angle glaucoma IIIa, PEX	OS	Female	81	Caucasian	betaxolol, latanoprost	NA	NA	20	immature cataract	phacoemulsification in 2014	Chronic iron deficiency anemia, chronic atrophic gastritis, pancreatitis, stage 3 hypertension
	gp102	Open-angle glaucoma IIa, PEX	OS	Male	62	Caucasian	brinzolamide, timolol, drops	NA	NA	18	immature cataract	phacoemulsification in 2014	None
	gp104	Open-angle glaucoma Ia, PEX	OD	Male	67	Caucasian	timolol, latanoprost	NA	NA	18	immature cataract	phacoemulsification in 2014	Hearing loss
	gp112	Open-angle glaucoma IIIa, PEX	OD	Male	72	Caucasian	dorzolamide, timolol, latanoprost,	NA	NA	12	immature cataract	phacoemulsification in 2014	Stage 1 arterial hypertension
	gp118	Open-angle glaucoma Ia, PEX	OD	Male	77	Caucasian	dorsolamide	NA	NA	13	immature cataract, OS: corneal leukoma, phthisis bulbi, penetrating scar of the cornea	phacoemulsification	Cardiac ischemia, urolithiasis disease
	kp34	Immature cataract, PEX	OS	Female	74	Caucasian	None	NA	NA	18	None	None	Hypertonic disease, osteochondrosis, nodular goiter
	kp42	Immature cataract, PEX	OS	Male	70	Caucasian	None	NA	NA	19	None	None	Stage 3 hypertension, cardiac ischemia, chronic pancreatitis and cholecystitis
	kp46	Immature cataract, PEX	OS	Female	85	Caucasian	None	NA	NA	20	None	None	Cardiac ischemia, hypertonic disease, stage 2 arterial hypertension
	kp58	Immature cataract, PEX	OS	Female	78	Caucasian	None	NA	NA	11	None	None	Cardiac ischemia, hypertonic disease
	kp120	Immature cataract, PEX	OD	Male	73	Caucasian	None	NA	NA	21	None	None	Cardiac ischemia, hypertonic disease, prostate adenoma
Kaur et al 2018 Dataset PXD004928	Cat 1	Cataract	Not specified	Male	58	Indian	None	NA	NA	17	None	None	None
	Cat 2	Cataract	Not specified	Female	58	Indian	None	NA	NA	17	None	None	None
	Cat 3	Cataract	Not specified	Male	55	Indian	None	NA	NA	12	None	None	None
	Cat 4	Cataract	Not specified	Female	55	Indian	None	NA	NA	13	None	None	None
	New Cat 1	Cataract	Not specified	Female	53	Indian	None	NA	NA	14	None	None	None
	New Cat 2	Cataract	Not specified	Male	57	Indian	None	NA	NA	18	None	None	None
	New Cat 3	Cataract	Not specified	Male	54	Indian	None	NA	NA	16	None	None	None
	New Cat 4	Cataract	Not specified	Male	52	Indian	None	NA	NA	19	None	None	None
	New Cat 5	Cataract	Not specified	Female	52	Indian	None	NA	NA	15	None	None	None
	POAG 1	Open angle glaucoma	Not specified	Male	60	Indian	Timolol, Diamox	-16.56	46	11	None	None	None
	POAG 2	Open angle glaucoma	Not specified	Female	58	Indian	Timolol, Diamox	-0.51	100	18	None	None	None
	POAG 3	Open angle glaucoma	Not specified	Male	58	Indian	Timolol, Diamox	-9.79	87	21	None	None	None
	POAG 4	Open angle glaucoma	Not specified	Male	57	Indian	Timolol, Diamox	-1.82	99	21	None	None	None
	New POAG 1	Open angle glaucoma	Not specified	Male	54	Indian	Timolol, Diamox	-2.85	97	21	None	None	None
	New POAG 2	Open angle glaucoma	Not specified	Female	53	Indian	Timolol, Diamox	-6.99	91	21	None	None	None
	New POAG 3	Open angle glaucoma	Not specified	Male	55	Indian	Timolol, Diamox	-10.48	75	20	None	None	None
	New POAG 4	Open angle glaucoma	Not specified	Female	56	Indian	Timolol, Diamox	-25.66	21	18	None	None	None
	New POAG 5	Open angle glaucoma	Not specified	Female	54	Indian	Timolol, Diamox	-21.62	34	18	None	None	None
