# Supplementary material for: Aqueous humor proteome of primary open angle glaucoma: A combined dataset of mass spectrometry studies
Source: Data Brief. 2020 Sep 21;32:106327. doi: 10.1016/j.dib.2020.106327 (PMC7519237; doi:10.1016/j.dib.2020.106327)
Supplement: Supplementary file 1 [file mmc1.zip › File 2 Dataset 1-3.xlsx]

## Sheet: Dataset 1 Adav
Protein IDs	Majority protein IDs	Peptide counts (all)	Peptide counts (razor+unique)	Peptide counts (unique)	Protein names	Gene names	Fasta headers	Number of proteins	Peptides	Razor + unique peptides	Unique peptides	Peptides CG065_A	Peptides CG065_B	Peptides CG070_A	Peptides CG070_B	Peptides CG072_A	Peptides CG072_B	Peptides CG075_A	Peptides CG075_B	Peptides CG078_A	Peptides CG078_B	Peptides G009_A	Peptides G009_B	Peptides G010_A	Peptides G010_B	Peptides G016_A	Peptides G016_B	Peptides G039_A	Peptides G039_B	Peptides G041_A	Peptides G041_B	Razor + unique peptides CG065_A	Razor + unique peptides CG065_B	Razor + unique peptides CG070_A	Razor + unique peptides CG070_B	Razor + unique peptides CG072_A	Razor + unique peptides CG072_B	Razor + unique peptides CG075_A	Razor + unique peptides CG075_B	Razor + unique peptides CG078_A	Razor + unique peptides CG078_B	Razor + unique peptides G009_A	Razor + unique peptides G009_B	Razor + unique peptides G010_A	Razor + unique peptides G010_B	Razor + unique peptides G016_A	Razor + unique peptides G016_B	Razor + unique peptides G039_A	Razor + unique peptides G039_B
CON__P00761	CON__P00761	6	6	6				1	6	6	6	4	4	5	4	4	4	4	4	4	4	6	6	4	4	4	4	4	4	4	4	4	4	5	4	4	4	4	4	4	4	6	6	4	4	4	4	4	4
CON__P02533;P02533;CON__A2A4G1;CON__P19012;P19012;CON__Q61782;CON__P19001;CON__P35900;CON__Q9D312;P35900;CON__Q14525;CON__Q9UE12;CON__Q15323;CON__A2A5Y0;CON__P05784;CON__Q92764;CON__Q14532;CON__A2AB72;CON__Q497I4;CON__O76015;CON__Q7Z3Y9;CON__O76014;CON__REFSEQ:XP_986630;CON__Q99456;Q14525;Q15323;Q14532;O76014;Q92764;O76015;Q7Z3Y9;Q99456	CON__P02533;P02533	32;32;7;5;5;4;3;2;2;2;1;1;1;1;1;1;1;1;1;1;1;1;1;1;1;1;1;1;1;1;1;1	20;20;0;0;0;2;0;0;0;0;0;0;0;0;0;0;0;0;0;0;0;0;0;0;0;0;0;0;0;0;0;0	9;9;0;0;0;2;0;0;0;0;0;0;0;0;0;0;0;0;0;0;0;0;0;0;0;0;0;0;0;0;0;0	Keratin, type I cytoskeletal 14	KRT14	;Keratin, type I cytoskeletal 14	32	32	20	9	23	24	18	18	18	20	29	29	18	19	22	21	21	25	20	25	20	24	20	22	16	15	12	10	12	11	18	19	13	12	14	14	14	16	14	16	13	15
CON__P02538;P02538;CON__O95678;O95678;CON__Q8VED5	CON__P02538;P02538	36;36;11;11;7	4;4;1;1;1	3;3;0;0;0	Keratin, type II cytoskeletal 6A	KRT6A	;Keratin, type II cytoskeletal 6A	5	36	4	3	16	17	12	15	14	20	33	32	16	15	21	17	21	21	19	20	20	23	18	16	1	1	2	1	1	3	4	4	1	1	1	1	2	1	1	2	2	2
CON__P02768-1;P02768	CON__P02768-1;P02768	105;105	105;105	99;99	Serum albumin	ALB	;Serum albumin	2	105	105	99	98	97	97	100	98	101	100	95	99	100	96	98	82	86	100	100	96	97	92	94	98	97	97	100	98	101	100	95	99	100	96	98	82	86	100	100	96	97
CON__P02769	CON__P02769	45	39	39				1	45	39	39	39	39	37	37	34	36	31	28	42	41	41	35	37	39	42	41	38	39	40	38	34	34	32	31	30	31	26	23	37	36	36	30	33	34	37	36	33	34
CON__P08779;P08779;CON__Q9Z2K1;CON__Q3ZAW8	CON__P08779;P08779	34;34;10;10	29;29;8;8	22;22;4;4	Keratin, type I cytoskeletal 16	KRT16	;Keratin, type I cytoskeletal 16	4	34	29	22	18	18	13	15	15	20	33	31	12	15	20	15	18	19	18	22	17	20	18	17	15	13	10	10	12	15	29	27	10	12	16	12	15	14	16	17	14	15
CON__P13645;P13645;CON__P02535-1;CON__Q7Z3Y7;Q7Z3Y7;CON__Q148H6;CON__Q7Z3Z0;CON__Q7Z3Y8;CON__Q2M2I5;Q7Z3Z0;Q7Z3Y8;Q2M2I5	CON__P13645;P13645	43;43;10;4;4;3;2;2;2;2;2;2	43;43;10;4;4;3;2;2;2;2;2;2	36;36;6;2;2;1;1;1;0;1;1;0	Keratin, type I cytoskeletal 10	KRT10	;Keratin, type I cytoskeletal 10	12	43	43	36	39	39	31	36	36	34	35	34	31	32	33	30	25	30	32	34	30	33	29	31	39	39	31	36	36	34	35	34	31	32	33	30	25	30	32	34	30	33
CON__P13647;P13647	CON__P13647;P13647	31;31	18;18	10;10	Keratin, type II cytoskeletal 5	KRT5	;Keratin, type II cytoskeletal 5	2	31	18	10	17	21	15	15	14	18	26	26	12	15	20	15	17	17	19	20	20	21	19	19	8	11	8	7	6	9	14	16	6	7	12	9	9	9	12	11	11	11
CON__P35908;CON__Q9DCV7;CON__Q9R0H5;CON__Q9H552	CON__P35908	48;3;3;1	1;0;0;0	1;0;0;0				4	48	1	1	37	41	32	33	33	34	36	33	34	35	37	33	33	36	36	40	40	40	35	35	1	1	1	1	1	1	1	1	1	1	1	1	0	0	0	1	1	1
CON__P35908v2;P35908	CON__P35908v2;P35908	48;48	45;45	1;1	Keratin, type II cytoskeletal 2 epidermal	KRT2	;Keratin, type II cytoskeletal 2 epidermal	2	48	45	1	37	41	32	33	33	34	36	33	34	35	37	33	34	37	37	40	40	40	35	36	34	38	30	30	31	32	33	30	31	32	34	30	32	35	35	37	38	37
CON__P48668;P48668	CON__P48668;P48668	37;37	30;30	0;0	Keratin, type II cytoskeletal 6C	KRT6C	;Keratin, type II cytoskeletal 6C	2	37	30	0	18	19	12	16	15	20	34	33	17	18	23	18	22	24	20	21	22	25	18	17	12	12	7	9	9	13	28	28	12	12	16	13	18	19	13	14	17	20
CON__Q04695;Q04695	CON__Q04695;Q04695	18;18	8;8	2;2	Keratin, type I cytoskeletal 17	KRT17	;Keratin, type I cytoskeletal 17	2	18	8	2	12	12	6	6	5	8	17	18	6	7	8	7	10	12	8	10	9	10	10	11	4	3	0	0	1	0	7	8	1	1	2	0	3	4	2	1	2	2
O94985	O94985	15	15	15	Calsyntenin-1;Soluble Alc-alpha;CTF1-alpha	CLSTN1	Calsyntenin-1	1	15	15	15	11	8	12	12	12	9	10	4	11	11	13	6	11	12	14	12	15	13	12	14	11	8	12	12	12	9	10	4	11	11	13	6	11	12	14	12	15	13
P00450	P00450	51	51	49	Ceruloplasmin	CP	Ceruloplasmin	1	51	51	49	47	46	49	48	44	45	45	42	45	46	40	28	32	34	46	48	40	40	34	35	47	46	49	48	44	45	45	42	45	46	40	28	32	34	46	48	40	40
P00734;CON__P00735	P00734	18;2	18;2	18;2	Prothrombin;Activation peptide fragment 1;Activation peptide fragment 2;Thrombin light chain;Thrombin heavy chain	F2	Prothrombin	2	18	18	18	14	13	15	13	13	14	13	11	15	14	14	5	13	12	15	14	13	13	15	16	14	13	15	13	13	14	13	11	15	14	14	5	13	12	15	14	13	13
P00738	P00738	29	29	19	Haptoglobin;Haptoglobin alpha chain;Haptoglobin beta chain	HP	Haptoglobin	1	29	29	19	29	29	29	29	29	29	27	22	26	27	20	17	23	22	22	21	22	23	21	21	29	29	29	29	29	29	27	22	26	27	20	17	23	22	22	21	22	23
P00747;Q02325;CON__P06868;Q15195	P00747	31;2;1;1	31;2;1;1	31;2;1;1	Plasminogen;Plasmin heavy chain A;Activation peptide;Angiostatin;Plasmin heavy chain A, short form;Plasmin light chain B	PLG	Plasminogen	4	31	31	31	27	26	26	26	26	26	26	20	26	27	22	11	22	23	26	25	25	27	23	24	27	26	26	26	26	26	26	20	26	27	22	11	22	23	26	25	25	27
P00751	P00751	28	28	28	Complement factor B;Complement factor B Ba fragment;Complement factor B Bb fragment	CFB	Complement factor B	1	28	28	28	22	22	26	25	23	25	21	22	24	25	24	14	26	25	27	27	25	25	22	23	22	22	26	25	23	25	21	22	24	25	24	14	26	25	27	27	25	25
P00915	P00915	14	14	14	Carbonic anhydrase 1	CA1	Carbonic anhydrase 1	1	14	14	14	1	1	4	3	1	1	1	0	9	9	0	1	2	3	10	10	13	14	6	9	1	1	4	3	1	1	1	0	9	9	0	1	2	3	10	10	13	14
P01008;CON__P41361	P01008	21;1	21;1	21;1	Antithrombin-III	SERPINC1	Antithrombin-III	2	21	21	21	12	14	14	13	14	15	13	8	14	14	18	18	15	13	15	17	15	15	15	15	12	14	14	13	14	15	13	8	14	14	18	18	15	13	15	17	15	15
P01009	P01009	35	35	35	Alpha-1-antitrypsin;Short peptide from AAT	SERPINA1	Alpha-1-antitrypsin	1	35	35	35	28	26	29	31	25	24	28	24	27	28	23	24	20	20	28	27	29	28	24	25	28	26	29	31	25	24	28	24	27	28	23	24	20	20	28	27	29	28
P01011	P01011	17	17	17	Alpha-1-antichymotrypsin;Alpha-1-antichymotrypsin His-Pro-less	SERPINA3	Alpha-1-antichymotrypsin	1	17	17	17	14	15	14	15	14	15	13	12	16	13	15	14	14	14	17	17	15	15	15	15	14	15	14	15	14	15	13	12	16	13	15	14	14	14	17	17	15	15
P01019	P01019	12	12	12	Angiotensinogen;Angiotensin-1;Angiotensin-2;Angiotensin-3;Angiotensin-4;Angiotensin 1-9;Angiotensin 1-7;Angiotensin 1-5;Angiotensin 1-4	AGT	Angiotensinogen	1	12	12	12	11	9	10	10	10	10	11	11	9	8	12	10	8	8	11	12	9	9	10	10	11	9	10	10	10	10	11	11	9	8	12	10	8	8	11	12	9	9
P01023;P20742;CON__ENSEMBL:ENSBTAP00000024146	P01023	89;7;4	89;7;4	89;7;4	Alpha-2-macroglobulin	A2M	Alpha-2-macroglobulin	3	89	89	89	81	81	77	78	76	77	71	75	73	75	58	47	51	53	62	65	58	54	51	52	81	81	77	78	76	77	71	75	73	75	58	47	51	53	62	65	58	54
P01024	P01024	108	108	99	Complement C3;Complement C3 beta chain;C3-beta-c;Complement C3 alpha chain;C3a anaphylatoxin;Acylation stimulating protein;Complement C3b alpha chain;Complement C3c alpha chain fragment 1;Complement C3dg fragment;Complement C3g fragment;Complement C3d fragment;Complement C3f fragment;Complement C3c alpha chain fragment 2	C3	Complement C3	1	108	108	99	95	94	96	96	95	94	89	86	96	97	79	68	76	75	86	86	83	81	76	79	95	94	96	96	95	94	89	86	96	97	79	68	76	75	86	86	83	81
P01034	P01034	11	11	11	Cystatin-C	CST3	Cystatin-C	1	11	11	11	10	10	11	11	10	9	10	9	7	7	11	11	9	9	10	10	10	10	10	10	10	10	11	11	10	9	10	9	7	7	11	11	9	9	10	10	10	10
P01042	P01042	18	18	18	Kininogen-1;Kininogen-1 heavy chain;T-kinin;Bradykinin;Lysyl-bradykinin;Kininogen-1 light chain;Low molecular weight growth-promoting factor	KNG1	Kininogen-1	1	18	18	18	13	13	13	11	13	14	10	7	13	12	12	10	13	13	13	14	13	13	12	11	13	13	13	11	13	14	10	7	13	12	12	10	13	13	13	14	13	13
P01834	P01834	18	18	5	Ig kappa chain C region	IGKC	Immunoglobulin kappa constant	1	18	18	5	17	16	14	18	16	16	13	15	14	14	14	14	11	12	14	14	15	14	12	12	17	16	14	18	16	16	13	15	14	14	14	14	11	12	14	14	15	14
P01859	P01859	26	19	13	Ig gamma-2 chain C region	IGHG2	Immunoglobulin heavy constant gamma 2	1	26	19	13	23	23	23	23	23	23	23	21	23	21	20	18	19	20	20	20	20	21	18	18	16	16	16	16	16	16	16	14	16	14	13	12	14	14	13	13	14	15
P01860	P01860	25	8	8	Ig gamma-3 chain C region	IGHG3	Immunoglobulin heavy constant gamma 3	1	25	8	8	23	25	24	24	24	24	23	21	22	22	21	18	22	22	22	22	22	24	22	23	6	8	7	7	7	7	6	6	6	6	5	4	6	6	5	5	6	8
P01861	P01861	20	12	12	Ig gamma-4 chain C region	IGHG4	Immunoglobulin heavy constant gamma 4	1	20	12	12	17	17	18	17	17	18	17	13	17	17	18	16	12	13	17	15	11	10	15	14	9	9	10	9	9	10	9	6	9	9	11	9	5	6	9	7	4	3
P01871;P0DOX6	P01871;P0DOX6	24;18	24;18	24;18	Ig mu chain C region	IGHM	Immunoglobulin heavy constant mu;Immunoglobulin mu heavy chain	2	24	24	24	22	22	21	22	23	23	21	20	23	22	20	12	15	15	17	17	15	16	15	11	22	22	21	22	23	23	21	20	23	22	20	12	15	15	17	17	15	16
P01876	P01876	19	19	13	Ig alpha-1 chain C region	IGHA1	Immunoglobulin heavy constant alpha 1	1	19	19	13	18	19	19	19	18	18	19	18	19	19	19	18	16	16	18	19	14	16	16	17	18	19	19	19	18	18	19	18	19	19	19	18	16	16	18	19	14	16
P02042	P02042	14	7	7	Hemoglobin subunit delta	HBD	Hemoglobin subunit delta	1	14	7	7	7	6	7	8	7	6	8	7	11	13	8	11	8	8	10	10	14	14	14	14	3	2	2	3	2	2	2	3	5	6	3	5	3	4	3	3	7	7
P02549	P02549	26	26	26	Spectrin alpha chain, erythrocytic 1	SPTA1	Spectrin alpha chain, erythrocytic 1	1	26	26	26	0	0	0	1	0	1	0	0	0	0	2	1	0	0	0	0	26	25	1	0	0	0	0	1	0	1	0	0	0	0	2	1	0	0	0	0	26	25
P02647;CON__P15497	P02647	27;1	27;1	27;1	Apolipoprotein A-I;Proapolipoprotein A-I;Truncated apolipoprotein A-I	APOA1	Apolipoprotein A-I	2	27	27	27	20	20	18	19	24	23	26	13	22	23	23	24	14	16	22	22	25	25	21	23	20	20	18	19	24	23	26	13	22	23	23	24	14	16	22	22	25	25
P02649;CON__Q03247	P02649	26;2	26;2	26;2	Apolipoprotein E	APOE	Apolipoprotein E	2	26	26	26	16	16	13	17	14	17	16	13	13	12	16	16	20	22	25	25	20	20	21	22	16	16	13	17	14	17	16	13	13	12	16	16	20	22	25	25	20	20
P02671;CON__P02672	P02671	38;1	38;1	38;1	Fibrinogen alpha chain;Fibrinopeptide A;Fibrinogen alpha chain	FGA	Fibrinogen alpha chain	2	38	38	38	36	32	34	33	33	34	33	27	33	33	23	19	27	28	26	24	29	31	23	27	36	32	34	33	33	34	33	27	33	33	23	19	27	28	26	24	29	31
P02675	P02675	39	39	35	Fibrinogen beta chain;Fibrinopeptide B;Fibrinogen beta chain	FGB	Fibrinogen beta chain	1	39	39	35	36	36	36	35	38	36	35	32	32	32	29	24	25	27	27	27	28	28	24	25	36	36	36	35	38	36	35	32	32	32	29	24	25	27	27	27	28	28
P02679	P02679	29	29	29	Fibrinogen gamma chain	FGG	Fibrinogen gamma chain	1	29	29	29	28	29	25	27	25	27	23	22	27	25	21	17	20	15	20	19	17	18	16	17	28	29	25	27	25	27	23	22	27	25	21	17	20	15	20	19	17	18
P02751	P02751	24	24	24	Fibronectin;Anastellin;Ugl-Y1;Ugl-Y2;Ugl-Y3	FN1	Fibronectin	1	24	24	24	20	21	21	21	19	20	20	16	22	21	17	3	19	13	17	14	17	14	2	3	20	21	21	21	19	20	20	16	22	21	17	3	19	13	17	14	17	14
P02765	P02765	11	11	11	Alpha-2-HS-glycoprotein;Alpha-2-HS-glycoprotein chain A;Alpha-2-HS-glycoprotein chain B	AHSG	Alpha-2-HS-glycoprotein	1	11	11	11	7	6	7	5	8	8	3	4	9	8	10	8	7	8	10	10	7	8	5	5	7	6	7	5	8	8	3	4	9	8	10	8	7	8	10	10	7	8
P02766	P02766	15	15	15	Transthyretin	TTR	Transthyretin	1	15	15	15	13	15	13	13	7	10	14	12	5	6	15	15	5	5	10	9	15	13	10	11	13	15	13	13	7	10	14	12	5	6	15	15	5	5	10	9	15	13
P02774;CON__Q3MHN5;CON__ENSEMBL:ENSBTAP00000018229	P02774	33;3;3	33;3;3	33;3;3	Vitamin D-binding protein	GC	Vitamin D-binding protein	3	33	33	33	25	27	26	28	27	26	23	19	27	26	26	28	22	24	27	26	21	23	25	26	25	27	26	28	27	26	23	19	27	26	26	28	22	24	27	26	21	23
P02787;CON__Q2HJF0;CON__Q29443;CON__Q0IIK2	P02787	92;1;1;1	92;1;1;1	92;1;1;1	Serotransferrin	TF	Serotransferrin	4	92	92	92	77	79	77	80	84	79	80	74	81	79	84	82	77	77	87	89	80	80	81	85	77	79	77	80	84	79	80	74	81	79	84	82	77	77	87	89	80	80
P02790	P02790	25	25	25	Hemopexin	HPX	Hemopexin	1	25	25	25	19	20	20	19	18	21	21	17	21	20	19	21	16	17	22	20	22	23	21	23	19	20	20	19	18	21	21	17	21	20	19	21	16	17	22	20	22	23
P04040	P04040	20	20	20	Catalase	CAT	Catalase	1	20	20	20	1	3	0	1	1	1	2	2	3	3	5	0	3	3	4	5	20	20	10	9	1	3	0	1	1	1	2	2	3	3	5	0	3	3	4	5	20	20
P04217	P04217	19	19	19	Alpha-1B-glycoprotein	A1BG	Alpha-1B-glycoprotein	1	19	19	19	11	11	13	16	12	15	9	10	11	11	10	10	9	9	15	13	14	12	13	12	11	11	13	16	12	15	9	10	11	11	10	10	9	9	15	13	14	12
P04264	P04264	50	50	3	Keratin, type II cytoskeletal 1	KRT1	Keratin, type II cytoskeletal 1	1	50	50	3	42	42	36	37	37	38	41	39	38	38	43	40	36	35	40	42	40	42	36	36	42	42	36	37	37	38	41	39	38	38	43	40	36	35	40	42	40	42
P05155	P05155	19	19	19	Plasma protease C1 inhibitor	SERPING1	Plasma protease C1 inhibitor	1	19	19	19	14	14	15	14	11	12	14	13	10	10	14	10	9	11	16	15	15	15	14	13	14	14	15	14	11	12	14	13	10	10	14	10	9	11	16	15	15	15
P05813	P05813	18	18	18	Beta-crystallin A3;Beta-crystallin A3, isoform A1, Delta4 form;Beta-crystallin A3, isoform A1, Delta7 form;Beta-crystallin A3, isoform A1, Delta8 form	CRYBA1	Beta-crystallin A3	1	18	18	18	6	7	18	18	1	3	3	2	2	1	2	0	1	2	1	2	3	1	0	0	6	7	18	18	1	3	3	2	2	1	2	0	1	2	1	2	3	1
P06396;CON__Q3SX14	P06396	27;12	27;12	27;12	Gelsolin	GSN	Gelsolin	2	27	27	27	19	20	21	19	20	20	19	16	15	14	22	13	20	18	24	23	18	19	17	16	19	20	21	19	20	20	19	16	15	14	22	13	20	18	24	23	18	19
P06727;CON__Q32PJ2	P06727	27;2	27;2	27;2	Apolipoprotein A-IV	APOA4	Apolipoprotein A-IV	2	27	27	27	8	9	6	6	7	10	11	12	8	8	17	15	5	5	24	24	15	12	17	15	8	9	6	6	7	10	11	12	8	8	17	15	5	5	24	24	15	12
P06733;P13929	P06733	13;1	13;1	12;0	Alpha-enolase	ENO1	Alpha-enolase	2	13	13	12	3	1	7	4	6	5	4	6	3	4	4	5	8	8	10	10	10	11	8	9	3	1	7	4	6	5	4	6	3	4	4	5	8	8	10	10	10	11
P07315;P11844	P07315	16;2	16;2	10;0	Gamma-crystallin C	CRYGC	Gamma-crystallin C	2	16	16	10	3	1	16	16	1	1	0	0	1	2	3	2	3	2	4	4	2	3	2	0	3	1	16	16	1	1	0	0	1	2	3	2	3	2	4	4	2	3
P07320	P07320	14	14	14	Gamma-crystallin D	CRYGD	Gamma-crystallin D	1	14	14	14	8	6	14	14	2	3	3	0	3	3	3	4	2	5	7	7	3	4	4	5	8	6	14	14	2	3	3	0	3	3	3	4	2	5	7	7	3	4
P07339	P07339	24	24	24	Cathepsin D;Cathepsin D light chain;Cathepsin D heavy chain	CTSD	Cathepsin D	1	24	24	24	10	8	10	15	14	12	11	7	5	6	14	11	17	21	21	23	15	15	20	22	10	8	10	15	14	12	11	7	5	6	14	11	17	21	21	23	15	15
P08603;Q02985	P08603	43;2	43;2	40;2	Complement factor H	CFH	Complement factor H	2	43	43	40	39	38	40	39	39	41	37	36	42	43	31	8	30	30	35	38	33	32	8	9	39	38	40	39	39	41	37	36	42	43	31	8	30	30	35	38	33	32
P0C0L4;CON__ENSEMBL:ENSBTAP00000007350;CON__P01030	P0C0L4	79;7;6	79;7;6	4;1;1	Complement C4-A;Complement C4 beta chain;Complement C4-A alpha chain;C4a anaphylatoxin;C4b-A;C4d-A;Complement C4 gamma chain	C4A	Complement C4-A	3	79	79	4	67	67	68	66	68	71	62	51	67	67	57	48	54	58	71	73	63	61	65	71	67	67	68	66	68	71	62	51	67	67	57	48	54	58	71	73	63	61
P0C0L5	P0C0L5	78	3	3	Complement C4-B;Complement C4 beta chain;Complement C4-B alpha chain;C4a anaphylatoxin;C4b-B;C4d-B;Complement C4 gamma chain	C4B	Complement C4-B	1	78	3	3	68	68	68	66	68	72	63	51	68	68	56	48	53	59	69	72	62	63	66	71	2	2	2	2	2	3	3	3	2	2	1	1	1	3	2	2	2	3
P0DOX2;P01877;A0A0J9YVY3	P0DOX2;P01877	15;12;1	9;6;1	8;6;0	Ig alpha-2 chain C region	IGHA2	Immunoglobulin alpha-2 heavy chain;Immunoglobulin heavy constant alpha 2	3	15	9	8	14	14	14	14	11	12	14	11	14	14	12	10	11	10	13	12	10	12	12	12	8	8	8	8	5	6	8	5	8	8	6	5	6	5	7	6	5	7
P0DOX5;P01857	P0DOX5;P01857	32;31	32;31	16;15	Ig gamma-1 chain C region	IGHG1	Immunoglobulin gamma-1 heavy chain;Immunoglobulin heavy constant gamma 1	2	32	32	16	32	32	32	32	32	32	29	29	32	31	31	28	26	27	31	31	28	28	25	26	32	32	32	32	32	32	29	29	32	31	31	28	26	27	31	31	28	28
P0DOY2;P0CF74	P0DOY2;P0CF74	13;7	13;7	0;0	Ig lambda-6 chain C region	IGLC6	Immunoglobulin lambda constant 2;Immunoglobulin lambda constant 6	2	13	13	0	13	13	12	12	13	13	12	10	10	10	8	10	10	10	11	10	9	10	10	10	13	13	12	12	13	13	12	10	10	10	8	10	10	10	11	10	9	10
P10745	P10745	41	41	41	Retinol-binding protein 3	RBP3	Retinol-binding protein 3	1	41	41	41	27	29	35	30	30	28	23	19	30	30	30	27	20	24	40	41	29	30	34	33	27	29	35	30	30	28	23	19	30	30	30	27	20	24	40	41	29	30
P10909	P10909	25	25	25	Clusterin;Clusterin beta chain;Clusterin alpha chain	CLU	Clusterin	1	25	25	25	20	18	19	19	18	20	18	17	19	17	18	18	15	14	21	23	17	15	17	18	20	18	19	19	18	20	18	17	19	17	18	18	15	14	21	23	17	15
P19823;CON__Q9TRI1	P19823	16;3	16;3	16;3	Inter-alpha-trypsin inhibitor heavy chain H2	ITIH2	Inter-alpha-trypsin inhibitor heavy chain H2	2	16	16	16	14	15	15	15	14	14	15	12	14	14	9	9	10	9	13	12	10	10	9	9	14	15	15	15	14	14	15	12	14	14	9	9	10	9	13	12	10	10
P19827;CON__Q0VCM5	P19827	10;1	10;1	10;1	Inter-alpha-trypsin inhibitor heavy chain H1	ITIH1	Inter-alpha-trypsin inhibitor heavy chain H1	2	10	10	10	9	9	10	9	10	10	9	7	9	8	9	6	6	7	5	7	8	5	4	5	9	9	10	9	10	10	9	7	9	8	9	6	6	7	5	7	8	5
P22352	P22352	11	11	11	Glutathione peroxidase 3	GPX3	Glutathione peroxidase 3	1	11	11	11	9	9	9	8	6	5	8	7	7	7	10	10	7	7	8	8	9	10	8	8	9	9	9	8	6	5	8	7	7	7	10	10	7	7	8	8	9	10
P22914	P22914	16	16	16	Beta-crystallin S	CRYGS	Gamma-crystallin S	1	16	16	16	6	7	16	15	8	8	4	3	4	6	7	8	5	8	10	10	7	6	6	7	6	7	16	15	8	8	4	3	4	6	7	8	5	8	10	10	7	6
P23142;CON__ENSEMBL:ENSBTAP00000016046	P23142	15;4	15;4	15;4	Fibulin-1	FBLN1	Fibulin-1	2	15	15	15	8	8	14	14	8	10	4	3	5	6	12	6	11	12	15	14	14	12	12	13	8	8	14	14	8	10	4	3	5	6	12	6	11	12	15	14	14	12
P30838;P48448;P43353;P51648	P30838	9;1;1;1	9;1;1;1	9;1;1;1	Aldehyde dehydrogenase, dimeric NADP-preferring	ALDH3A1	Aldehyde dehydrogenase, dimeric NADP-preferring	4	9	9	9	4	3	6	6	5	4	1	2	5	4	4	4	7	6	7	7	6	6	6	6	4	3	6	6	5	4	1	2	5	4	4	4	7	6	7	7	6	6
P35527;CON__P35527	P35527;CON__P35527	41;38	41;38	41;38	Keratin, type I cytoskeletal 9	KRT9	Keratin, type I cytoskeletal 9;	2	41	41	41	29	28	27	27	27	28	31	24	25	24	33	31	28	29	31	30	31	34	32	32	29	28	27	27	27	28	31	24	25	24	33	31	28	29	31	30	31	34
P36222	P36222	15	15	15	Chitinase-3-like protein 1	CHI3L1	Chitinase-3-like protein 1	1	15	15	15	10	10	8	9	8	8	10	7	9	9	6	6	8	7	13	13	12	11	11	10	10	10	8	9	8	8	10	7	9	9	6	6	8	7	13	13	12	11
P36955;CON__Q95121	P36955	43;8	43;8	43;8	Pigment epithelium-derived factor	SERPINF1	Pigment epithelium-derived factor	2	43	43	43	38	37	38	38	38	37	24	23	29	27	36	34	27	27	40	40	31	31	30	30	38	37	38	38	38	37	24	23	29	27	36	34	27	27	40	40	31	31
P41222	P41222	12	12	12	Prostaglandin-H2 D-isomerase	PTGDS	Prostaglandin-H2 D-isomerase	1	12	12	12	7	8	8	7	7	9	10	9	7	7	10	11	9	9	10	10	11	9	10	10	7	8	8	7	7	9	10	9	7	7	10	11	9	9	10	10	11	9
P43320	P43320	30	30	30	Beta-crystallin B2	CRYBB2	Beta-crystallin B2	1	30	30	30	7	8	30	29	8	4	4	3	4	2	3	3	4	1	4	3	1	2	1	3	7	8	30	29	8	4	4	3	4	2	3	3	4	1	4	3	1	2
P53673	P53673	8	8	8	Beta-crystallin A4	CRYBA4	Beta-crystallin A4	1	8	8	8	0	0	8	8	0	0	0	0	0	0	0	0	1	0	1	1	0	0	0	1	0	0	8	8	0	0	0	0	0	0	0	0	1	0	1	1	0	0
P53674	P53674	33	33	33	Beta-crystallin B1	CRYBB1	Beta-crystallin B1	1	33	33	33	5	3	32	33	4	3	1	3	2	3	1	1	1	0	3	2	1	1	1	1	5	3	32	33	4	3	1	3	2	3	1	1	1	0	3	2	1	1
P61626	P61626	5	5	5	Lysozyme C	LYZ	Lysozyme C	1	5	5	5	4	5	5	5	5	3	5	3	2	3	2	4	2	2	3	4	3	2	1	1	4	5	5	5	5	3	5	3	2	3	2	4	2	2	3	4	3	2
P62873	P62873	1	1	1	Guanine nucleotide-binding protein G(I)/G(S)/G(T) subunit beta-1	GNB1	Guanine nucleotide-binding protein G(I)/G(S)/G(T) subunit beta-1	1	1	1	1	0	0	0	0	0	0	1	1	0	0	0	0	0	0	0	0	0	0	0	0	0	0	0	0	0	0	1	1	0	0	0	0	0	0	0	0	0	0
P68871;P02100	P68871	16;1	16;1	9;0	Hemoglobin subunit beta;LVV-hemorphin-7;Spinorphin	HBB	Hemoglobin subunit beta	2	16	16	9	11	11	13	12	11	10	13	11	14	16	13	14	8	9	14	16	16	16	16	16	11	11	13	12	11	10	13	11	14	16	13	14	8	9	14	16	16	16
P69905;P02008	P69905	18;1	18;1	14;0	Hemoglobin subunit alpha	HBA1	Hemoglobin subunit alpha	2	18	18	14	12	13	12	15	13	10	13	10	12	13	14	14	7	8	13	14	17	16	15	17	12	13	12	15	13	10	13	10	12	13	14	14	7	8	13	14	17	16
Q06481	Q06481	15	15	15	Amyloid-like protein 2	APLP2	Amyloid-like protein 2	1	15	15	15	6	9	8	9	7	11	5	4	10	9	11	7	9	10	12	13	8	11	11	11	6	9	8	9	7	11	5	4	10	9	11	7	9	10	12	13	8	11
Q12805	Q12805	24	24	24	EGF-containing fibulin-like extracellular matrix protein 1	EFEMP1	EGF-containing fibulin-like extracellular matrix protein 1	1	24	24	24	16	16	18	16	16	17	11	12	13	16	17	20	21	18	23	23	20	19	16	17	16	16	18	16	16	17	11	12	13	16	17	20	21	18	23	23	20	19
Q9UBM4	Q9UBM4	13	13	13	Opticin	OPTC	Opticin	1	13	13	13	8	11	8	8	7	7	3	3	6	8	9	10	7	7	13	12	9	8	8	8	8	11	8	8	7	7	3	3	6	8	9	10	7	7	13	12	9	8
Q9UBP4	Q9UBP4	10	10	10	Dickkopf-related protein 3	DKK3	Dickkopf-related protein 3	1	10	10	10	10	8	8	9	9	9	10	6	8	8	10	9	9	9	9	9	8	8	7	7	10	8	8	9	9	9	10	6	8	8	10	9	9	9	9	9	8	8
P00736	P00736	9	9	9	Complement C1r subcomponent;Complement C1r subcomponent heavy chain;Complement C1r subcomponent light chain	C1R	Complement C1r subcomponent	1	9	9	9	7	5	8	8	7	7	7	3	8	7	4	0	4	3	8	6	4	4	5	5	7	5	8	8	7	7	7	3	8	7	4	0	4	3	8	6	4	4
Q99972	Q99972	12	12	12	Myocilin;Myocilin, N-terminal fragment;Myocilin, C-terminal fragment	MYOC	Myocilin	1	12	12	12	6	5	6	8	5	3	5	3	7	8	6	5	8	8	11	11	7	6	6	5	6	5	6	8	5	3	5	3	7	8	6	5	8	8	11	11	7	6
P02730	P02730	14	14	14	Band 3 anion transport protein	SLC4A1	Band 3 anion transport protein	1	14	14	14	0	0	0	0	0	0	1	1	0	0	1	0	1	0	1	1	13	14	4	4	0	0	0	0	0	0	1	1	0	0	1	0	1	0	1	1	13	14
O43505	O43505	9	9	9	Beta-1,4-glucuronyltransferase 1	B4GAT1	Beta-1,4-glucuronyltransferase 1	1	9	9	9	5	2	3	4	6	6	2	2	2	2	6	8	4	4	8	8	5	5	4	4	5	2	3	4	6	6	2	2	2	2	6	8	4	4	8	8	5	5
Q9HCB6	Q9HCB6	14	14	14	Spondin-1	SPON1	Spondin-1	1	14	14	14	11	12	11	11	12	12	7	5	9	9	11	5	12	12	14	14	12	11	10	13	11	12	11	11	12	12	7	5	9	9	11	5	12	12	14	14	12	11
Q14624	Q14624	16	16	16	Inter-alpha-trypsin inhibitor heavy chain H4;70 kDa inter-alpha-trypsin inhibitor heavy chain H4;35 kDa inter-alpha-trypsin inhibitor heavy chain H4	ITIH4	Inter-alpha-trypsin inhibitor heavy chain H4	1	16	16	16	11	12	9	12	8	11	10	8	11	12	12	4	8	7	10	12	12	13	9	8	11	12	9	12	8	11	10	8	11	12	12	4	8	7	10	12	12	13
P60709;P63267;P68133;P68032;P62736;Q6S8J3;Q9BYX7	P60709;P63267;P68133;P68032;P62736	13;7;7;7;7;2;1	13;7;7;7;7;2;1	1;0;0;0;0;0;0	Actin, cytoplasmic 1;Actin, cytoplasmic 1, N-terminally processed;Actin, gamma-enteric smooth muscle;Actin, alpha skeletal muscle;Actin, alpha cardiac muscle 1;Actin, aortic smooth muscle	ACTB;ACTG2;ACTA1;ACTC1;ACTA2	Actin, cytoplasmic 1;Actin, gamma-enteric smooth muscle;Actin, alpha skeletal muscle;Actin, alpha cardiac muscle 1;Actin, aortic smooth muscle	7	13	13	1	4	4	7	6	5	6	11	10	6	6	8	6	6	7	9	8	9	10	8	8	4	4	7	6	5	6	11	10	6	6	8	6	6	7	9	8	9	10
P25311	P25311	18	18	18	Zinc-alpha-2-glycoprotein	AZGP1	Zinc-alpha-2-glycoprotein	1	18	18	18	12	14	10	13	12	12	13	11	12	11	6	6	4	6	10	9	11	8	8	9	12	14	10	13	12	12	13	11	12	11	6	6	4	6	10	9	11	8
P02753	P02753	8	8	8	Retinol-binding protein 4;Plasma retinol-binding protein(1-182);Plasma retinol-binding protein(1-181);Plasma retinol-binding protein(1-179);Plasma retinol-binding protein(1-176)	RBP4	Retinol-binding protein 4	1	8	8	8	4	6	6	7	4	7	6	4	3	2	6	5	2	3	7	6	4	5	4	4	4	6	6	7	4	7	6	4	3	2	6	5	2	3	7	6	4	5
CON__P04259	CON__P04259	36	4	1				1	36	4	1	16	17	12	14	15	18	33	32	17	18	23	19	19	23	20	21	21	23	18	17	1	0	1	0	2	1	4	4	1	1	3	4	1	2	3	2	2	2
P10643	P10643	9	9	9	Complement component C7	C7	Complement component C7	1	9	9	9	7	7	8	7	9	7	7	5	7	8	6	2	8	7	8	9	9	8	4	2	7	7	8	7	9	7	7	5	7	8	6	2	8	7	8	9	9	8
Q13822	Q13822	17	17	17	Ectonucleotide pyrophosphatase/phosphodiesterase family member 2	ENPP2	Ectonucleotide pyrophosphatase/phosphodiesterase family member 2	1	17	17	17	9	10	11	12	11	12	8	8	10	9	12	5	11	11	15	16	14	14	10	11	9	10	11	12	11	12	8	8	10	9	12	5	11	11	15	16	14	14
Q8IZJ3	Q8IZJ3	22	22	22	C3 and PZP-like alpha-2-macroglobulin domain-containing protein 8	CPAMD8	C3 and PZP-like alpha-2-macroglobulin domain-containing protein 8	1	22	22	22	9	10	9	10	3	3	5	6	10	11	14	11	5	7	22	20	17	17	10	10	9	10	9	10	3	3	5	6	10	11	14	11	5	7	22	20	17	17
P04003	P04003	12	12	12	C4b-binding protein alpha chain	C4BPA	C4b-binding protein alpha chain	1	12	12	12	11	12	12	11	11	11	10	10	10	10	10	5	8	4	7	7	6	5	6	4	11	12	12	11	11	11	10	10	10	10	10	5	8	4	7	7	6	5
P05156;CON__Q32PI4	P05156	11;1	11;1	11;1	Complement factor I;Complement factor I heavy chain;Complement factor I light chain	CFI	Complement factor I	2	11	11	11	6	4	6	8	3	4	7	6	6	6	5	4	7	4	10	10	9	5	9	8	6	4	6	8	3	4	7	6	6	6	5	4	7	4	10	10	9	5
P05090	P05090	9	9	9	Apolipoprotein D	APOD	Apolipoprotein D	1	9	9	9	4	4	5	6	4	3	4	1	6	2	4	6	5	4	6	5	5	6	5	5	4	4	5	6	4	3	4	1	6	2	4	6	5	4	6	5	5	6
Q96S96	Q96S96	2	2	2	Phosphatidylethanolamine-binding protein 4	PEBP4	Phosphatidylethanolamine-binding protein 4	1	2	2	2	1	1	1	1	1	1	1	1	0	0	0	1	1	1	2	2	0	0	1	1	1	1	1	1	1	1	1	1	0	0	0	1	1	1	2	2	0	0
P01619	P01619	3	3	2	Ig kappa chain V-III region B6		Immunoglobulin kappa variable 3-20	1	3	3	2	3	3	2	3	3	3	3	3	3	3	3	3	2	1	3	3	3	3	2	2	3	3	2	3	3	3	3	3	3	3	3	3	2	1	3	3	3	3
Q14767	Q14767	16	16	16	Latent-transforming growth factor beta-binding protein 2	LTBP2	Latent-transforming growth factor beta-binding protein 2	1	16	16	16	5	4	6	6	5	5	4	3	5	5	5	0	8	8	14	14	11	15	1	1	5	4	6	6	5	5	4	3	5	5	5	0	8	8	14	14	11	15
P32119	P32119	11	11	10	Peroxiredoxin-2	PRDX2	Peroxiredoxin-2	1	11	11	10	4	6	0	2	1	1	3	2	5	5	5	4	2	3	6	6	10	10	5	6	4	6	0	2	1	1	3	2	5	5	5	4	2	3	6	6	10	10
P02743	P02743	7	7	7	Serum amyloid P-component;Serum amyloid P-component(1-203)	APCS	Serum amyloid P-component	1	7	7	7	5	4	5	5	6	5	4	3	5	5	2	3	3	3	2	2	3	3	4	4	5	4	5	5	6	5	4	3	5	5	2	3	3	3	2	2	3	3
P35555;P35556	P35555	22;1	22;1	22;1	Fibrillin-1	FBN1	Fibrillin-1	2	22	22	22	8	7	4	6	4	6	7	9	8	8	14	0	10	9	21	20	9	11	0	0	8	7	4	6	4	6	7	9	8	8	14	0	10	9	21	20	9	11
Q9Y6R7	Q9Y6R7	21	21	21	IgGFc-binding protein	FCGBP	IgGFc-binding protein	1	21	21	21	5	4	9	9	6	4	7	5	4	3	10	5	8	6	19	15	8	5	6	7	5	4	9	9	6	4	7	5	4	3	10	5	8	6	19	15	8	5
P16870	P16870	11	11	11	Carboxypeptidase E	CPE	Carboxypeptidase E	1	11	11	11	7	7	3	6	2	5	4	4	4	3	8	7	6	6	10	10	11	8	5	6	7	7	3	6	2	5	4	4	4	3	8	7	6	6	10	10	11	8
P02750	P02750	7	7	7	Leucine-rich alpha-2-glycoprotein	LRG1	Leucine-rich alpha-2-glycoprotein	1	7	7	7	4	2	6	7	6	4	3	3	2	1	5	4	4	5	6	7	5	6	5	5	4	2	6	7	6	4	3	3	2	1	5	4	4	5	6	7	5	6
P04196	P04196	8	8	8	Histidine-rich glycoprotein	HRG	Histidine-rich glycoprotein	1	8	8	8	5	6	4	6	5	6	6	6	5	5	7	6	6	6	7	7	7	7	6	6	5	6	4	6	5	6	6	6	5	5	7	6	6	6	7	7	7	7
Q9NQ79	Q9NQ79	11	11	11	Cartilage acidic protein 1	CRTAC1	Cartilage acidic protein 1	1	11	11	11	5	5	5	4	4	3	2	0	5	3	8	2	8	8	9	10	9	8	7	7	5	5	5	4	4	3	2	0	5	3	8	2	8	8	9	10	9	8
CON__P02668	CON__P02668	2	2	2				1	2	2	2	2	2	1	2	2	2	2	2	2	2	2	2	1	2	2	1	1	1	1	1	2	2	1	2	2	2	2	2	2	2	2	2	1	2	2	1	1	1
CON__Q9NSB2;CON__Q6ISB0;Q9NSB2	CON__Q9NSB2;CON__Q6ISB0;Q9NSB2	6;6;6	3;3;3	3;3;3	Keratin, type II cuticular Hb4	KRT84	;;Keratin, type II cuticular Hb4	3	6	3	3	3	3	3	3	3	3	6	5	3	3	3	3	3	3	3	3	3	3	3	3	0	0	0	0	0	0	3	3	0	0	0	0	0	0	0	0	0	0
Q08380	Q08380	11	11	11	Galectin-3-binding protein	LGALS3BP	Galectin-3-binding protein	1	11	11	11	9	5	8	7	8	9	5	4	8	6	8	6	8	5	9	9	8	9	9	9	9	5	8	7	8	9	5	4	8	6	8	6	8	5	9	9	8	9
P06310;A0A075B6S6	P06310;A0A075B6S6	5;3	5;3	3;1	Ig kappa chain V-II region RPMI 6410	IGKV2D-30	Immunoglobulin kappa variable 2-30;Immunoglobulin kappa variable 2D-30	2	5	5	3	4	3	3	3	4	3	4	4	3	3	4	4	4	4	4	4	4	4	4	3	4	3	3	3	4	3	4	4	3	3	4	4	4	4	4	4	4	4
Q02413	Q02413	11	11	11	Desmoglein-1	DSG1	Desmoglein-1	1	11	11	11	7	8	4	4	5	6	9	7	4	6	6	3	6	6	5	6	7	7	8	7	7	8	4	4	5	6	9	7	4	6	6	3	6	6	5	6	7	7
P11277	P11277	17	17	17	Spectrin beta chain, erythrocytic	SPTB	Spectrin beta chain, erythrocytic	1	17	17	17	0	0	0	0	1	0	0	0	0	0	0	0	0	1	0	0	15	16	0	0	0	0	0	0	1	0	0	0	0	0	0	0	0	1	0	0	15	16
CON__P02754	CON__P02754	4	4	4				1	4	4	4	4	3	2	2	2	3	4	3	2	2	3	2	2	3	3	3	3	2	1	3	4	3	2	2	2	3	4	3	2	2	3	2	2	3	3	3	3	2
P04259	P04259	36	2	2	Keratin, type II cytoskeletal 6B	KRT6B	Keratin, type II cytoskeletal 6B	1	36	2	2	17	17	13	16	17	20	33	33	16	18	20	20	19	22	19	21	20	22	18	18	0	0	0	0	0	0	2	2	0	0	0	0	0	0	0	0	0	0
Q15582	Q15582	16	16	16	Transforming growth factor-beta-induced protein ig-h3	TGFBI	Transforming growth factor-beta-induced protein ig-h3	1	16	16	16	1	1	1	0	1	1	3	2	5	4	12	8	5	7	10	9	10	10	10	8	1	1	1	0	1	1	3	2	5	4	12	8	5	7	10	9	10	10
P02747	P02747	5	5	5	Complement C1q subcomponent subunit C	C1QC	Complement C1q subcomponent subunit C	1	5	5	5	5	4	4	4	3	3	4	3	4	3	4	4	3	3	4	3	4	4	4	3	5	4	4	4	3	3	4	3	4	3	4	4	3	3	4	3	4	4
P98160	P98160	21	21	21	Basement membrane-specific heparan sulfate proteoglycan core protein;Endorepellin;LG3 peptide	HSPG2	Basement membrane-specific heparan sulfate proteoglycan core protein	1	21	21	21	4	2	5	5	3	5	3	1	3	5	12	4	6	7	20	20	11	11	3	3	4	2	5	5	3	5	3	1	3	5	12	4	6	7	20	20	11	11
P15924	P15924	18	18	18	Desmoplakin	DSP	Desmoplakin	1	18	18	18	14	15	3	2	0	4	7	6	2	1	6	4	2	2	5	3	8	9	7	6	14	15	3	2	0	4	7	6	2	1	6	4	2	2	5	3	8	9
P02749	P02749	9	9	8	Beta-2-glycoprotein 1	APOH	Beta-2-glycoprotein 1	1	9	9	8	6	5	7	7	8	6	5	6	7	7	7	4	4	5	6	8	6	6	6	8	6	5	7	7	8	6	5	6	7	7	7	4	4	5	6	8	6	6
P04004;CON__Q3ZBS7	P04004	10;2	10;2	10;2	Vitronectin;Vitronectin V65 subunit;Vitronectin V10 subunit;Somatomedin-B	VTN	Vitronectin	2	10	10	10	8	8	10	10	10	9	8	5	10	9	9	9	8	7	9	9	7	8	9	9	8	8	10	10	10	9	8	5	10	9	9	9	8	7	9	9	7	8
A0A075B6K5;P80748	A0A075B6K5;P80748	1;1	1;1	1;1	Ig lambda chain V-III region LOI	IGLV3-9	Immunoglobulin lambda variable 3-9;Immunoglobulin lambda variable 3-21	2	1	1	1	1	1	1	1	1	1	1	1	1	1	1	1	1	1	1	1	1	1	1	1	1	1	1	1	1	1	1	1	1	1	1	1	1	1	1	1	1	1
P05543	P05543	3	3	3	Thyroxine-binding globulin	SERPINA7	Thyroxine-binding globulin	1	3	3	3	1	0	0	1	0	0	1	1	1	1	1	1	2	1	2	1	2	2	2	1	1	0	0	1	0	0	1	1	1	1	1	1	2	1	2	1	2	2
P27169	P27169	6	6	6	Serum paraoxonase/arylesterase 1	PON1	Serum paraoxonase/arylesterase 1	1	6	6	6	4	4	3	4	4	2	5	2	4	3	4	2	2	2	3	2	5	4	2	2	4	4	3	4	4	2	5	2	4	3	4	2	2	2	3	2	5	4
P10451;CON__P31096	P10451	3;1	3;1	3;1	Osteopontin	SPP1	Osteopontin	2	3	3	3	1	1	2	2	1	1	2	2	2	3	3	3	2	1	2	2	2	2	2	2	1	1	2	2	1	1	2	2	2	3	3	3	2	1	2	2	2	2
P78509	P78509	10	10	10	Reelin	RELN	Reelin	1	10	10	10	0	0	0	1	1	1	1	0	3	3	5	3	3	3	10	10	7	5	0	0	0	0	0	1	1	1	1	0	3	3	5	3	3	3	10	10	7	5
P09871	P09871	11	11	11	Complement C1s subcomponent;Complement C1s subcomponent heavy chain;Complement C1s subcomponent light chain	C1S	Complement C1s subcomponent	1	11	11	11	5	5	9	10	6	5	6	4	5	5	7	3	7	9	11	10	11	9	8	6	5	5	9	10	6	5	6	4	5	5	7	3	7	9	11	10	11	9
Q16270	Q16270	9	9	9	Insulin-like growth factor-binding protein 7	IGFBP7	Insulin-like growth factor-binding protein 7	1	9	9	9	6	6	5	3	6	6	5	4	4	5	5	5	5	5	6	7	5	6	5	5	6	6	5	3	6	6	5	4	4	5	5	5	5	5	6	7	5	6
P01624;A0A087WSY6;A0A0C4DH55	P01624;A0A087WSY6;A0A0C4DH55	2;1;1	2;1;1	2;1;1	Ig kappa chain V-III region POM	IGKV3D-15;IGKV3D-7	Immunoglobulin kappa variable 3-15;Immunoglobulin kappa variable 3D-15;Immunoglobulin kappa variable 3D-7	3	2	2	2	2	2	2	2	2	2	2	2	2	2	2	2	2	2	2	2	2	2	2	2	2	2	2	2	2	2	2	2	2	2	2	2	2	2	2	2	2	2
P30086	P30086	4	4	4	Phosphatidylethanolamine-binding protein 1;Hippocampal cholinergic neurostimulating peptide	PEBP1	Phosphatidylethanolamine-binding protein 1	1	4	4	4	0	0	4	4	0	0	0	1	0	0	0	1	0	1	1	2	2	1	1	1	0	0	4	4	0	0	0	1	0	0	0	1	0	1	1	2	2	1
P07225	P07225	6	6	6	Vitamin K-dependent protein S	PROS1	Vitamin K-dependent protein S	1	6	6	6	3	4	4	4	5	5	5	2	3	3	2	1	4	3	6	5	2	3	3	3	3	4	4	4	5	5	5	2	3	3	2	1	4	3	6	5	2	3
P01031;CON__Q1A7A4	P01031	10;2	10;2	10;2	Complement C5;Complement C5 beta chain;Complement C5 alpha chain;C5a anaphylatoxin;Complement C5 alpha chain	C5	Complement C5	2	10	10	10	9	8	9	10	10	9	9	4	8	9	8	1	6	7	5	7	7	6	8	6	9	8	9	10	10	9	9	4	8	9	8	1	6	7	5	7	7	6
P05452;CON__Q2KIS7	P05452	4;1	4;1	4;1	Tetranectin	CLEC3B	Tetranectin	2	4	4	4	2	1	3	4	3	3	4	2	1	2	1	3	1	0	2	2	1	3	2	2	2	1	3	4	3	3	4	2	1	2	1	3	1	0	2	2	1	3
CON__Q5D862;Q5D862	CON__Q5D862;Q5D862	8;8	8;8	8;8	Filaggrin-2	FLG2	;Filaggrin-2	2	8	8	8	7	7	2	3	2	3	4	6	4	3	3	2	1	2	2	3	3	2	2	2	7	7	2	3	2	3	4	6	4	3	3	2	1	2	2	3	3	2
P02748;CON__Q3MHN2	P02748	13;2	13;2	13;2	Complement component C9;Complement component C9a;Complement component C9b	C9	Complement component C9	2	13	13	13	8	9	8	7	7	6	3	3	5	5	7	6	7	8	4	5	6	7	6	6	8	9	8	7	7	6	3	3	5	5	7	6	7	8	4	5	6	7
Q6EMK4	Q6EMK4	4	4	4	Vasorin	VASN	Vasorin	1	4	4	4	0	1	2	2	2	3	0	2	0	0	3	2	3	2	4	4	4	4	2	2	0	1	2	2	2	3	0	2	0	0	3	2	3	2	4	4	4	4
P29622	P29622	3	3	3	Kallistatin	SERPINA4	Kallistatin	1	3	3	3	2	3	0	1	1	1	1	1	1	1	3	2	2	2	3	3	2	2	1	1	2	3	0	1	1	1	1	1	1	1	3	2	2	2	3	3	2	2
O75326	O75326	12	12	12	Semaphorin-7A	SEMA7A	Semaphorin-7A	1	12	12	12	4	6	2	3	6	7	3	2	7	8	11	6	7	9	9	11	11	9	7	10	4	6	2	3	6	7	3	2	7	8	11	6	7	9	9	11	11	9
Q14515	Q14515	11	11	11	SPARC-like protein 1	SPARCL1	SPARC-like protein 1	1	11	11	11	2	3	6	8	5	5	3	2	8	8	6	2	6	5	9	10	6	4	4	3	2	3	6	8	5	5	3	2	8	8	6	2	6	5	9	10	6	4
P08253	P08253	6	6	6	72 kDa type IV collagenase;PEX	MMP2	72 kDa type IV collagenase	1	6	6	6	1	1	1	0	0	1	0	3	1	0	3	4	4	3	6	6	3	3	3	4	1	1	1	0	0	1	0	3	1	0	3	4	4	3	6	6	3	3
P04406	P04406	8	8	7	Glyceraldehyde-3-phosphate dehydrogenase	GAPDH	Glyceraldehyde-3-phosphate dehydrogenase	1	8	8	7	1	2	3	3	2	2	4	4	2	3	2	2	3	4	3	2	5	5	4	2	1	2	3	3	2	2	4	4	2	3	2	2	3	4	3	2	5	5
P08294	P08294	5	5	5	Extracellular superoxide dismutase [Cu-Zn]	SOD3	Extracellular superoxide dismutase [Cu-Zn]	1	5	5	5	0	2	2	2	2	2	2	2	2	2	3	2	1	2	5	5	1	2	1	2	0	2	2	2	2	2	2	2	2	2	3	2	1	2	5	5	1	2
P02763	P02763	9	9	7	Alpha-1-acid glycoprotein 1	ORM1	Alpha-1-acid glycoprotein 1	1	9	9	7	5	4	4	6	5	6	4	3	4	4	6	6	5	5	7	6	8	7	7	6	5	4	4	6	5	6	4	3	4	4	6	6	5	5	7	6	8	7
P04792	P04792	5	5	5	Heat shock protein beta-1	HSPB1	Heat shock protein beta-1	1	5	5	5	0	0	1	2	1	1	3	3	0	0	3	2	4	5	2	3	4	5	4	4	0	0	1	2	1	1	3	3	0	0	3	2	4	5	2	3	4	5
P02760	P02760	9	9	9	Protein AMBP;Alpha-1-microglobulin;Inter-alpha-trypsin inhibitor light chain;Trypstatin	AMBP	Protein AMBP	1	9	9	9	8	9	7	7	7	7	5	2	9	9	3	2	5	3	5	5	4	3	3	4	8	9	7	7	7	7	5	2	9	9	3	2	5	3	5	5	4	3
P31025;Q5VSP4	P31025	4;1	4;1	4;1	Lipocalin-1	LCN1	Lipocalin-1	2	4	4	4	2	2	3	3	4	3	1	1	3	3	3	3	2	2	3	4	3	3	1	3	2	2	3	3	4	3	1	1	3	3	3	3	2	2	3	4	3	3
Q03591;Q9BXR6	Q03591	6;1	3;1	2;1	Complement factor H-related protein 1	CFHR1	Complement factor H-related protein 1	2	6	3	2	6	6	5	6	5	6	5	6	6	6	5	3	5	5	3	4	4	4	3	3	3	3	2	3	2	3	3	3	3	3	3	2	2	2	2	2	2	2
Q92823	Q92823	9	9	9	Neuronal cell adhesion molecule	NRCAM	Neuronal cell adhesion molecule	1	9	9	9	1	1	6	5	4	4	3	2	4	4	5	0	6	7	9	9	8	8	3	2	1	1	6	5	4	4	3	2	4	4	5	0	6	7	9	9	8	8
P08697;CON__P28800	P08697	11;1	11;1	11;1	Alpha-2-antiplasmin	SERPINF2	Alpha-2-antiplasmin	2	11	11	11	4	5	7	3	6	7	6	4	8	7	8	9	5	6	10	9	7	6	7	7	4	5	7	3	6	7	6	4	8	7	8	9	5	6	10	9	7	6
P01594;P01593	P01594;P01593	1;1	1;1	1;1	Ig kappa chain V-I region AU;Ig kappa chain V-I region AG		Immunoglobulin kappa variable 1-33;Immunoglobulin kappa variable 1D-33	2	1	1	1	1	1	1	1	1	1	1	1	1	1	1	1	1	1	1	1	1	1	1	1	1	1	1	1	1	1	1	1	1	1	1	1	1	1	1	1	1	1
A0A0C4DH42;P0DP02;P01767;P01772	A0A0C4DH42;P0DP02;P01767;P01772	3;3;3;3	1;1;1;1	0;0;0;0	Ig heavy chain V-III region BUT;Ig heavy chain V-III region KOL	IGHV3-66	Immunoglobulin heavy variable 3-66;Immunoglobulin heavy variable 3-30-3;Immunoglobulin heavy variable 3-53;Immunoglobulin heavy variable 3-33	4	3	1	0	3	2	3	2	2	2	2	1	3	2	3	3	3	3	3	3	3	3	3	3	1	0	1	1	1	1	0	0	1	1	1	1	1	1	1	1	1	1
P14923	P14923	9	9	9	Junction plakoglobin	JUP	Junction plakoglobin	1	9	9	9	5	7	0	0	1	2	1	1	1	0	2	1	1	1	2	1	5	4	6	4	5	7	0	0	1	2	1	1	1	0	2	1	1	1	2	1	5	4
P05154	P05154	8	8	8	Plasma serine protease inhibitor	SERPINA5	Plasma serine protease inhibitor	1	8	8	8	2	3	0	2	1	3	4	5	2	2	5	3	5	6	6	7	7	8	7	8	2	3	0	2	1	3	4	5	2	2	5	3	5	6	6	7	7	8
A2NJV5;A0A0A0MRZ7;A0A075B6S2	A2NJV5;A0A0A0MRZ7;A0A075B6S2	3;3;3	1;1;1	1;1;1		IGKV A18;IGKV2D-26;IGKV2D-29	Immunoglobulin kappa variable 2-29;Immunoglobulin kappa variable 2D-26;Immunoglobulin kappa variable 2D-29	3	3	1	1	2	2	2	2	3	2	2	1	2	2	2	2	3	3	3	2	3	3	3	3	1	1	1	1	1	1	1	0	1	1	0	0	1	1	1	0	1	1
P43652	P43652	9	9	9	Afamin	AFM	Afamin	1	9	9	9	6	7	8	7	7	9	7	6	8	8	7	3	7	5	8	8	6	6	7	6	6	7	8	7	7	9	7	6	8	8	7	3	7	5	8	8	6	6
P18669;P15259;Q8N0Y7	P18669	7;3;3	7;3;3	7;3;3	Phosphoglycerate mutase 1	PGAM1	Phosphoglycerate mutase 1	3	7	7	7	1	0	4	4	0	0	0	1	1	1	0	0	0	0	1	2	3	3	1	1	1	0	4	4	0	0	0	1	1	1	0	0	0	0	1	2	3	3
P12259	P12259	12	12	12	Coagulation factor V;Coagulation factor V heavy chain;Coagulation factor V light chain	F5	Coagulation factor V	1	12	12	12	4	6	6	7	3	3	1	2	7	7	6	4	4	7	10	8	8	7	2	4	4	6	6	7	3	3	1	2	7	7	6	4	4	7	10	8	8	7
Q86SS6	Q86SS6	2	2	2	Synaptotagmin-9	SYT9	Synaptotagmin-9	1	2	2	2	1	1	1	1	1	1	2	1	1	1	1	0	1	1	1	1	1	1	0	1	1	1	1	1	1	1	2	1	1	1	1	0	1	1	1	1	1	1
A0A0A0MRZ8;P04433	A0A0A0MRZ8;P04433	3;3	3;3	3;3	Ig kappa chain V-III region VG	IGKV3D-11	Immunoglobulin kappa variable 3D-11;Immunoglobulin kappa variable 3-11	2	3	3	3	1	1	2	2	3	2	2	2	1	1	2	2	2	2	1	1	1	2	1	1	1	1	2	2	3	2	2	2	1	1	2	2	2	2	1	1	1	2
O00468	O00468	12	12	12	Agrin;Agrin N-terminal 110 kDa subunit;Agrin C-terminal 110 kDa subunit;Agrin C-terminal 90 kDa fragment;Agrin C-terminal 22 kDa fragment	AGRN	Agrin	1	12	12	12	0	0	0	0	0	0	0	0	0	0	7	0	0	0	9	10	0	0	0	0	0	0	0	0	0	0	0	0	0	0	7	0	0	0	9	10	0	0
P01782;P0DP04	P01782;P0DP04	4;3	4;3	2;2	Ig heavy chain V-III region DOB		Immunoglobulin heavy variable 3-9;Immunoglobulin heavy variable 3-43D	2	4	4	2	3	4	3	3	3	3	2	3	3	3	2	2	2	2	2	2	3	3	3	3	3	4	3	3	3	3	2	3	3	3	2	2	2	2	2	2	3	3
Q12860	Q12860	7	7	7	Contactin-1	CNTN1	Contactin-1	1	7	7	7	0	1	2	3	3	2	1	2	1	1	1	1	3	3	7	6	4	4	1	0	0	1	2	3	3	2	1	2	1	1	1	1	3	3	7	6	4	4
Q96PD5;CON__ENSEMBL:ENSBTAP00000016285	Q96PD5	7;1	7;1	7;1	N-acetylmuramoyl-L-alanine amidase	PGLYRP2	N-acetylmuramoyl-L-alanine amidase	2	7	7	7	3	5	4	5	4	3	3	3	5	5	4	5	4	3	5	6	4	5	3	3	3	5	4	5	4	3	3	3	5	5	4	5	4	3	5	6	4	5
CON__P02662	CON__P02662	6	6	6				1	6	6	6	3	3	3	3	3	4	3	4	4	3	5	6	4	4	4	5	4	5	3	3	3	3	3	3	3	4	3	4	4	3	5	6	4	4	4	5	4	5
Q7Z7G0	Q7Z7G0	7	7	7	Target of Nesh-SH3	ABI3BP	Target of Nesh-SH3	1	7	7	7	3	4	4	3	2	2	4	3	4	4	4	1	3	4	7	7	5	7	0	0	3	4	4	3	2	2	4	3	4	4	4	1	3	4	7	7	5	7
Q9Y5W5	Q9Y5W5	11	11	11	Wnt inhibitory factor 1	WIF1	Wnt inhibitory factor 1	1	11	11	11	4	6	4	3	4	4	6	6	4	5	5	2	5	4	8	9	5	5	4	2	4	6	4	3	4	4	6	6	4	5	5	2	5	4	8	9	5	5
Q8N475	Q8N475	5	5	5	Follistatin-related protein 5	FSTL5	Follistatin-related protein 5	1	5	5	5	1	1	1	2	1	1	1	0	0	0	3	0	5	3	5	5	4	5	2	1	1	1	1	2	1	1	1	0	0	0	3	0	5	3	5	5	4	5
P16157	P16157	10	10	10	Ankyrin-1	ANK1	Ankyrin-1	1	10	10	10	0	0	0	0	0	0	0	0	0	0	0	0	0	0	0	0	10	10	0	0	0	0	0	0	0	0	0	0	0	0	0	0	0	0	0	0	10	10
P00352	P00352	9	9	9	Retinal dehydrogenase 1	ALDH1A1	Retinal dehydrogenase 1	1	9	9	9	0	0	7	8	0	0	1	2	0	0	0	0	5	5	1	1	5	4	4	5	0	0	7	8	0	0	1	2	0	0	0	0	5	5	1	1	5	4
P0DOX7;P01602	P0DOX7	17;1	4;1	4;1			Immunoglobulin kappa light chain	2	17	4	4	16	16	14	16	15	17	14	17	13	15	15	15	11	13	15	15	15	15	13	13	4	4	3	3	3	4	3	4	1	3	3	3	2	3	3	3	2	3
P29401	P29401	2	2	2	Transketolase	TKT	Transketolase	1	2	2	2	2	1	0	1	0	0	0	0	0	1	1	1	1	1	1	1	2	2	0	1	2	1	0	1	0	0	0	0	0	1	1	1	1	1	1	1	2	2
P00918	P00918	10	10	10	Carbonic anhydrase 2	CA2	Carbonic anhydrase 2	1	10	10	10	0	0	1	1	0	0	2	2	0	0	0	0	2	2	6	6	10	10	6	6	0	0	1	1	0	0	2	2	0	0	0	0	2	2	6	6	10	10
Q9BQE3;P68363;Q71U36;P0DPH8;P0DPH7;P68366;Q9NY65;Q6PEY2;Q9H853	Q9BQE3;P68363;Q71U36;P0DPH8;P0DPH7;P68366;Q9NY65;Q6PEY2	4;4;3;2;2;2;2;2;1	4;4;3;2;2;2;2;2;1	4;4;3;2;2;2;2;2;1	Tubulin alpha-1C chain;Tubulin alpha-1B chain;Tubulin alpha-1A chain;Tubulin alpha-4A chain;Tubulin alpha-8 chain;Tubulin alpha-3E chain	TUBA1C;TUBA1B;TUBA1A;TUBA4A;TUBA8;TUBA3E	Tubulin alpha-1C chain;Tubulin alpha-1B chain;Tubulin alpha-1A chain;Tubulin alpha-3D chain;Tubulin alpha-3C chain;Tubulin alpha-4A chain;Tubulin alpha-8 chain;Tubulin alpha-3E chain	9	4	4	4	0	1	2	2	0	0	3	4	0	0	0	0	1	1	1	1	0	1	2	1	0	1	2	2	0	0	3	4	0	0	0	0	1	1	1	1	0	1
P26998	P26998	5	5	5	Beta-crystallin B3;Beta-crystallin B3, N-terminally processed	CRYBB3	Beta-crystallin B3	1	5	5	5	0	0	5	5	2	1	0	0	0	0	0	0	0	0	0	0	0	0	0	0	0	0	5	5	2	1	0	0	0	0	0	0	0	0	0	0	0	0
P08571	P08571	5	5	5	Monocyte differentiation antigen CD14;Monocyte differentiation antigen CD14, urinary form;Monocyte differentiation antigen CD14, membrane-bound form	CD14	Monocyte differentiation antigen CD14	1	5	5	5	0	0	2	2	2	2	2	2	1	0	1	2	3	3	4	4	2	1	3	3	0	0	2	2	2	2	2	2	1	0	1	2	3	3	4	4	2	1
P25705	P25705	3	3	3	ATP synthase subunit alpha, mitochondrial	ATP5A1	ATP synthase subunit alpha, mitochondrial	1	3	3	3	2	2	2	2	2	2	2	3	2	2	2	2	2	2	2	2	2	2	2	2	2	2	2	2	2	2	2	3	2	2	2	2	2	2	2	2	2	2
O00533	O00533	9	9	9	Neural cell adhesion molecule L1-like protein;Processed neural cell adhesion molecule L1-like protein	CHL1	Neural cell adhesion molecule L1-like protein	1	9	9	9	2	3	3	3	5	3	2	3	2	2	3	0	8	8	9	9	7	7	1	1	2	3	3	3	5	3	2	3	2	2	3	0	8	8	9	9	7	7
P00746	P00746	5	5	5	Complement factor D	CFD	Complement factor D	1	5	5	5	3	3	3	2	2	3	2	3	2	2	3	3	3	3	4	3	3	3	0	2	3	3	3	2	2	3	2	3	2	2	3	3	3	3	4	3	3	3
P04075	P04075	4	3	3	Fructose-bisphosphate aldolase A	ALDOA	Fructose-bisphosphate aldolase A	1	4	3	3	1	0	2	4	1	2	2	0	2	2	0	0	0	1	1	0	3	3	1	1	1	0	2	3	1	2	2	0	2	2	0	0	0	0	1	0	2	2
P0DP08;A0A075B6R2;P0DP07;P0DP06;A0A0C4DH41;A0A087WSY4;P01825;P06331;P01824	P0DP08;A0A075B6R2;P0DP07;P0DP06;A0A0C4DH41;A0A087WSY4;P01825;P06331;P01824	1;1;1;1;1;1;1;1;1	1;1;1;1;1;1;1;1;1	1;1;1;1;1;1;1;1;1	Ig heavy chain V-II region NEWM;Ig heavy chain V-II region ARH-77;Ig heavy chain V-II region WAH	IGHV4-4;IGHV4-61;IGHV4-31	Immunoglobulin heavy variable 4-38-2;Immunoglobulin heavy variable 4-4;Immunoglobulin heavy variable 4-31;Immunoglobulin heavy variable 4-30-4;Immunoglobulin heavy variable 4-61;Immunoglobulin heavy variable 4-30-2;Immunoglobulin heavy variable 4-59;Immuno	9	1	1	1	1	1	1	1	1	1	1	1	1	1	1	1	1	1	1	1	1	1	1	1	1	1	1	1	1	1	1	1	1	1	1	1	1	1	1	1	1	1
P24592	P24592	4	4	4	Insulin-like growth factor-binding protein 6	IGFBP6	Insulin-like growth factor-binding protein 6	1	4	4	4	2	0	2	2	1	1	2	2	0	0	2	2	0	2	4	3	2	3	1	1	2	0	2	2	1	1	2	2	0	0	2	2	0	2	4	3	2	3
P07358	P07358	4	4	4	Complement component C8 beta chain	C8B	Complement component C8 beta chain	1	4	4	4	4	4	4	3	3	4	3	1	4	4	2	0	2	1	0	1	2	1	1	1	4	4	4	3	3	4	3	1	4	4	2	0	2	1	0	1	2	1
P0DP25;P0DP24;P0DP23	P0DP25;P0DP24;P0DP23	2;2;2	2;2;2	2;2;2			Calmodulin-3;Calmodulin-2;Calmodulin-1	3	2	2	2	0	0	1	1	0	0	1	1	0	0	0	0	0	0	0	0	0	0	0	0	0	0	1	1	0	0	1	1	0	0	0	0	0	0	0	0	0	0
P07357	P07357	3	3	3	Complement component C8 alpha chain	C8A	Complement component C8 alpha chain	1	3	3	3	2	2	2	2	2	2	2	0	2	2	1	0	1	1	2	2	1	1	1	2	2	2	2	2	2	2	2	0	2	2	1	0	1	1	2	2	1	1
P03952	P03952	3	3	3	Plasma kallikrein;Plasma kallikrein heavy chain;Plasma kallikrein light chain	KLKB1	Plasma kallikrein	1	3	3	3	3	2	3	3	3	3	3	3	2	2	3	0	2	2	2	2	1	2	2	0	3	2	3	3	3	3	3	3	2	2	3	0	2	2	2	2	1	2
P60174	P60174	7	7	7	Triosephosphate isomerase	TPI1	Triosephosphate isomerase	1	7	7	7	0	1	3	4	2	1	4	1	2	3	2	3	2	3	5	5	4	5	3	3	0	1	3	4	2	1	4	1	2	3	2	3	2	3	5	5	4	5
CON__Q86YZ3;Q86YZ3	CON__Q86YZ3;Q86YZ3	6;6	6;6	6;6	Hornerin	HRNR	;Hornerin	2	6	6	6	1	2	0	0	0	0	1	0	1	1	3	0	0	0	1	1	4	4	1	3	1	2	0	0	0	0	1	0	1	1	3	0	0	0	1	1	4	4
O14773	O14773	3	3	3	Tripeptidyl-peptidase 1	TPP1	Tripeptidyl-peptidase 1	1	3	3	3	3	2	2	0	2	2	1	1	2	3	3	2	3	3	3	3	3	3	3	3	3	2	2	0	2	2	1	1	2	3	3	2	3	3	3	3	3	3
Q13228	Q13228	5	5	5	Selenium-binding protein 1	SELENBP1	Methanethiol oxidase	1	5	5	5	0	0	0	0	0	0	0	0	0	0	0	0	0	0	0	0	5	5	3	4	0	0	0	0	0	0	0	0	0	0	0	0	0	0	0	0	5	5
P01743;P0DP01;A0A0C4DH29;A0A0B4J2H0;P01742	P01743;P0DP01;A0A0C4DH29;A0A0B4J2H0;P01742	2;1;1;1;1	2;1;1;1;1	2;1;1;1;1	Ig heavy chain V-I region HG3;Ig heavy chain V-I region EU	IGHV1-3;IGHV1-69-2	Immunoglobulin heavy variable 1-46;Immunoglobulin heavy variable 1-8;Immunoglobulin heavy variable 1-3;Immunoglobulin heavy variable 1-69D;Immunoglobulin heavy variable 1-69	5	2	2	2	1	1	1	1	1	1	1	1	1	1	1	1	1	1	1	1	2	0	1	1	1	1	1	1	1	1	1	1	1	1	1	1	1	1	1	1	2	0
P00748	P00748	2	2	2	Coagulation factor XII;Coagulation factor XIIa heavy chain;Beta-factor XIIa part 1;Coagulation factor XIIa light chain	F12	Coagulation factor XII	1	2	2	2	0	0	0	0	0	0	1	1	0	0	0	0	0	1	1	0	2	0	2	2	0	0	0	0	0	0	1	1	0	0	0	0	0	1	1	0	2	0
P19652	P19652	8	6	6	Alpha-1-acid glycoprotein 2	ORM2	Alpha-1-acid glycoprotein 2	1	8	6	6	3	2	2	3	3	3	2	3	0	0	5	4	4	5	6	6	7	7	3	3	3	2	2	3	3	3	2	2	0	0	4	3	4	5	5	5	6	6
P00441	P00441	1	1	1	Superoxide dismutase [Cu-Zn]	SOD1	Superoxide dismutase [Cu-Zn]	1	1	1	1	0	0	1	1	1	1	0	0	0	0	0	0	0	0	0	0	0	0	0	0	0	0	1	1	1	1	0	0	0	0	0	0	0	0	0	0	0	0
Q92520	Q92520	5	5	5	Protein FAM3C	FAM3C	Protein FAM3C	1	5	5	5	1	1	2	3	2	2	3	3	1	0	3	3	2	4	4	4	2	1	3	2	1	1	2	3	2	2	3	3	1	0	3	3	2	4	4	4	2	1
P07360	P07360	7	7	7	Complement component C8 gamma chain	C8G	Complement component C8 gamma chain	1	7	7	7	4	4	4	5	5	4	5	3	5	5	4	5	2	3	5	5	6	6	5	6	4	4	4	5	5	4	5	3	5	5	4	5	2	3	5	5	6	6
P13671	P13671	6	6	6	Complement component C6	C6	Complement component C6	1	6	6	6	3	4	3	3	4	5	4	5	4	4	6	0	4	4	6	6	6	5	4	3	3	4	3	3	4	5	4	5	4	4	6	0	4	4	6	6	6	5
A0A0C4DH68	A0A0C4DH68	2	2	2		IGKV2-24	Immunoglobulin kappa variable 2-24	1	2	2	2	1	1	1	1	1	1	2	2	1	1	1	1	1	1	1	2	1	1	1	1	1	1	1	1	1	1	2	2	1	1	1	1	1	1	1	2	1	1
P13804	P13804	1	1	1	Electron transfer flavoprotein subunit alpha, mitochondrial	ETFA	Electron transfer flavoprotein subunit alpha, mitochondrial	1	1	1	1	1	1	1	1	1	1	1	1	1	1	1	1	1	1	1	1	1	1	1	1	1	1	1	1	1	1	1	1	1	1	1	1	1	1	1	1	1	1
P09972	P09972	6	6	5	Fructose-bisphosphate aldolase C	ALDOC	Fructose-bisphosphate aldolase C	1	6	6	5	0	0	4	5	0	0	0	0	0	0	0	0	0	1	0	0	1	1	1	1	0	0	4	5	0	0	0	0	0	0	0	0	0	1	0	0	1	1
P07998	P07998	1	1	1	Ribonuclease pancreatic	RNASE1	Ribonuclease pancreatic	1	1	1	1	1	1	1	1	1	1	1	0	1	1	1	1	1	1	1	1	1	1	1	1	1	1	1	1	1	1	1	0	1	1	1	1	1	1	1	1	1	1
A0A0B4J1X5	A0A0B4J1X5	4	3	2		IGHV3-74	Immunoglobulin heavy variable 3-74	1	4	3	2	4	4	4	3	3	3	4	1	4	3	3	3	3	4	4	3	4	2	4	3	3	3	3	2	3	3	3	0	3	2	2	2	2	3	3	2	3	1
CON__P12035;P12035	CON__P12035;P12035	11;11	2;2	2;2	Keratin, type II cytoskeletal 3	KRT3	;Keratin, type II cytoskeletal 3	2	11	2	2	6	8	5	7	9	9	8	7	6	6	7	5	7	6	7	7	8	7	5	5	0	0	0	0	1	1	0	1	0	0	0	0	0	0	0	0	0	0
P02746	P02746	5	5	5	Complement C1q subcomponent subunit B	C1QB	Complement C1q subcomponent subunit B	1	5	5	5	4	3	2	4	3	4	5	3	3	3	1	1	4	3	5	5	5	3	2	2	4	3	2	4	3	4	5	3	3	3	1	1	4	3	5	5	5	3
P39060	P39060	5	5	5	Collagen alpha-1(XVIII) chain;Endostatin	COL18A1	Collagen alpha-1(XVIII) chain	1	5	5	5	1	1	0	0	0	0	2	1	1	2	2	2	1	1	5	5	2	2	1	2	1	1	0	0	0	0	2	1	1	2	2	2	1	1	5	5	2	2
P13591	P13591	1	1	1	Neural cell adhesion molecule 1	NCAM1	Neural cell adhesion molecule 1	1	1	1	1	0	0	0	0	0	0	1	0	0	0	1	1	1	1	1	1	1	1	1	0	0	0	0	0	0	0	1	0	0	0	1	1	1	1	1	1	1	1
P01599	P01599	3	3	2	Ig kappa chain V-I region Gal		Immunoglobulin kappa variable 1-17	1	3	3	2	2	2	3	2	2	2	2	2	2	2	2	2	1	2	1	2	2	2	2	2	2	2	3	2	2	2	2	2	2	2	2	2	1	2	1	2	2	2
P06576	P06576	2	2	2	ATP synthase subunit beta, mitochondrial	ATP5B	ATP synthase subunit beta, mitochondrial	1	2	2	2	0	0	1	0	0	0	2	2	0	0	0	0	0	1	1	0	0	0	0	1	0	0	1	0	0	0	2	2	0	0	0	0	0	1	1	0	0	0
A0A0C4DH31;P23083	A0A0C4DH31	3;1	3;1	3;1		IGHV1-18	Immunoglobulin heavy variable 1-18	2	3	3	3	3	3	3	3	3	3	3	1	3	3	1	1	2	2	3	2	3	1	1	1	3	3	3	3	3	3	3	1	3	3	1	1	2	2	3	2	3	1
P12109	P12109	2	2	2	Collagen alpha-1(VI) chain	COL6A1	Collagen alpha-1(VI) chain	1	2	2	2	1	0	0	0	0	0	0	1	1	1	2	2	2	2	2	2	2	2	0	0	1	0	0	0	0	0	0	1	1	1	2	2	2	2	2	2	2	2
Q92765	Q92765	3	3	3	Secreted frizzled-related protein 3	FRZB	Secreted frizzled-related protein 3	1	3	3	3	1	2	2	1	1	1	1	0	0	0	1	0	3	2	3	3	2	2	1	1	1	2	2	1	1	1	1	0	0	0	1	0	3	2	3	3	2	2
P00558;P07205	P00558	4;1	4;1	4;1	Phosphoglycerate kinase 1	PGK1	Phosphoglycerate kinase 1	2	4	4	4	0	0	2	2	0	0	0	0	0	0	0	0	0	0	0	0	3	3	0	0	0	0	2	2	0	0	0	0	0	0	0	0	0	0	0	0	3	3
Q01469;A8MUU1	Q01469	5;1	5;1	5;1	Fatty acid-binding protein, epidermal	FABP5	Fatty acid-binding protein 5	2	5	5	5	2	1	4	4	1	1	2	2	0	0	2	1	2	2	1	2	1	0	0	0	2	1	4	4	1	1	2	2	0	0	2	1	2	2	1	2	1	0
P01703	P01703	3	3	3	Ig lambda chain V-I region NEWM		Immunoglobulin lambda variable 1-40	1	3	3	3	1	1	0	1	1	1	3	2	1	1	0	0	0	1	2	2	2	2	0	1	1	1	0	1	1	1	3	2	1	1	0	0	0	1	2	2	2	2
P51693	P51693	3	3	3	Amyloid-like protein 1;C30	APLP1	Amyloid-like protein 1	1	3	3	3	0	1	1	1	1	1	0	0	0	1	1	1	2	2	2	2	2	1	1	1	0	1	1	1	1	1	0	0	0	1	1	1	2	2	2	2	2	1
P43251	P43251	4	4	4	Biotinidase	BTD	Biotinidase	1	4	4	4	2	1	3	3	3	3	2	1	2	2	4	4	2	2	4	4	2	3	4	3	2	1	3	3	3	3	2	1	2	2	4	4	2	2	4	4	2	3
P04350	P04350	5	5	2	Tubulin beta-4A chain	TUBB4A	Tubulin beta-4A chain	1	5	5	2	0	0	0	0	0	0	3	4	0	0	0	0	0	0	0	1	0	0	1	0	0	0	0	0	0	0	3	4	0	0	0	0	0	0	0	1	0	0
Q08629	Q08629	5	5	5	Testican-1	SPOCK1	Testican-1	1	5	5	5	1	1	2	1	1	0	0	1	2	2	3	1	2	3	4	5	3	2	0	1	1	1	2	1	1	0	0	1	2	2	3	1	2	3	4	5	3	2
Q99574	Q99574	5	5	5	Neuroserpin	SERPINI1	Neuroserpin	1	5	5	5	2	3	2	3	2	2	1	1	1	1	5	4	4	4	5	4	4	4	4	4	2	3	2	3	2	2	1	1	1	1	5	4	4	4	5	4	4	4
Q99435	Q99435	5	5	5	Protein kinase C-binding protein NELL2	NELL2	Protein kinase C-binding protein NELL2	1	5	5	5	2	2	1	2	1	1	0	1	1	1	3	0	1	2	5	5	1	2	1	1	2	2	1	2	1	1	0	1	1	1	3	0	1	2	5	5	1	2
P06312	P06312	2	2	2	Ig kappa chain V-IV region	IGKV4-1	Immunoglobulin kappa variable 4-1	1	2	2	2	1	0	1	1	1	0	2	2	0	1	2	2	1	1	1	1	2	2	1	2	1	0	1	1	1	0	2	2	0	1	2	2	1	1	1	1	2	2
P62987;P62979;P0CG47;P0CG48	P62987;P62979;P0CG47;P0CG48	2;2;2;2	2;2;2;2	2;2;2;2	Ubiquitin-60S ribosomal protein L40;Ubiquitin;60S ribosomal protein L40;Ubiquitin-40S ribosomal protein S27a;Ubiquitin;40S ribosomal protein S27a;Polyubiquitin-B;Ubiquitin;Polyubiquitin-C;Ubiquitin	UBA52;RPS27A;UBB;UBC	Ubiquitin-60S ribosomal protein L40;Ubiquitin-40S ribosomal protein S27a;Polyubiquitin-B;Polyubiquitin-C	4	2	2	2	0	2	2	2	1	2	1	0	1	1	2	2	2	2	1	2	1	1	1	2	0	2	2	2	1	2	1	0	1	1	2	2	2	2	1	2	1	1
P09211	P09211	4	4	4	Glutathione S-transferase P	GSTP1	Glutathione S-transferase P	1	4	4	4	1	1	2	3	1	1	4	4	0	1	4	4	3	4	4	4	4	3	3	4	1	1	2	3	1	1	4	4	0	1	4	4	3	4	4	4	4	3
P08670	P08670	5	5	5	Vimentin	VIM	Vimentin	1	5	5	5	0	0	0	0	0	1	0	0	0	0	0	0	2	2	5	5	0	0	0	0	0	0	0	0	0	1	0	0	0	0	0	0	2	2	5	5	0	0
P01591	P01591	1	1	1	Immunoglobulin J chain	IGJ	Immunoglobulin J chain	1	1	1	1	1	1	1	1	1	1	1	0	1	1	1	1	1	1	1	1	1	1	1	1	1	1	1	1	1	1	1	0	1	1	1	1	1	1	1	1	1	1
P01700;P01699	P01700;P01699	3;2	3;2	3;2	Ig lambda chain V-I region HA;Ig lambda chain V-I region VOR		Immunoglobulin lambda variable 1-47;Immunoglobulin lambda variable 1-44	2	3	3	3	2	2	2	2	2	2	3	3	3	2	3	3	3	3	3	3	3	3	3	3	2	2	2	2	2	2	3	3	3	2	3	3	3	3	3	3	3	3
Q96IY4	Q96IY4	4	4	4	Carboxypeptidase B2	CPB2	Carboxypeptidase B2	1	4	4	4	1	1	3	2	2	2	3	1	1	2	2	2	3	2	2	3	4	3	2	1	1	1	3	2	2	2	3	1	1	2	2	2	3	2	2	3	4	3
Q9Y4C0;Q9HDB5	Q9Y4C0	5;1	5;1	5;1	Neurexin-3	NRXN3	Neurexin-3	2	5	5	5	0	0	0	0	0	0	0	0	0	0	1	0	2	1	5	5	2	3	0	1	0	0	0	0	0	0	0	0	0	0	1	0	2	1	5	5	2	3
O75882	O75882	4	4	4	Attractin	ATRN	Attractin	1	4	4	4	3	4	3	4	4	3	3	3	4	4	1	0	3	3	4	4	4	4	0	0	3	4	3	4	4	3	3	3	4	4	1	0	3	3	4	4	4	4
P35542	P35542	4	4	4	Serum amyloid A-4 protein	SAA4	Serum amyloid A-4 protein	1	4	4	4	4	4	4	4	2	4	4	2	2	3	4	4	1	1	2	3	3	3	2	4	4	4	4	4	2	4	4	2	2	3	4	4	1	1	2	3	3	3
CON__P02676	CON__P02676	5	1	1				1	5	1	1	4	4	4	4	5	4	4	4	4	4	3	2	4	4	3	4	4	4	3	2	1	1	1	1	1	1	1	1	1	1	0	0	1	1	0	1	1	1
Q16555	Q16555	4	4	4	Dihydropyrimidinase-related protein 2	DPYSL2	Dihydropyrimidinase-related protein 2	1	4	4	4	0	0	0	1	0	0	3	2	0	0	0	0	0	0	0	0	0	0	0	0	0	0	0	1	0	0	3	2	0	0	0	0	0	0	0	0	0	0
A0A0B4J1Y9	A0A0B4J1Y9	4	4	2		IGHV3-72	Immunoglobulin heavy variable 3-72	1	4	4	2	1	1	1	1	2	1	2	1	2	1	1	0	1	2	2	1	2	1	3	1	1	1	1	1	2	1	2	1	2	1	1	0	1	2	2	1	2	1
O00391	O00391	4	4	4	Sulfhydryl oxidase 1	QSOX1	Sulfhydryl oxidase 1	1	4	4	4	0	0	2	2	2	2	1	1	0	0	3	0	3	3	3	4	4	2	3	1	0	0	2	2	2	2	1	1	0	0	3	0	3	3	3	4	4	2
P02656	P02656	2	2	2	Apolipoprotein C-III	APOC3	Apolipoprotein C-III	1	2	2	2	2	0	1	2	2	1	2	1	0	1	2	1	1	1	1	1	2	2	1	1	2	0	1	2	2	1	2	1	0	1	2	1	1	1	1	1	2	2
Q14055	Q14055	4	4	4	Collagen alpha-2(IX) chain	COL9A2	Collagen alpha-2(IX) chain	1	4	4	4	3	2	2	2	2	2	1	0	2	2	3	1	2	2	4	4	4	4	1	1	3	2	2	2	2	2	1	0	2	2	3	1	2	2	4	4	4	4
P05067	P05067	4	4	4	Amyloid beta A4 protein;N-APP;Soluble APP-alpha;Soluble APP-beta;C99;Beta-amyloid protein 42;Beta-amyloid protein 40;C83;P3(42);P3(40);C80;Gamma-secretase C-terminal fragment 59;Gamma-secretase C-terminal fragment 57;Gamma-secretase C-terminal fragment 50;C31	APP	Amyloid-beta A4 protein	1	4	4	4	2	1	4	4	4	4	1	1	2	2	3	0	3	2	4	4	3	4	3	3	2	1	4	4	4	4	1	1	2	2	3	0	3	2	4	4	3	4
P69891;P69892	P69891;P69892	5;4	4;3	4;3	Hemoglobin subunit gamma-1;Hemoglobin subunit gamma-2	HBG1;HBG2	Hemoglobin subunit gamma-1;Hemoglobin subunit gamma-2	2	5	4	4	2	2	3	3	2	2	1	1	2	3	2	4	2	2	2	2	5	5	5	5	1	1	2	2	1	1	0	0	1	2	1	3	1	1	1	1	4	4
P01033	P01033	5	5	5	Metalloproteinase inhibitor 1	TIMP1	Metalloproteinase inhibitor 1	1	5	5	5	0	0	2	0	0	0	0	0	0	0	0	0	1	0	2	3	1	1	1	1	0	0	2	0	0	0	0	0	0	0	0	0	1	0	2	3	1	1
P98164	P98164	4	4	4	Low-density lipoprotein receptor-related protein 2	LRP2	Low-density lipoprotein receptor-related protein 2	1	4	4	4	1	1	2	2	1	2	1	0	2	2	3	1	4	3	4	4	4	4	0	0	1	1	2	2	1	2	1	0	2	2	3	1	4	3	4	4	4	4
P47929	P47929	2	2	2	Galectin-7	LGALS7	Galectin-7	1	2	2	2	1	1	0	0	0	0	2	2	0	0	0	0	0	0	0	0	0	0	0	0	1	1	0	0	0	0	2	2	0	0	0	0	0	0	0	0	0	0
Q99969	Q99969	3	3	3	Retinoic acid receptor responder protein 2	RARRES2	Retinoic acid receptor responder protein 2	1	3	3	3	2	1	3	3	3	3	2	2	1	2	3	3	3	3	3	3	3	3	3	3	2	1	3	3	3	3	2	2	1	2	3	3	3	3	3	3	3	3
P07738	P07738	3	3	3	Bisphosphoglycerate mutase	BPGM	Bisphosphoglycerate mutase	1	3	3	3	0	0	2	2	0	0	0	0	0	0	0	0	1	0	2	2	3	3	0	1	0	0	2	2	0	0	0	0	0	0	0	0	1	0	2	2	3	3
P07711	P07711	4	4	4	Cathepsin L1;Cathepsin L1 heavy chain;Cathepsin L1 light chain	CTSL	Cathepsin L1	1	4	4	4	1	1	1	2	1	1	2	1	1	1	1	0	2	3	3	2	2	3	2	3	1	1	1	2	1	1	2	1	1	1	1	0	2	3	3	2	2	3
P07316	P07316	10	4	4	Gamma-crystallin B	CRYGB	Gamma-crystallin B	1	10	4	4	1	0	10	9	0	1	0	0	0	0	2	1	2	2	3	2	0	1	1	0	0	0	4	3	0	0	0	0	0	0	0	0	0	0	1	0	0	0
P07451	P07451	4	4	4	Carbonic anhydrase 3	CA3	Carbonic anhydrase 3	1	4	4	4	0	0	0	0	0	0	0	0	0	0	0	0	1	1	2	2	3	4	1	1	0	0	0	0	0	0	0	0	0	0	0	0	1	1	2	2	3	4
CON__Q8N1N4-2;CON__Q7RTT2;Q8N1N4	CON__Q8N1N4-2;CON__Q7RTT2;Q8N1N4	5;5;5	4;4;4	4;4;4	Keratin, type II cytoskeletal 78	KRT78	;;Keratin, type II cytoskeletal 78	3	5	4	4	3	4	2	3	2	2	3	3	2	2	2	1	4	2	4	3	4	4	3	3	2	3	1	2	1	1	2	2	1	1	2	1	3	2	3	2	3	3
P55058	P55058	3	3	3	Phospholipid transfer protein	PLTP	Phospholipid transfer protein	1	3	3	3	0	0	1	0	0	0	0	0	0	0	2	0	0	1	3	3	1	1	2	2	0	0	1	0	0	0	0	0	0	0	2	0	0	1	3	3	1	1
Q9BSG5	Q9BSG5	2	2	2	Retbindin	RTBDN	Retbindin	1	2	2	2	1	1	2	2	1	1	1	1	1	1	1	1	1	1	2	2	1	1	1	1	1	1	2	2	1	1	1	1	1	1	1	1	1	1	2	2	1	1
Q99497	Q99497	2	2	2	Protein deglycase DJ-1	PARK7	Protein/nucleic acid deglycase DJ-1	1	2	2	2	0	0	2	2	1	1	0	0	1	2	0	0	1	0	2	2	2	2	0	0	0	0	2	2	1	1	0	0	1	2	0	0	1	0	2	2	2	2
P00739	P00739	14	4	4	Haptoglobin-related protein	HPR	Haptoglobin-related protein	1	14	4	4	14	13	13	14	14	14	13	10	12	12	6	6	10	10	8	7	9	11	7	8	4	3	3	4	4	4	3	2	3	3	0	0	2	2	0	0	2	2
Q15113	Q15113	3	3	3	Procollagen C-endopeptidase enhancer 1	PCOLCE	Procollagen C-endopeptidase enhancer 1	1	3	3	3	1	1	2	2	0	0	0	1	0	0	2	2	2	3	3	3	2	3	2	2	1	1	2	2	0	0	0	1	0	0	2	2	2	3	3	3	2	3
CON__P19013;P19013	CON__P19013;P19013	6;6	4;4	3;3	Keratin, type II cytoskeletal 4	KRT4	;Keratin, type II cytoskeletal 4	2	6	4	3	1	2	1	2	2	2	2	1	1	2	2	1	1	2	4	3	2	3	4	2	0	0	0	0	1	0	0	0	0	0	0	0	0	0	2	1	1	1
Q92752	Q92752	4	4	4	Tenascin-R	TNR	Tenascin-R	1	4	4	4	0	0	0	0	0	0	0	0	0	0	1	0	1	1	4	4	2	3	0	0	0	0	0	0	0	0	0	0	0	0	1	0	1	1	4	4	2	3
P0DP09;A0A0B4J2D9	P0DP09;A0A0B4J2D9	1;1	1;1	1;1		IGKV1D-13	Immunoglobulin kappa variable 1-13;Immunoglobulin kappa variable 1D-13	2	1	1	1	0	0	0	0	0	0	0	0	0	0	1	0	0	0	0	0	0	0	0	0	0	0	0	0	0	0	0	0	0	0	1	0	0	0	0	0	0	0
CON__P02666	CON__P02666	2	2	2				1	2	2	2	2	2	1	2	2	2	2	1	2	2	2	1	1	1	2	2	1	1	1	1	2	2	1	2	2	2	2	1	2	2	2	1	1	1	2	2	1	1
P13646;CON__ENSEMBL:ENSP00000377550	P13646;CON__ENSEMBL:ENSP00000377550	8;7	3;2	0;0	Keratin, type I cytoskeletal 13	KRT13	Keratin, type I cytoskeletal 13;	2	8	3	0	3	3	3	3	5	5	5	5	3	4	3	4	3	4	4	5	3	4	3	5	0	0	0	0	2	2	0	0	0	0	0	1	0	0	1	1	0	0
P51884;CON__Q05443	P51884	4;1	4;1	4;1	Lumican	LUM	Lumican	2	4	4	4	2	2	2	2	2	2	2	1	2	2	3	2	3	2	3	3	2	2	2	3	2	2	2	2	2	2	2	1	2	2	3	2	3	2	3	3	2	2
P0DJI8	P0DJI8	1	1	1	Serum amyloid A-1 protein;Amyloid protein A;Serum amyloid protein A(2-104);Serum amyloid protein A(3-104);Serum amyloid protein A(2-103);Serum amyloid protein A(2-102);Serum amyloid protein A(4-101)	SAA1	Serum amyloid A-1 protein	1	1	1	1	0	0	1	1	0	0	0	0	0	0	0	0	0	0	0	0	0	0	0	0	0	0	1	1	0	0	0	0	0	0	0	0	0	0	0	0	0	0
P30041	P30041	2	2	2	Peroxiredoxin-6	PRDX6	Peroxiredoxin-6	1	2	2	2	0	0	1	0	0	0	0	1	0	0	0	1	0	0	0	0	2	2	0	1	0	0	1	0	0	0	0	1	0	0	0	1	0	0	0	0	2	2
P07195	P07195	4	4	3	L-lactate dehydrogenase B chain	LDHB	L-lactate dehydrogenase B chain	1	4	4	3	0	0	0	0	0	0	0	0	0	0	1	0	0	0	1	2	3	4	1	1	0	0	0	0	0	0	0	0	0	0	1	0	0	0	1	2	3	4
P12277	P12277	3	3	3	Creatine kinase B-type	CKB	Creatine kinase B-type	1	3	3	3	1	1	1	2	0	0	1	0	1	1	1	0	1	0	0	0	0	0	0	0	1	1	1	2	0	0	1	0	1	1	1	0	1	0	0	0	0	0
Q9GZZ8	Q9GZZ8	3	3	3	Extracellular glycoprotein lacritin	LACRT	Extracellular glycoprotein lacritin	1	3	3	3	0	0	3	3	0	0	0	0	0	0	0	0	0	0	0	0	1	2	0	0	0	0	3	3	0	0	0	0	0	0	0	0	0	0	0	0	1	2
A0A0J9YXX1;A0A0C4DH38	A0A0J9YXX1;A0A0C4DH38	1;1	1;1	1;1		IGHV5-51	Immunoglobulin heavy variable 5-10-1;Immunoglobulin heavy variable 5-51	2	1	1	1	1	1	1	1	1	1	1	0	1	1	0	0	1	1	1	1	1	1	1	0	1	1	1	1	1	1	1	0	1	1	0	0	1	1	1	1	1	1
P19022	P19022	2	2	2	Cadherin-2	CDH2	Cadherin-2	1	2	2	2	1	2	1	1	1	1	0	1	0	2	2	2	2	1	2	2	2	1	2	2	1	2	1	1	1	1	0	1	0	2	2	2	2	1	2	2	2	1
P63261	P63261	13	1	1	Actin, cytoplasmic 2;Actin, cytoplasmic 2, N-terminally processed	ACTG1	Actin, cytoplasmic 2	1	13	1	1	5	5	7	5	6	6	11	10	6	6	8	6	6	7	10	8	10	10	7	8	1	1	1	0	1	1	1	1	1	1	0	0	0	0	1	1	1	1
P06681	P06681	4	4	4	Complement C2;Complement C2b fragment;Complement C2a fragment	C2	Complement C2	1	4	4	4	1	2	2	2	3	1	1	3	0	0	1	1	0	0	2	3	2	2	1	2	1	2	2	2	3	1	1	3	0	0	1	1	0	0	2	3	2	2
CON__P01966	CON__P01966	7	3	3				1	7	3	3	3	3	4	4	3	3	3	2	4	6	4	5	4	5	4	5	6	5	6	6	0	0	1	0	0	1	0	0	1	2	1	2	1	2	1	1	3	2
P61769	P61769	2	2	2	Beta-2-microglobulin;Beta-2-microglobulin form pI 5.3	B2M	Beta-2-microglobulin	1	2	2	2	2	1	1	1	0	0	2	1	0	0	1	1	1	1	1	1	1	1	0	0	2	1	1	1	0	0	2	1	0	0	1	1	1	1	1	1	1	1
P15586	P15586	3	3	3	N-acetylglucosamine-6-sulfatase	GNS	N-acetylglucosamine-6-sulfatase	1	3	3	3	1	1	2	0	0	0	0	0	0	1	2	0	2	2	3	3	3	3	3	1	1	1	2	0	0	0	0	0	0	1	2	0	2	2	3	3	3	3
O15537	O15537	3	3	3	Retinoschisin	RS1	Retinoschisin	1	3	3	3	2	1	1	3	3	3	3	1	3	3	3	3	3	3	3	3	3	3	3	3	2	1	1	3	3	3	3	1	3	3	3	3	3	3	3	3	3	3
P0DOY3	P0DOY3	11	2	2			Immunoglobulin lambda constant 3	1	11	2	2	10	11	9	9	10	10	9	8	9	9	7	8	9	9	9	9	9	8	9	9	1	2	1	1	1	1	1	1	1	1	0	0	1	1	1	1	1	0
O43866	O43866	3	3	3	CD5 antigen-like	CD5L	CD5 antigen-like	1	3	3	3	1	1	0	3	2	1	0	0	1	3	0	0	0	0	0	0	0	0	0	0	1	1	0	3	2	1	0	0	1	3	0	0	0	0	0	0	0	0
P50897	P50897	3	3	3	Palmitoyl-protein thioesterase 1	PPT1	Palmitoyl-protein thioesterase 1	1	3	3	3	0	1	3	1	0	1	0	1	0	1	0	0	2	3	2	3	3	3	1	2	0	1	3	1	0	1	0	1	0	1	0	0	2	3	2	3	3	3
P81605	P81605	3	3	3	Dermcidin;Survival-promoting peptide;DCD-1	DCD	Dermcidin	1	3	3	3	0	1	0	0	0	0	3	2	1	1	3	3	2	1	2	3	2	2	3	3	0	1	0	0	0	0	3	2	1	1	3	3	2	1	2	3	2	2
P01701	P01701	1	1	1	Ig lambda chain V-I region NEW		Immunoglobulin lambda variable 1-51	1	1	1	1	1	1	1	1	1	1	1	1	1	1	1	1	1	0	1	1	1	1	1	1	1	1	1	1	1	1	1	1	1	1	1	1	1	0	1	1	1	1
A0A0C4DH25	A0A0C4DH25	2	1	1		IGKV3D-20	Immunoglobulin kappa variable 3D-20	1	2	1	1	1	1	1	1	2	2	2	1	2	2	1	1	1	0	1	1	1	1	1	1	0	0	0	0	1	1	1	0	1	1	0	0	0	0	0	0	0	0
A0A140G945;P02489	A0A140G945;P02489	1;1	1;1	1;1	Alpha-crystallin A chain;Alpha-crystallin A(1-172);Alpha-crystallin A(1-168);Alpha-crystallin A(1-162)	CRYAA	Alpha-crystallin A2 chain;Alpha-crystallin A chain	2	1	1	1	0	0	1	1	0	0	0	0	0	0	0	0	0	0	0	0	0	0	0	0	0	0	1	1	0	0	0	0	0	0	0	0	0	0	0	0	0	0
Q53EL9	Q53EL9	3	3	3	Seizure protein 6 homolog	SEZ6	Seizure protein 6 homolog	1	3	3	3	1	0	2	1	2	3	1	2	1	1	0	0	3	3	3	3	3	3	0	0	1	0	2	1	2	3	1	2	1	1	0	0	3	3	3	3	3	3
P30043	P30043	3	3	3	Flavin reductase (NADPH)	BLVRB	Flavin reductase (NADPH)	1	3	3	3	0	0	1	1	0	0	0	0	2	1	0	0	0	0	2	2	3	3	2	3	0	0	1	1	0	0	0	0	2	1	0	0	0	0	2	2	3	3
P62937;P0DN26;A0A0B4J2A2;A0A075B759;Q9Y536;F5H284	P62937	3;1;1;1;1;1	3;1;1;1;1;1	3;1;1;1;1;1	Peptidyl-prolyl cis-trans isomerase A;Peptidyl-prolyl cis-trans isomerase A, N-terminally processed	PPIA	Peptidyl-prolyl cis-trans isomerase A	6	3	3	3	1	1	3	3	1	1	1	2	2	2	2	3	2	3	2	3	2	3	3	3	1	1	3	3	1	1	1	2	2	2	2	3	2	3	2	3	2	3
Q14118	Q14118	3	3	3	Dystroglycan;Alpha-dystroglycan;Beta-dystroglycan	DAG1	Dystroglycan	1	3	3	3	0	0	1	1	1	1	2	2	0	1	0	0	0	0	2	3	0	0	1	1	0	0	1	1	1	1	2	2	0	1	0	0	0	0	2	3	0	0
CON__P20930;P20930	CON__P20930;P20930	3;3	3;3	3;3	Filaggrin	FLG	;Filaggrin	2	3	3	3	0	0	0	0	0	0	3	3	0	0	0	0	0	0	0	0	0	0	0	0	0	0	0	0	0	0	3	3	0	0	0	0	0	0	0	0	0	0
P35237	P35237	2	2	2	Serpin B6	SERPINB6	Serpin B6	1	2	2	2	0	0	2	2	0	0	0	0	0	0	0	0	0	0	0	0	0	0	0	0	0	0	2	2	0	0	0	0	0	0	0	0	0	0	0	0	0	0
P14618	P14618	3	3	3	Pyruvate kinase PKM	PKM	Pyruvate kinase PKM	1	3	3	3	2	0	2	2	1	1	2	1	2	1	1	0	0	0	1	1	3	3	1	1	2	0	2	2	1	1	2	1	2	1	1	0	0	0	1	1	3	3
P07355;A6NMY6	P07355;A6NMY6	3;2	3;2	3;2	Annexin A2;Putative annexin A2-like protein	ANXA2;ANXA2P2	Annexin A2;Putative annexin A2-like protein	2	3	3	3	1	0	0	0	1	1	1	1	1	1	3	0	1	1	1	1	1	2	0	0	1	0	0	0	1	1	1	1	1	1	3	0	1	1	1	1	1	2
Q06830;Q13162	Q06830	4;1	3;1	3;1	Peroxiredoxin-1	PRDX1	Peroxiredoxin-1	2	4	3	3	2	2	1	0	0	0	2	2	2	2	2	3	2	2	3	4	4	4	3	4	1	1	1	0	0	0	2	2	1	1	1	2	1	1	2	3	3	3
Q9UHL4	Q9UHL4	2	2	2	Dipeptidyl peptidase 2	DPP7	Dipeptidyl peptidase 2	1	2	2	2	1	1	1	1	1	1	0	0	0	1	1	0	1	1	2	2	2	2	1	1	1	1	1	1	1	1	0	0	0	1	1	0	1	1	2	2	2	2
A0A075B6P5;A0A087WW87;P01615;P01614	A0A075B6P5;A0A087WW87;P01615;P01614	4;4;4;4	2;2;2;2	2;2;2;2	Ig kappa chain V-II region FR;Ig kappa chain V-II region Cum	IGKV2D-28;IGKV2-40	Immunoglobulin kappa variable 2-28;Immunoglobulin kappa variable 2-40;Immunoglobulin kappa variable 2D-28;Immunoglobulin kappa variable 2D-40	4	4	2	2	3	3	3	3	4	2	3	3	2	2	3	3	3	3	3	3	3	3	3	3	2	2	2	2	2	1	2	2	1	1	1	1	1	1	1	1	1	1
CON__Q7Z794;Q7Z794	CON__Q7Z794;Q7Z794	6;6	3;3	2;2	Keratin, type II cytoskeletal 1b	KRT77	;Keratin, type II cytoskeletal 1b	2	6	3	2	6	5	3	3	3	3	3	2	4	4	3	3	3	3	3	3	3	4	3	3	3	2	0	0	0	0	0	0	1	1	0	0	0	0	0	0	0	1
Q9BXP8	Q9BXP8	3	3	3	Pappalysin-2	PAPPA2	Pappalysin-2	1	3	3	3	2	0	1	1	0	2	1	1	2	2	1	0	2	2	2	2	2	2	0	0	2	0	1	1	0	2	1	1	2	2	1	0	2	2	2	2	2	2
Q13510	Q13510	2	2	2	Acid ceramidase;Acid ceramidase subunit alpha;Acid ceramidase subunit beta	ASAH1	Acid ceramidase	1	2	2	2	1	0	0	1	1	1	1	1	0	1	1	0	1	1	2	2	1	1	0	0	1	0	0	1	1	1	1	1	0	1	1	0	1	1	2	2	1	1
P01704	P01704	1	1	1	Ig lambda chain V-II region TOG		Immunoglobulin lambda variable 2-14	1	1	1	1	1	1	1	0	1	1	1	1	1	1	0	0	1	1	0	0	0	0	1	0	1	1	1	0	1	1	1	1	1	1	0	0	1	1	0	0	0	0
P16035	P16035	2	2	2	Metalloproteinase inhibitor 2	TIMP2	Metalloproteinase inhibitor 2	1	2	2	2	2	2	0	2	2	2	2	2	2	2	2	2	2	2	2	2	2	2	2	2	2	2	0	2	2	2	2	2	2	2	2	2	2	2	2	2	2	2
A0A0C4DH67;A0A0C4DH69;A0A075B6S5	A0A0C4DH67;A0A0C4DH69;A0A075B6S5	1;1;1	1;1;1	1;1;1		IGKV1-8;IGKV1-9;IGKV1-27	Immunoglobulin kappa variable 1-8;Immunoglobulin kappa variable 1-9;Immunoglobulin kappa variable 1-27	3	1	1	1	1	1	1	1	0	0	1	1	0	0	1	1	0	0	1	1	1	1	1	1	1	1	1	1	0	0	1	1	0	0	1	1	0	0	1	1	1	1
P35443	P35443	1	1	1	Thrombospondin-4	THBS4	Thrombospondin-4	1	1	1	1	0	0	0	0	0	0	0	0	0	0	1	1	1	0	1	1	1	1	1	1	0	0	0	0	0	0	0	0	0	0	1	1	1	0	1	1	1	1
Q8WXD2	Q8WXD2	2	2	2	Secretogranin-3	SCG3	Secretogranin-3	1	2	2	2	1	1	0	0	2	1	0	0	1	1	1	1	1	1	2	2	1	1	1	0	1	1	0	0	2	1	0	0	1	1	1	1	1	1	2	2	1	1
CON__ENSEMBL:ENSBTAP00000038253	CON__ENSEMBL:ENSBTAP00000038253	8	1	1				1	8	1	1	5	6	5	5	4	7	7	6	5	6	8	5	5	6	6	5	6	7	7	6	0	0	1	0	0	1	0	0	0	0	1	0	0	0	1	0	0	0
Q16769	Q16769	3	3	3	Glutaminyl-peptide cyclotransferase	QPCT	Glutaminyl-peptide cyclotransferase	1	3	3	3	0	0	0	0	1	1	0	1	0	0	0	0	1	0	3	1	0	0	0	0	0	0	0	0	1	1	0	1	0	0	0	0	1	0	3	1	0	0
P05546	P05546	3	3	3	Heparin cofactor 2	SERPIND1	Heparin cofactor 2	1	3	3	3	1	1	0	1	2	0	1	2	2	1	2	0	2	2	1	2	1	2	3	2	1	1	0	1	2	0	1	2	2	1	2	0	2	2	1	2	1	2
P13716	P13716	2	2	2	Delta-aminolevulinic acid dehydratase	ALAD	Delta-aminolevulinic acid dehydratase	1	2	2	2	0	0	2	1	0	0	0	0	0	0	0	0	0	0	1	2	2	2	0	0	0	0	2	1	0	0	0	0	0	0	0	0	0	0	1	2	2	2
Q86UD1	Q86UD1	1	1	1	Out at first protein homolog	OAF	Out at first protein homolog	1	1	1	1	1	0	0	0	1	1	1	1	1	1	1	1	1	1	1	1	1	1	1	1	1	0	0	0	1	1	1	1	1	1	1	1	1	1	1	1	1	1
P22304	P22304	1	1	1	Iduronate 2-sulfatase;Iduronate 2-sulfatase 42 kDa chain;Iduronate 2-sulfatase 14 kDa chain	IDS	Iduronate 2-sulfatase	1	1	1	1	0	0	0	0	0	0	0	1	0	0	1	0	0	0	1	1	1	1	1	1	0	0	0	0	0	0	0	1	0	0	1	0	0	0	1	1	1	1
P27797	P27797	2	2	2	Calreticulin	CALR	Calreticulin	1	2	2	2	0	0	1	2	1	0	0	0	0	0	1	2	2	2	2	2	2	2	0	0	0	0	1	2	1	0	0	0	0	0	1	2	2	2	2	2	2	2
P63104	P63104	2	2	2	14-3-3 protein zeta/delta	YWHAZ	14-3-3 protein zeta/delta	1	2	2	2	0	0	1	1	0	0	1	0	0	0	0	0	1	1	1	1	2	2	1	1	0	0	1	1	0	0	1	0	0	0	0	0	1	1	1	1	2	2
O60938	O60938	1	1	1	Keratocan	KERA	Keratocan	1	1	1	1	0	1	1	1	1	1	1	1	1	1	1	0	1	1	1	1	1	1	1	1	0	1	1	1	1	1	1	1	1	1	1	0	1	1	1	1	1	1
P02724	P02724	2	2	2	Glycophorin-A	GYPA	Glycophorin-A	1	2	2	2	0	0	0	0	0	0	0	0	0	0	0	0	0	0	0	0	2	2	0	0	0	0	0	0	0	0	0	0	0	0	0	0	0	0	0	0	2	2
Q7Z7M0	Q7Z7M0	2	2	2	Multiple epidermal growth factor-like domains protein 8	MEGF8	Multiple epidermal growth factor-like domains protein 8	1	2	2	2	0	0	1	0	0	0	0	0	0	0	0	0	0	0	2	2	1	1	0	0	0	0	1	0	0	0	0	0	0	0	0	0	0	0	2	2	1	1
P11166	P11166	2	2	2	Solute carrier family 2, facilitated glucose transporter member 1	SLC2A1	Solute carrier family 2, facilitated glucose transporter member 1	1	2	2	2	0	0	0	0	0	0	0	0	0	0	0	0	0	0	0	0	2	2	1	1	0	0	0	0	0	0	0	0	0	0	0	0	0	0	0	0	2	2
P61457	P61457	1	1	1	Pterin-4-alpha-carbinolamine dehydratase	PCBD1	Pterin-4-alpha-carbinolamine dehydratase	1	1	1	1	0	1	1	1	0	0	0	1	0	0	0	0	0	0	0	0	0	0	0	0	0	1	1	1	0	0	0	1	0	0	0	0	0	0	0	0	0	0
P23378	P23378	1	1	1	Glycine dehydrogenase (decarboxylating), mitochondrial	GLDC	Glycine dehydrogenase (decarboxylating), mitochondrial	1	1	1	1	1	1	1	1	0	1	0	0	1	1	1	0	0	0	1	0	0	1	0	0	1	1	1	1	0	1	0	0	1	1	1	0	0	0	1	0	0	1
P54652;P11142	P54652;P11142	2;2	2;2	2;2	Heat shock-related 70 kDa protein 2;Heat shock cognate 71 kDa protein	HSPA2;HSPA8	Heat shock-related 70 kDa protein 2;Heat shock cognate 71 kDa protein	2	2	2	2	0	0	0	0	0	0	1	0	0	0	0	0	1	0	0	1	2	2	0	1	0	0	0	0	0	0	1	0	0	0	0	0	1	0	0	1	2	2
P18065	P18065	2	2	2	Insulin-like growth factor-binding protein 2	IGFBP2	Insulin-like growth factor-binding protein 2	1	2	2	2	1	1	1	1	1	2	1	1	1	1	2	2	2	0	2	2	2	1	2	0	1	1	1	1	1	2	1	1	1	1	2	2	2	0	2	2	2	1
Q08554	Q08554	2	2	2	Desmocollin-1	DSC1	Desmocollin-1	1	2	2	2	1	1	1	1	0	0	1	1	1	0	1	1	0	1	1	1	1	1	1	1	1	1	1	1	0	0	1	1	1	0	1	1	0	1	1	1	1	1
P62258	P62258	2	2	2	14-3-3 protein epsilon	YWHAE	14-3-3 protein epsilon	1	2	2	2	0	0	2	2	0	0	1	1	0	0	0	0	0	1	1	1	1	0	0	0	0	0	2	2	0	0	1	1	0	0	0	0	0	1	1	1	1	0
P02788	P02788	2	2	2	Lactotransferrin;Lactoferricin-H;Kaliocin-1;Lactoferroxin-A;Lactoferroxin-B;Lactoferroxin-C	LTF	Lactotransferrin	1	2	2	2	0	0	0	0	1	1	0	0	0	0	0	0	1	0	0	0	1	1	0	0	0	0	0	0	1	1	0	0	0	0	0	0	1	0	0	0	1	1
P25788	P25788	2	2	2	Proteasome subunit alpha type-3	PSMA3	Proteasome subunit alpha type-3	1	2	2	2	0	0	0	0	1	0	1	0	0	0	0	0	1	0	0	1	2	2	0	0	0	0	0	0	1	0	1	0	0	0	0	0	1	0	0	1	2	2
P27105	P27105	1	1	1	Erythrocyte band 7 integral membrane protein	STOM	Erythrocyte band 7 integral membrane protein	1	1	1	1	0	0	0	0	0	0	0	0	0	0	0	0	0	0	0	0	1	0	0	0	0	0	0	0	0	0	0	0	0	0	0	0	0	0	0	0	1	0
P13637;P50993;P05023	P13637;P50993;P05023	1;1;1	1;1;1	1;1;1	Sodium/potassium-transporting ATPase subunit alpha-3;Sodium/potassium-transporting ATPase subunit alpha-2;Sodium/potassium-transporting ATPase subunit alpha-1	ATP1A3;ATP1A2;ATP1A1	Sodium/potassium-transporting ATPase subunit alpha-3;Sodium/potassium-transporting ATPase subunit alpha-2;Sodium/potassium-transporting ATPase subunit alpha-1	3	1	1	1	0	0	1	1	0	0	1	1	0	0	0	0	0	0	0	0	0	0	0	0	0	0	1	1	0	0	1	1	0	0	0	0	0	0	0	0	0	0
O15031	O15031	2	2	2	Plexin-B2	PLXNB2	Plexin-B2	1	2	2	2	0	0	0	0	0	0	0	0	0	0	0	0	1	1	2	2	1	1	0	0	0	0	0	0	0	0	0	0	0	0	0	0	1	1	2	2	1	1
P07437;Q9BVA1;Q13885;Q13509;Q9BUF5	P07437;Q9BVA1;Q13885;Q13509	4;4;4;3;1	2;2;2;1;0	1;1;1;1;0	Tubulin beta chain;Tubulin beta-2B chain;Tubulin beta-2A chain;Tubulin beta-3 chain	TUBB;TUBB2B;TUBB2A;TUBB3	Tubulin beta chain;Tubulin beta-2B chain;Tubulin beta-2A chain;Tubulin beta-3 chain	5	4	2	1	0	0	0	0	0	0	3	4	0	0	0	0	0	0	0	1	0	0	1	1	0	0	0	0	0	0	2	2	0	0	0	0	0	0	0	0	0	0
P05109	P05109	1	1	1	Protein S100-A8;Protein S100-A8, N-terminally processed	S100A8	Protein S100-A8	1	1	1	1	1	1	0	1	1	1	1	1	1	1	1	1	1	0	0	1	1	0	1	1	1	1	0	1	1	1	1	1	1	1	1	1	1	0	0	1	1	0
Q99878;Q96KK5;Q9BTM1;Q16777;Q93077;Q7L7L0;Q6FI13;P20671;P0C0S8;P04908;Q71UI9;P0C0S5;Q8IUE6;Q96QV6;P16104	Q99878;Q96KK5;Q9BTM1;Q16777;Q93077;Q7L7L0;Q6FI13;P20671;P0C0S8;P04908;Q71UI9;P0C0S5;Q8IUE6;Q96QV6;P16104	2;2;2;2;2;2;2;2;2;2;1;1;1;1;1	2;2;2;2;2;2;2;2;2;2;1;1;1;1;1	2;2;2;2;2;2;2;2;2;2;1;1;1;1;1	Histone H2A type 1-J;Histone H2A type 1-H;Histone H2A.J;Histone H2A type 2-C;Histone H2A type 1-C;Histone H2A type 3;Histone H2A type 2-A;Histone H2A type 1-D;Histone H2A type 1;Histone H2A type 1-B/E;Histone H2A.V;Histone H2A.Z;Histone H2A type 2-B;Histone H2A type 1-A;Histone H2AX	HIST1H2AJ;HIST1H2AH;H2AFJ;HIST2H2AC;HIST1H2AC;HIST3H2A;HIST2H2AA3;HIST1H2AD;HIST1H2AG;HIST1H2AB;H2AFV;H2AFZ;HIST2H2AB;HIST1H2AA;H2AFX	Histone H2A type 1-J;Histone H2A type 1-H;Histone H2A.J;Histone H2A type 2-C;Histone H2A type 1-C;Histone H2A type 3;Histone H2A type 2-A;Histone H2A type 1-D;Histone H2A type 1;Histone H2A type 1-B/E;Histone H2A.V;Histone H2A.Z;Histone H2A type 2-B;Histon	15	2	2	2	0	1	1	1	0	0	1	1	1	1	1	1	1	1	1	1	1	1	1	1	0	1	1	1	0	0	1	1	1	1	1	1	1	1	1	1	1	1
CON__O76013;O76013	CON__O76013;O76013	3;3	2;2	2;2	Keratin, type I cuticular Ha6	KRT36	;Keratin, type I cuticular Ha6	2	3	2	2	0	1	0	1	0	1	3	3	0	1	0	0	0	1	0	1	0	1	0	1	0	0	0	0	0	0	2	2	0	0	0	0	0	0	0	0	0	0
P61812	P61812	2	2	2	Transforming growth factor beta-2;Latency-associated peptide	TGFB2	Transforming growth factor beta-2	1	2	2	2	1	0	1	0	1	1	1	0	0	0	1	2	1	1	1	1	1	1	1	1	1	0	1	0	1	1	1	0	0	0	1	2	1	1	1	1	1	1
P02511	P02511	2	2	2	Alpha-crystallin B chain	CRYAB	Alpha-crystallin B chain	1	2	2	2	0	0	2	2	0	0	0	0	0	0	1	1	0	0	1	1	0	1	0	0	0	0	2	2	0	0	0	0	0	0	1	1	0	0	1	1	0	1
P01766;A0A0B4J1X8	P01766;A0A0B4J1X8	2;1	1;0	1;0	Ig heavy chain V-III region BRO	IGHV3-43	Immunoglobulin heavy variable 3-13;Immunoglobulin heavy variable 3-43	2	2	1	1	2	2	2	2	2	2	2	1	2	2	1	1	2	2	2	2	2	2	1	1	1	1	1	1	1	1	1	0	1	1	0	0	1	1	1	1	1	1
Q9H6R0	Q9H6R0	2	2	2	Putative ATP-dependent RNA helicase DHX33	DHX33	ATP-dependent RNA helicase DHX33	1	2	2	2	2	2	2	2	2	2	1	2	2	2	2	0	1	0	1	1	0	0	2	2	2	2	2	2	2	2	1	2	2	2	2	0	1	0	1	1	0	0
O00471	O00471	2	2	2	Exocyst complex component 5	EXOC5	Exocyst complex component 5	1	2	2	2	1	1	1	1	1	2	0	1	0	1	0	0	1	2	0	0	0	0	1	0	1	1	1	1	1	2	0	1	0	1	0	0	1	2	0	0	0	0
P67936;CON__Q3SX28;P09493;P07951;P06753	P67936;CON__Q3SX28;P09493;P07951;P06753	2;1;1;1;1	2;1;1;1;1	2;1;1;1;1	Tropomyosin alpha-4 chain;Tropomyosin alpha-1 chain;Tropomyosin beta chain;Tropomyosin alpha-3 chain	TPM4;TPM1;TPM2;TPM3	Tropomyosin alpha-4 chain;;Tropomyosin alpha-1 chain;Tropomyosin beta chain;Tropomyosin alpha-3 chain	5	2	2	2	1	1	1	1	1	1	1	2	1	1	0	1	0	0	1	1	1	1	0	1	1	1	1	1	1	1	1	2	1	1	0	1	0	0	1	1	1	1
P08185	P08185	2	2	2	Corticosteroid-binding globulin	SERPINA6	Corticosteroid-binding globulin	1	2	2	2	0	0	1	1	0	0	2	1	0	0	2	1	1	0	1	1	1	1	2	1	0	0	1	1	0	0	2	1	0	0	2	1	1	0	1	1	1	1
P40925	P40925	2	2	2	Malate dehydrogenase, cytoplasmic	MDH1	Malate dehydrogenase, cytoplasmic	1	2	2	2	0	0	2	2	1	0	1	1	1	1	0	1	1	1	2	2	2	2	2	2	0	0	2	2	1	0	1	1	1	1	0	1	1	1	2	2	2	2
P29508;P48594	P29508;P48594	2;1	2;1	2;1	Serpin B3;Serpin B4	SERPINB3;SERPINB4	Serpin B3;Serpin B4	2	2	2	2	0	0	0	0	0	0	2	1	0	0	0	0	0	0	0	0	0	0	0	0	0	0	0	0	0	0	2	1	0	0	0	0	0	0	0	0	0	0
CON__ENSEMBL:ENSBTAP00000031900	CON__ENSEMBL:ENSBTAP00000031900	3	1	1				1	3	1	1	2	2	2	3	2	2	3	3	2	3	2	2	2	3	2	3	2	3	2	2	1	1	1	1	1	1	1	1	1	1	1	1	1	1	1	1	1	1
A6NMB1	A6NMB1	1	1	1	Sialic acid-binding Ig-like lectin 16	SIGLEC16	Sialic acid-binding Ig-like lectin 16	1	1	1	1	1	1	1	1	1	1	1	0	1	1	1	1	1	1	1	1	1	1	1	1	1	1	1	1	1	1	1	0	1	1	1	1	1	1	1	1	1	1
P80188	P80188	2	2	2	Neutrophil gelatinase-associated lipocalin	LCN2	Neutrophil gelatinase-associated lipocalin	1	2	2	2	0	0	1	0	1	2	0	0	0	0	1	1	2	2	1	2	2	2	2	2	0	0	1	0	1	2	0	0	0	0	1	1	2	2	1	2	2	2
P07585	P07585	2	2	2	Decorin	DCN	Decorin	1	2	2	2	0	0	2	1	2	1	0	0	1	1	0	0	2	2	2	2	2	1	0	1	0	0	2	1	2	1	0	0	1	1	0	0	2	2	2	2	2	1
Q9BYJ0	Q9BYJ0	2	2	2	Fibroblast growth factor-binding protein 2	FGFBP2	Fibroblast growth factor-binding protein 2	1	2	2	2	0	1	1	1	1	1	1	2	0	0	0	0	0	2	2	2	2	2	0	0	0	1	1	1	1	1	1	2	0	0	0	0	0	2	2	2	2	2
Q16610	Q16610	2	2	2	Extracellular matrix protein 1	ECM1	Extracellular matrix protein 1	1	2	2	2	1	1	1	1	1	1	1	1	2	1	2	2	2	2	1	2	2	2	1	2	1	1	1	1	1	1	1	1	2	1	2	2	2	2	1	2	2	2
Q96KN2	Q96KN2	2	2	2	Beta-Ala-His dipeptidase	CNDP1	Beta-Ala-His dipeptidase	1	2	2	2	0	0	0	0	0	0	0	0	0	0	1	1	0	1	0	1	2	1	1	1	0	0	0	0	0	0	0	0	0	0	1	1	0	1	0	1	2	1
Q8WZ42	Q8WZ42	2	2	2	Titin	TTN	Titin	1	2	2	2	0	1	2	0	2	1	0	0	0	0	0	0	0	0	0	0	0	0	1	0	0	1	2	0	2	1	0	0	0	0	0	0	0	0	0	0	0	0
CON__P17690	CON__P17690	3	2	2				1	3	2	2	1	1	1	1	1	1	0	0	2	1	3	2	1	2	3	3	3	3	2	3	1	1	1	1	1	1	0	0	2	1	2	1	1	2	2	2	2	2
P04083	P04083	2	2	2	Annexin A1	ANXA1	Annexin A1	1	2	2	2	0	1	0	1	1	1	1	1	0	0	2	0	0	1	0	1	2	1	0	1	0	1	0	1	1	1	1	1	0	0	2	0	0	1	0	1	2	1
REV__P54855;REV__O75795	REV__P54855;REV__O75795	2;1	2;1	2;1			UDP-glucuronosyltransferase 2B15;UDP-glucuronosyltransferase 2B17	2	2	2	2	1	0	0	0	1	0	0	0	0	0	0	0	0	0	0	0	0	0	0	0	1	0	0	0	1	0	0	0	0	0	0	0	0	0	0	0	0	0
A0A0C4DH72;A0A0C4DH73;P04432;P01611;P01597	A0A0C4DH72;A0A0C4DH73;P04432;P01611;P01597	2;1;1;1;1	1;1;1;1;1	1;1;1;1;1	Ig kappa chain V-I region Daudi;Ig kappa chain V-I region Wes;Ig kappa chain V-I region DEE	IGKV1-6;IGKV1-12	Immunoglobulin kappa variable 1-6;Immunoglobulin kappa variable 1-12;Immunoglobulin kappa variable 1D-39;Immunoglobulin kappa variable 1D-12;Immunoglobulin kappa variable 1-39	5	2	1	1	1	1	2	1	1	0	1	1	1	1	1	1	1	1	1	1	1	1	1	1	1	1	1	1	1	0	1	1	1	1	1	1	1	1	1	1	1	1
P16152	P16152	1	1	1	Carbonyl reductase [NADPH] 1	CBR1	Carbonyl reductase [NADPH] 1	1	1	1	1	0	0	1	1	0	0	0	0	0	0	0	0	0	0	0	0	1	0	0	0	0	0	1	1	0	0	0	0	0	0	0	0	0	0	0	0	1	0
CON__P02663	CON__P02663	2	2	2				1	2	2	2	1	1	1	1	1	1	1	1	1	1	2	1	1	1	1	1	1	1	1	1	1	1	1	1	1	1	1	1	1	1	2	1	1	1	1	1	1	1
Q96C10	Q96C10	2	2	2	Probable ATP-dependent RNA helicase DHX58	DHX58	Probable ATP-dependent RNA helicase DHX58	1	2	2	2	2	2	2	2	0	1	1	1	1	1	1	1	1	1	2	2	1	1	0	1	2	2	2	2	0	1	1	1	1	1	1	1	1	1	2	2	1	1
Q14393	Q14393	2	2	2	Growth arrest-specific protein 6	GAS6	Growth arrest-specific protein 6	1	2	2	2	0	0	0	0	0	0	0	0	1	1	1	1	1	1	1	1	1	2	1	1	0	0	0	0	0	0	0	0	1	1	1	1	1	1	1	1	1	2
REV__O15131;REV__P52294	REV__O15131;REV__P52294	2;1	2;1	2;1			Importin subunit alpha-6;Importin subunit alpha-5	2	2	2	2	1	1	1	1	2	1	1	1	1	1	1	1	1	1	1	1	1	1	1	1	1	1	1	1	2	1	1	1	1	1	1	1	1	1	1	1	1	1
Q86UX2	Q86UX2	2	2	2	Inter-alpha-trypsin inhibitor heavy chain H5	ITIH5	Inter-alpha-trypsin inhibitor heavy chain H5	1	2	2	2	1	0	0	1	0	0	1	0	0	0	2	0	0	1	0	1	1	1	0	0	1	0	0	1	0	0	1	0	0	0	2	0	0	1	0	1	1	1
O60282;P33176;Q12840	O60282;P33176;Q12840	2;2;2	2;2;2	2;2;2	Kinesin heavy chain isoform 5C;Kinesin-1 heavy chain;Kinesin heavy chain isoform 5A	KIF5C;KIF5B;KIF5A	Kinesin heavy chain isoform 5C;Kinesin-1 heavy chain;Kinesin heavy chain isoform 5A	3	2	2	2	1	1	1	1	2	1	1	1	2	1	1	1	1	1	1	1	1	1	1	1	1	1	1	1	2	1	1	1	2	1	1	1	1	1	1	1	1	1
P0DOX8;P0CG04;B9A064	P0DOX8;P0CG04;B9A064	10;10;10	1;1;1	1;1;1	Ig lambda-1 chain C regions;Immunoglobulin lambda-like polypeptide 5	IGLC1;IGLL5	Immunoglobulin lambda-1 light chain;Immunoglobulin lambda constant 1;Immunoglobulin lambda-like polypeptide 5	3	10	1	1	9	9	9	8	9	9	9	8	6	6	5	6	6	6	7	6	5	6	6	7	0	0	1	0	0	0	1	1	0	0	0	0	0	0	0	0	0	0
P37837	P37837	2	2	2	Transaldolase	TALDO1	Transaldolase	1	2	2	2	0	0	0	0	0	0	2	0	1	2	0	1	0	0	2	2	2	2	0	2	0	0	0	0	0	0	2	0	1	2	0	1	0	0	2	2	2	2
Q08188	Q08188	1	1	1	Protein-glutamine gamma-glutamyltransferase E;Protein-glutamine gamma-glutamyltransferase E 50 kDa catalytic chain;Protein-glutamine gamma-glutamyltransferase E 27 kDa non-catalytic chain	TGM3	Protein-glutamine gamma-glutamyltransferase E	1	1	1	1	1	0	0	0	0	0	0	0	0	0	0	0	0	0	0	0	0	0	0	0	1	0	0	0	0	0	0	0	0	0	0	0	0	0	0	0	0	0
Q6MZW2	Q6MZW2	2	2	2	Follistatin-related protein 4	FSTL4	Follistatin-related protein 4	1	2	2	2	0	0	0	0	0	0	0	0	0	0	1	0	1	0	2	2	2	2	0	0	0	0	0	0	0	0	0	0	0	0	1	0	1	0	2	2	2	2
P36957	P36957	1	1	1	Dihydrolipoyllysine-residue succinyltransferase component of 2-oxoglutarate dehydrogenase complex, mitochondrial	DLST	Dihydrolipoyllysine-residue succinyltransferase component of 2-oxoglutarate dehydrogenase complex, mitochondrial	1	1	1	1	1	1	1	1	1	1	1	1	1	1	1	1	1	1	1	1	1	1	1	1	1	1	1	1	1	1	1	1	1	1	1	1	1	1	1	1	1	1
Q9UBR2	Q9UBR2	1	1	1	Cathepsin Z	CTSZ	Cathepsin Z	1	1	1	1	1	1	0	0	1	1	1	0	1	0	0	0	1	0	1	1	1	1	0	1	1	1	0	0	1	1	1	0	1	0	0	0	1	0	1	1	1	1
P61916	P61916	1	1	1	Epididymal secretory protein E1	NPC2	NPC intracellular cholesterol transporter 2	1	1	1	1	1	1	1	1	0	0	1	1	0	0	0	0	0	0	0	0	1	1	0	0	1	1	1	1	0	0	1	1	0	0	0	0	0	0	0	0	1	1
Q13275	Q13275	1	1	1	Semaphorin-3F	SEMA3F	Semaphorin-3F	1	1	1	1	0	0	0	0	0	0	0	0	0	0	0	0	0	0	0	1	0	0	0	0	0	0	0	0	0	0	0	0	0	0	0	0	0	0	0	1	0	0
Q16378	Q16378	1	1	1	Proline-rich protein 4	PRR4	Proline-rich protein 4	1	1	1	1	0	0	1	1	0	0	0	0	0	0	1	1	0	0	1	1	1	1	1	0	0	0	1	1	0	0	0	0	0	0	1	1	0	0	1	1	1	1
O00635	O00635	1	1	1	E3 ubiquitin-protein ligase TRIM38	TRIM38	E3 ubiquitin-protein ligase TRIM38	1	1	1	1	1	1	1	1	1	1	1	1	1	1	1	1	1	1	1	1	1	1	1	1	1	1	1	1	1	1	1	1	1	1	1	1	1	1	1	1	1	1
P31944	P31944	1	1	1	Caspase-14;Caspase-14 subunit p17, mature form;Caspase-14 subunit p10, mature form;Caspase-14 subunit p20, intermediate form;Caspase-14 subunit p8, intermediate form	CASP14	Caspase-14	1	1	1	1	1	1	1	1	0	0	1	0	1	1	1	1	0	1	1	1	1	1	1	1	1	1	1	1	0	0	1	0	1	1	1	1	0	1	1	1	1	1
Q9BU40	Q9BU40	1	1	1	Chordin-like protein 1	CHRDL1	Chordin-like protein 1	1	1	1	1	0	0	0	0	1	0	0	0	0	0	0	0	0	1	1	1	1	1	1	0	0	0	0	0	1	0	0	0	0	0	0	0	0	1	1	1	1	1
Q86VD1	Q86VD1	1	1	1	MORC family CW-type zinc finger protein 1	MORC1	MORC family CW-type zinc finger protein 1	1	1	1	1	0	0	0	0	0	0	1	1	0	0	0	0	0	0	0	0	0	0	0	0	0	0	0	0	0	0	1	1	0	0	0	0	0	0	0	0	0	0
O95428	O95428	1	1	1	Papilin	PAPLN	Papilin	1	1	1	1	0	1	0	1	0	0	1	0	0	0	1	1	0	0	1	1	0	0	0	0	0	1	0	1	0	0	1	0	0	0	1	1	0	0	1	1	0	0
CON__Q2UVX4	CON__Q2UVX4	10	1	1				1	10	1	1	8	8	8	8	8	9	9	8	9	9	8	6	8	8	8	9	9	7	6	6	0	0	0	0	0	1	0	0	0	0	1	1	0	0	0	1	0	1
P15104	P15104	1	1	1	Glutamine synthetase	GLUL	Glutamine synthetase	1	1	1	1	0	0	0	0	0	0	0	1	0	0	0	0	0	0	0	0	0	0	0	0	0	0	0	0	0	0	0	1	0	0	0	0	0	0	0	0	0	0
P07686	P07686	1	1	1	Beta-hexosaminidase subunit beta;Beta-hexosaminidase subunit beta chain B;Beta-hexosaminidase subunit beta chain A	HEXB	Beta-hexosaminidase subunit beta	1	1	1	1	0	0	0	0	1	1	0	0	0	0	0	0	1	1	1	1	1	1	0	0	0	0	0	0	1	1	0	0	0	0	0	0	1	1	1	1	1	1
Q9Y2I7	Q9Y2I7	1	1	1	1-phosphatidylinositol 3-phosphate 5-kinase	PIKFYVE	1-phosphatidylinositol 3-phosphate 5-kinase	1	1	1	1	1	1	1	1	1	1	1	1	1	1	1	1	1	1	1	1	1	1	1	1	1	1	1	1	1	1	1	1	1	1	1	1	1	1	1	1	1	1
P05783	P05783	2	1	1	Keratin, type I cytoskeletal 18	KRT18	Keratin, type I cytoskeletal 18	1	2	1	1	0	1	0	1	0	1	1	1	0	1	1	1	0	1	0	1	0	1	0	1	0	0	0	0	0	0	0	0	0	0	1	1	0	0	0	0	0	0
Q8TER5	Q8TER5	1	1	1	Rho guanine nucleotide exchange factor 40	ARHGEF40	Rho guanine nucleotide exchange factor 40	1	1	1	1	1	1	1	1	1	1	1	1	0	1	0	0	0	0	0	0	0	0	0	1	1	1	1	1	1	1	1	1	0	1	0	0	0	0	0	0	0	0
P35052	P35052	1	1	1	Glypican-1;Secreted glypican-1	GPC1	Glypican-1	1	1	1	1	0	0	0	0	0	0	0	0	0	0	0	0	0	0	0	1	0	0	0	0	0	0	0	0	0	0	0	0	0	0	0	0	0	0	0	1	0	0
Q96HF1	Q96HF1	1	1	1	Secreted frizzled-related protein 2	SFRP2	Secreted frizzled-related protein 2	1	1	1	1	0	0	1	0	0	0	0	0	0	0	0	0	1	1	1	1	0	0	0	1	0	0	1	0	0	0	0	0	0	0	0	0	1	1	1	1	0	0
P13798	P13798	1	1	1	Acylamino-acid-releasing enzyme	APEH	Acylamino-acid-releasing enzyme	1	1	1	1	0	0	0	0	0	0	0	0	0	0	0	0	0	0	0	0	1	1	0	0	0	0	0	0	0	0	0	0	0	0	0	0	0	0	0	0	1	1
A0A0A0MT36	A0A0A0MT36	1	1	1		IGKV6D-21	Immunoglobulin kappa variable 6D-21	1	1	1	1	1	1	1	1	1	1	1	1	1	1	0	0	0	1	1	1	1	1	0	1	1	1	1	1	1	1	1	1	1	1	0	0	0	1	1	1	1	1
CON__Q32MB2;Q86Y46	CON__Q32MB2;Q86Y46	4;4	1;1	0;0	Keratin, type II cytoskeletal 73	KRT73	;Keratin, type II cytoskeletal 73	2	4	1	0	3	3	2	3	4	3	3	1	3	2	3	2	3	3	3	3	4	4	4	3	1	1	0	1	1	1	1	0	1	0	1	0	1	1	1	1	1	1
Q562R1	Q562R1	3	1	1	Beta-actin-like protein 2	ACTBL2	Beta-actin-like protein 2	1	3	1	1	1	2	1	1	2	2	3	1	1	1	2	2	1	2	2	2	3	3	1	1	0	1	0	0	1	1	1	0	0	0	0	0	0	1	0	1	1	1
P0DP03;P01768;P01764	P0DP03;P01768;P01764	3;3;3	1;1;1	1;1;1	Ig heavy chain V-III region CAM;Ig heavy chain V-III region 23	IGHV3-23	Immunoglobulin heavy variable 3-30-5;Immunoglobulin heavy variable 3-30;Immunoglobulin heavy variable 3-23	3	3	1	1	3	2	3	2	3	3	2	1	3	2	3	3	3	3	3	3	3	3	3	3	1	1	1	1	1	1	1	1	1	1	1	1	1	1	1	1	1	1
P31327	P31327	1	1	1	Carbamoyl-phosphate synthase [ammonia], mitochondrial	CPS1	Carbamoyl-phosphate synthase [ammonia], mitochondrial	1	1	1	1	1	1	1	1	1	1	1	0	1	1	1	1	1	1	1	1	1	0	1	1	1	1	1	1	1	1	1	0	1	1	1	1	1	1	1	1	1	0
Q9UMN6	Q9UMN6	1	1	1	Histone-lysine N-methyltransferase 2B	KMT2B	Histone-lysine N-methyltransferase 2B	1	1	1	1	1	1	1	1	1	1	0	1	1	1	1	0	0	0	0	1	1	1	0	0	1	1	1	1	1	1	0	1	1	1	1	0	0	0	0	1	1	1
CON__P05787;P05787	CON__P05787;P05787	4;4	1;1	1;1	Keratin, type II cytoskeletal 8	KRT8	;Keratin, type II cytoskeletal 8	2	4	1	1	3	3	3	3	3	3	3	2	3	3	4	4	3	3	4	3	3	3	3	3	0	0	0	0	0	0	0	0	0	0	1	1	0	0	1	0	0	0
P20933	P20933	1	1	1	N(4)-(beta-N-acetylglucosaminyl)-L-asparaginase;Glycosylasparaginase alpha chain;Glycosylasparaginase beta chain	AGA	N(4)-(beta-N-acetylglucosaminyl)-L-asparaginase	1	1	1	1	1	0	0	0	1	1	0	0	1	1	1	1	1	1	1	1	1	1	1	1	1	0	0	0	1	1	0	0	1	1	1	1	1	1	1	1	1	1
P08519	P08519	1	1	1	Apolipoprotein(a)	LPA	Apolipoprotein(a)	1	1	1	1	0	0	1	0	0	1	1	0	1	0	1	1	1	1	1	1	1	1	1	1	0	0	1	0	0	1	1	0	1	0	1	1	1	1	1	1	1	1
Q14517	Q14517	1	1	1	Protocadherin Fat 1;Protocadherin Fat 1, nuclear form	FAT1	Protocadherin Fat 1	1	1	1	1	1	1	1	1	1	1	1	1	1	1	0	0	0	0	0	0	0	0	1	1	1	1	1	1	1	1	1	1	1	1	0	0	0	0	0	0	0	0
Q92563	Q92563	1	1	1	Testican-2	SPOCK2	Testican-2	1	1	1	1	0	0	1	1	0	0	0	0	0	0	1	0	0	0	1	1	1	0	0	0	0	0	1	1	0	0	0	0	0	0	1	0	0	0	1	1	1	0
Q9BZL4	Q9BZL4	1	1	1	Protein phosphatase 1 regulatory subunit 12C	PPP1R12C	Protein phosphatase 1 regulatory subunit 12C	1	1	1	1	1	1	1	1	1	1	1	0	1	1	1	1	1	1	1	1	1	1	1	1	1	1	1	1	1	1	1	0	1	1	1	1	1	1	1	1	1	1
P00966	P00966	1	1	1	Argininosuccinate synthase	ASS1	Argininosuccinate synthase	1	1	1	1	0	0	0	0	1	1	0	0	0	0	0	0	0	0	0	0	0	0	0	0	0	0	0	0	1	1	0	0	0	0	0	0	0	0	0	0	0	0
Q8NCX0	Q8NCX0	1	1	1	Coiled-coil domain-containing protein 150	CCDC150	Coiled-coil domain-containing protein 150	1	1	1	1	1	1	1	1	1	1	1	1	1	1	1	1	1	1	1	1	1	1	1	1	1	1	1	1	1	1	1	1	1	1	1	1	1	1	1	1	1	1
P49448;P00367	P49448;P00367	1;1	1;1	1;1	Glutamate dehydrogenase 2, mitochondrial;Glutamate dehydrogenase 1, mitochondrial	GLUD2;GLUD1	Glutamate dehydrogenase 2, mitochondrial;Glutamate dehydrogenase 1, mitochondrial	2	1	1	1	0	0	0	0	0	0	1	0	0	0	0	0	0	0	0	0	0	0	0	0	0	0	0	0	0	0	1	0	0	0	0	0	0	0	0	0	0	0
Q9NZT1	Q9NZT1	1	1	1	Calmodulin-like protein 5	CALML5	Calmodulin-like protein 5	1	1	1	1	1	1	0	0	0	1	1	0	1	1	1	1	1	1	1	1	1	1	1	1	1	1	0	0	0	1	1	0	1	1	1	1	1	1	1	1	1	1
O75636	O75636	1	1	1	Ficolin-3	FCN3	Ficolin-3	1	1	1	1	0	0	0	0	1	0	0	0	0	0	0	0	0	0	0	0	0	0	0	0	0	0	0	0	1	0	0	0	0	0	0	0	0	0	0	0	0	0
Q96N11	Q96N11	1	1	1	Uncharacterized protein C7orf26	C7orf26	Uncharacterized protein C7orf26	1	1	1	1	1	1	1	1	1	1	1	1	1	1	1	1	1	1	1	1	1	1	1	1	1	1	1	1	1	1	1	1	1	1	1	1	1	1	1	1	1	1
P04430	P04430	1	1	1	Ig kappa chain V-I region BAN		Immunoglobulin kappa variable 1-16	1	1	1	1	1	1	0	0	1	1	1	1	1	1	1	1	0	1	0	0	0	0	0	0	1	1	0	0	1	1	1	1	1	1	1	1	0	1	0	0	0	0
CON__Q3SX09;CON__P02070	CON__Q3SX09;CON__P02070	3;2	1;1	1;1				2	3	1	1	2	1	1	1	1	1	2	1	2	3	3	2	2	1	3	3	3	2	3	3	0	0	0	0	0	0	0	0	0	1	1	0	0	0	1	1	1	0
REV__Q7Z6B7	REV__Q7Z6B7	1	1	1			SLIT-ROBO Rho GTPase-activating protein 1	1	1	1	1	1	1	1	1	1	1	1	1	1	1	1	1	1	1	1	1	1	1	1	1	1	1	1	1	1	1	1	1	1	1	1	1	1	1	1	1	1	1
REV__Q5VU43	REV__Q5VU43	1	1	1			Myomegalin	1	1	1	1	0	1	1	0	1	0	0	0	0	0	1	1	0	0	1	1	1	0	0	0	0	1	1	0	1	0	0	0	0	0	1	1	0	0	1	1	1	0
Q9BZW7	Q9BZW7	1	1	1	Testis-specific gene 10 protein	TSGA10	Testis-specific gene 10 protein	1	1	1	1	1	1	0	0	1	1	0	0	0	0	0	0	0	0	0	0	0	1	0	0	1	1	0	0	1	1	0	0	0	0	0	0	0	0	0	0	0	1
P14136	P14136	1	1	1	Glial fibrillary acidic protein	GFAP	Glial fibrillary acidic protein	1	1	1	1	0	0	0	0	0	0	1	1	0	0	0	0	0	0	0	0	0	0	0	0	0	0	0	0	0	0	1	1	0	0	0	0	0	0	0	0	0	0
P08493	P08493	1	1	1	Matrix Gla protein	MGP	Matrix Gla protein	1	1	1	1	1	1	1	1	1	1	0	0	1	1	1	1	1	1	1	1	1	1	1	1	1	1	1	1	1	1	0	0	1	1	1	1	1	1	1	1	1	1
Q9HC96	Q9HC96	1	1	1	Calpain-10	CAPN10	Calpain-10	1	1	1	1	1	1	1	1	1	1	1	1	1	1	1	1	1	1	1	1	1	1	1	1	1	1	1	1	1	1	1	1	1	1	1	1	1	1	1	1	1	1
Q04756	Q04756	1	1	1	Hepatocyte growth factor activator;Hepatocyte growth factor activator short chain;Hepatocyte growth factor activator long chain	HGFAC	Hepatocyte growth factor activator	1	1	1	1	0	1	0	1	1	1	0	0	1	1	1	0	0	0	0	0	0	0	0	0	0	1	0	1	1	1	0	0	1	1	1	0	0	0	0	0	0	0
Q16891	Q16891	1	1	1	MICOS complex subunit MIC60	IMMT	MICOS complex subunit MIC60	1	1	1	1	1	1	1	1	1	1	1	1	0	1	1	1	0	0	1	1	1	1	1	0	1	1	1	1	1	1	1	1	0	1	1	1	0	0	1	1	1	1
CON__P04264	CON__P04264	48	1	1				1	48	1	1	39	39	33	34	35	36	40	39	35	35	40	37	35	34	37	39	39	40	35	36	0	0	0	0	1	0	1	1	0	0	0	0	0	0	0	0	0	0
Q01546;CON__Q01546	Q01546;CON__Q01546	9;8	1;1	1;1	Keratin, type II cytoskeletal 2 oral	KRT76	Keratin, type II cytoskeletal 2 oral;	2	9	1	1	6	8	5	7	7	8	7	5	5	6	8	4	6	6	7	7	7	7	5	5	0	0	0	0	0	0	0	0	0	0	1	0	0	0	0	0	0	0
Q86W26	Q86W26	1	1	1	NACHT, LRR and PYD domains-containing protein 10	NLRP10	NACHT, LRR and PYD domains-containing protein 10	1	1	1	1	1	0	1	1	1	1	1	1	1	1	1	0	1	1	1	1	1	1	1	1	1	0	1	1	1	1	1	1	1	1	1	0	1	1	1	1	1	1
Q8WXH2	Q8WXH2	1	1	1	Junctophilin-3	JPH3	Junctophilin-3	1	1	1	1	1	1	1	1	1	1	0	1	1	1	1	1	1	1	0	1	1	1	1	1	1	1	1	1	1	1	0	1	1	1	1	1	1	1	0	1	1	1
REV__O15016	REV__O15016	1	1	1			Tripartite motif-containing protein 66	1	1	1	1	1	0	0	0	0	0	1	0	0	1	0	0	0	0	0	0	0	0	0	0	1	0	0	0	0	0	1	0	0	1	0	0	0	0	0	0	0	0
REV__Q7Z6Z7	REV__Q7Z6Z7	1	1	1			E3 ubiquitin-protein ligase HUWE1	1	1	1	1	0	0	0	0	0	0	0	0	1	0	0	0	0	0	0	0	0	0	0	0	0	0	0	0	0	0	0	0	1	0	0	0	0	0	0	0	0	0
[truncated: 170 more columns]

## Sheet: Dataset 2 Kaur
Protein IDs	Majority protein IDs	Peptide counts (all)	Peptide counts (razor+unique)	Peptide counts (unique)	Protein names	Gene names	Fasta headers	Number of proteins	Peptides	Razor + unique peptides	Unique peptides	Peptides Cat 1 U R	Peptides Cat 1 U R long	Peptides Cat 1 U R long2	Peptides Cat 2 long1	Peptides Cat 2 long2	Peptides Cat 3 long1	Peptides Cat 3 long2	Peptides Cat 4 long	Peptides Cat 4 long2	Peptides New Cat 1	Peptides New Cat 2	Peptides New Cat 3	Peptides New Cat 4	Peptides New Cat 5	Peptides New POAG 1	Peptides New POAG 2	Peptides New POAG 3	Peptides New POAG 4	Peptides New POAG 5	Peptides POAG 1 long1	Peptides POAG 1 long2	Peptides POAG 2 long	Peptides POAG 2 long2	Peptides POAG 3 long	Peptides POAG 3 long2	Peptides POAG 4 long	Peptides POAG 4 long2	Razor + unique peptides Cat 1 U R	Razor + unique peptides Cat 1 U R long	Razor + unique peptides Cat 1 U R long2	Razor + unique peptides Cat 2 long1	Razor + unique peptides Cat 2 long2	Razor + unique peptides Cat 3 long1	Razor + unique peptides Cat 3 long2	Razor + unique peptides Cat 4 long	Razor + unique peptides Cat 4 long2	Razor + unique peptides New Cat 1	Razor + unique peptides New Cat 2
A0A075B6K5;P80748	A0A075B6K5;P80748	1;1	1;1	1;1	Ig lambda chain V-III region LOI	IGLV3-9	Immunoglobulin lambda variable 3-9;Immunoglobulin lambda variable 3-21	2	1	1	1	1	0	1	1	0	0	0	0	0	0	0	0	0	0	1	0	0	0	0	1	1	0	0	0	0	1	0	1	0	1	1	0	0	0	0	0	0	0
A0A075B6P5;A0A087WW87;P01615;P01614;A2NJV5;A0A0A0MRZ7;A0A075B6S6;A0A075B6S2;P06310	A0A075B6P5;A0A087WW87;P01615;P01614;A2NJV5;A0A0A0MRZ7;A0A075B6S6;A0A075B6S2;P06310	2;2;2;2;1;1;1;1;1	2;2;2;2;1;1;1;1;1	2;2;2;2;1;1;1;1;1	Ig kappa chain V-II region FR;Ig kappa chain V-II region Cum;Ig kappa chain V-II region RPMI 6410	IGKV2D-28;IGKV2-40;IGKV A18;IGKV2D-26;IGKV2D-30;IGKV2D-29	Immunoglobulin kappa variable 2-28;Immunoglobulin kappa variable 2-40;Immunoglobulin kappa variable 2D-28;Immunoglobulin kappa variable 2D-40;Immunoglobulin kappa variable 2-29;Immunoglobulin kappa variable 2D-26;Immunoglobulin kappa variable 2D-30;Immunog	9	2	2	2	1	1	1	0	0	0	0	1	1	1	1	1	1	1	2	1	0	1	1	1	2	0	0	1	0	2	1	1	1	1	0	0	0	0	1	1	1	1
A0A0A0MRZ8;P04433;A0A087WSY6	A0A0A0MRZ8;P04433;A0A087WSY6	2;2;1	2;2;1	1;1;0	Ig kappa chain V-III region VG	IGKV3D-11;IGKV3D-15	Immunoglobulin kappa variable 3D-11;Immunoglobulin kappa variable 3-11;Immunoglobulin kappa variable 3D-15	3	2	2	1	0	0	0	0	1	0	0	1	0	1	1	0	1	2	2	2	1	2	2	1	1	0	0	1	0	1	0	0	0	0	0	1	0	0	1	0	1	1
A0A0J9YWL9	A0A0J9YWL9	1	1	1			Putative testis-expressed protein 13C	1	1	1	1	0	1	0	0	0	0	0	0	0	0	0	0	0	0	0	0	0	0	0	0	0	1	0	0	0	0	0	0	1	0	0	0	0	0	0	0	0	0
A0A0U1RQI7	A0A0U1RQI7	1	1	1			Kruppel-like factor 18	1	1	1	1	0	0	0	0	0	0	0	0	0	0	0	0	0	0	0	0	0	0	0	0	0	0	0	0	0	1	0	0	0	0	0	0	0	0	0	0	0	0
A4D174	A4D174	1	1	1	Putative uncharacterized protein C7orf71	C7orf71	Putative uncharacterized protein C7orf71	1	1	1	1	0	0	0	0	0	1	1	0	0	0	1	1	0	1	0	0	0	0	0	0	1	0	1	0	0	1	0	0	0	0	0	0	1	1	0	0	0	1
Q9NYA3;P0CG33;A6NDN3;A6NDK9	Q9NYA3;P0CG33;A6NDN3;A6NDK9	2;2;2;2	2;2;2;2	2;2;2;2	Golgin subfamily A member 6A;Putative golgin subfamily A member 6D;Putative golgin subfamily A member 6B;Putative golgin subfamily A member 6C	GOLGA6A;GOLGA6D;GOLGA6B;GOLGA6C	Golgin subfamily A member 6A;Golgin subfamily A member 6D;Golgin subfamily A member 6B;Golgin subfamily A member 6C	4	2	2	2	0	0	0	0	0	0	0	0	0	0	1	1	0	0	0	0	0	1	0	0	0	0	0	0	1	0	0	0	0	0	0	0	0	0	0	0	0	1
A6NIV6	A6NIV6	1	1	1	Leucine-rich repeat and IQ domain-containing protein 4	LRRIQ4	Leucine-rich repeat and IQ domain-containing protein 4	1	1	1	1	1	0	1	0	1	0	0	0	0	0	0	0	0	0	0	0	0	0	0	0	0	0	0	0	0	0	0	1	0	1	0	1	0	0	0	0	0	0
A8MYU2	A8MYU2	1	1	1	Potassium channel subfamily U member 1	KCNU1	Potassium channel subfamily U member 1	1	1	1	1	0	0	0	0	0	0	0	0	0	0	0	0	0	0	0	1	0	0	0	0	0	0	0	0	0	0	0	0	0	0	0	0	0	0	0	0	0	0
B4E2M5	B4E2M5	1	1	1	Ankyrin repeat domain-containing protein 66	ANKRD66	Ankyrin repeat domain-containing protein 66	1	1	1	1	0	0	0	0	0	1	0	0	0	0	0	0	0	0	0	0	0	0	0	1	1	1	0	0	0	0	0	0	0	0	0	0	1	0	0	0	0	0
P0DOX8;B9A064;P0CG04	P0DOX8;B9A064;P0CG04	7;7;6	2;2;1	2;2;1	Immunoglobulin lambda-like polypeptide 5;Ig lambda-1 chain C regions	IGLL5;IGLC1	Immunoglobulin lambda-1 light chain;Immunoglobulin lambda-like polypeptide 5;Immunoglobulin lambda constant 1	3	7	2	2	3	4	4	3	3	3	3	3	3	2	3	3	3	3	3	3	2	2	2	3	3	4	3	3	3	2	4	1	1	1	1	1	1	1	1	1	1	1
CON__ENSEMBL:ENSP00000377550;P13646;CON__P13646-1	CON__ENSEMBL:ENSP00000377550;P13646;CON__P13646-1	10;10;9	4;4;4	3;3;3	Keratin, type I cytoskeletal 13	KRT13	;Keratin, type I cytoskeletal 13;	3	10	4	3	4	6	6	3	2	0	0	0	0	2	0	7	4	1	2	2	1	2	4	1	2	1	0	0	0	0	0	0	0	0	0	0	0	0	0	0	0	0
CON__P00761	CON__P00761	6	6	6				1	6	6	6	2	3	2	2	4	2	2	3	3	4	4	4	5	4	4	4	4	4	4	2	2	3	3	4	3	4	2	2	3	2	2	4	2	2	3	3	4	4
CON__P01966	CON__P01966	3	1	1				1	3	1	1	3	2	2	0	0	1	0	0	1	1	0	1	2	2	0	0	1	0	0	2	1	0	0	0	0	1	2	1	1	1	0	0	1	0	0	1	1	0
CON__P02533;P02533;CON__Q6IFX2;CON__A2A4G1;CON__Q61782	CON__P02533;P02533	28;28;13;8;5	13;13;5;0;2	9;9;4;0;2	Keratin, type I cytoskeletal 14	KRT14	;Keratin, type I cytoskeletal 14	5	28	13	9	16	25	19	9	7	0	0	0	0	4	0	3	6	2	2	2	3	5	3	0	1	0	0	0	0	0	0	8	13	9	3	3	0	0	0	0	1	0
CON__P02538;P02538;CON__O95678;O95678;CON__Q8VED5;CON__P12035;P12035;Q01546;CON__Q01546;CON__P07744;CON__Q5XKE5;Q5XKE5	CON__P02538;P02538	30;30;12;12;10;8;8;8;7;6;6;6	3;3;1;1;1;1;1;1;1;1;1;1	1;1;0;0;0;0;0;0;0;0;0;0	Keratin, type II cytoskeletal 6A	KRT6A	;Keratin, type II cytoskeletal 6A	12	30	3	1	26	29	23	8	11	3	1	2	1	11	3	4	13	4	3	3	3	6	3	1	2	0	0	0	1	3	0	2	2	2	1	1	0	0	1	0	0	0
CON__P02768-1;P02768	CON__P02768-1;P02768	89;89	89;89	84;84	Serum albumin	ALB	;Serum albumin	2	89	89	84	53	63	61	61	59	58	56	65	61	74	76	79	63	73	71	73	68	65	69	62	58	64	59	59	61	61	54	53	63	61	61	59	58	56	65	61	74	76
CON__P02769	CON__P02769	31	26	26				1	31	26	26	6	6	5	26	26	7	6	6	5	7	8	6	6	5	8	6	5	6	7	8	7	7	5	7	5	4	5	1	1	0	21	21	2	1	1	0	2	3
CON__P04259	CON__P04259	31	22	1				1	31	22	1	25	29	22	7	10	3	1	1	1	11	3	4	12	3	3	3	3	7	3	1	2	0	0	0	0	3	0	17	20	15	2	6	2	0	0	0	7	1
CON__P08779;P08779;CON__Q9Z2K1;CON__Q3ZAW8	CON__P08779;P08779	31;31;9;9	27;27;7;7	16;16;1;1	Keratin, type I cytoskeletal 16	KRT16	;Keratin, type I cytoskeletal 16	4	31	27	16	16	26	19	9	6	0	0	1	0	6	0	3	5	2	2	2	4	4	2	0	1	0	0	0	0	0	0	15	24	17	6	4	0	0	1	0	4	0
CON__P13645;P13645;CON__P02535-1;CON__Q7Z3Y7;Q7Z3Y7;CON__Q148H6;CON__Q7Z3Z0;CON__Q7Z3Y8;CON__Q2M2I5;Q7Z3Z0;Q7Z3Y8;Q2M2I5;CON__Q7Z3Y9;Q7Z3Y9	CON__P13645;P13645	36;36;9;4;4;3;2;2;2;2;2;2;1;1	36;36;9;4;4;3;2;2;2;2;2;2;1;1	30;30;5;2;2;1;1;1;0;1;1;0;0;0	Keratin, type I cytoskeletal 10	KRT10	;Keratin, type I cytoskeletal 10	14	36	36	30	24	31	29	26	23	6	6	10	6	25	3	19	24	13	19	17	15	16	13	17	14	4	3	0	0	6	3	24	31	29	26	23	6	6	10	6	25	3
CON__P13647;P13647	CON__P13647;P13647	28;28	15;15	8;8	Keratin, type II cytoskeletal 5	KRT5	;Keratin, type II cytoskeletal 5	2	28	15	8	22	25	19	7	8	2	1	2	1	7	2	5	8	3	2	2	2	6	2	1	2	0	0	0	0	2	0	10	13	10	3	4	0	0	1	0	3	1
CON__P19013;P19013	CON__P19013;P19013	4;4	1;1	1;1	Keratin, type II cytoskeletal 4	KRT4	;Keratin, type II cytoskeletal 4	2	4	1	1	2	2	2	1	2	0	0	0	0	1	0	1	1	2	1	0	0	0	2	0	1	0	0	0	0	1	0	0	0	0	0	0	0	0	0	0	0	0
CON__P35527;P35527	CON__P35527;P35527	32;32	31;31	31;31	Keratin, type I cytoskeletal 9	KRT9	;Keratin, type I cytoskeletal 9	2	32	31	31	23	22	20	16	15	4	5	7	6	15	6	8	13	12	12	9	7	15	11	11	10	1	4	4	0	5	5	23	22	20	15	15	4	5	7	6	15	6
CON__P35908v2;P35908;CON__P35908;CON__Q7Z794;Q7Z794;CON__Q9R0H5	CON__P35908v2;P35908;CON__P35908	33;33;32;4;4;3	30;30;29;2;2;2	22;22;21;0;0;0	Keratin, type II cytoskeletal 2 epidermal	KRT2	;Keratin, type II cytoskeletal 2 epidermal;	6	33	30	22	24	26	22	23	23	3	2	3	4	22	5	12	14	9	12	12	5	11	8	6	8	2	1	1	0	4	1	21	23	19	20	21	2	1	2	2	20	3
CON__Q04695;Q04695;CON__Q9QWL7;CON__P08727;CON__P19001;P08727;CON__P35900;P35900;CON__P05784;CON__Q99456;Q99456;CON__Q8N1A0;CON__Q14525;CON__Q9UE12;CON__Q15323;CON__A2A5Y0;CON__Q14532;CON__A2AB72;CON__Q497I4;CON__O76015;CON__O76013;CON__O76014;CON__REFSEQ:XP_986630;Q8N1A0;Q14525;Q15323;P05783;Q14532;O76014;O76015;O76013	CON__Q04695;Q04695;CON__Q9QWL7	17;17;14;6;6;6;3;3;2;2;2;1;1;1;1;1;1;1;1;1;1;1;1;1;1;1;1;1;1;1;1	5;5;2;0;0;0;0;0;0;0;0;0;0;0;0;0;0;0;0;0;0;0;0;0;0;0;0;0;0;0;0	5;5;2;0;0;0;0;0;0;0;0;0;0;0;0;0;0;0;0;0;0;0;0;0;0;0;0;0;0;0;0	Keratin, type I cytoskeletal 17	KRT17	;Keratin, type I cytoskeletal 17;	31	17	5	5	10	13	10	4	3	0	0	0	0	2	0	2	6	1	1	1	1	2	2	0	1	0	0	0	0	0	0	3	3	1	0	0	0	0	0	0	0	0
CON__Q2UVX4	CON__Q2UVX4	8	1	1				1	8	1	1	0	0	0	0	2	2	2	4	4	1	4	3	4	3	2	3	3	2	2	3	2	5	5	1	1	0	1	0	0	0	0	0	0	0	0	0	0	0
CON__Q32MB2;Q86Y46;CON__Q7RTS7;Q7RTS7;CON__Q14CN4-1;CON__Q6IME9;CON__Q3SY84;Q14CN4;Q3SY84	CON__Q32MB2;Q86Y46;CON__Q7RTS7;Q7RTS7;CON__Q14CN4-1;CON__Q6IME9;CON__Q3SY84;Q14CN4;Q3SY84	5;5;4;4;3;3;3;3;3	1;1;1;1;1;1;1;1;1	1;1;1;1;1;1;1;1;1	Keratin, type II cytoskeletal 73;Keratin, type II cytoskeletal 74;Keratin, type II cytoskeletal 72;Keratin, type II cytoskeletal 71	KRT73;KRT74;KRT72;KRT71	;Keratin, type II cytoskeletal 73;;Keratin, type II cytoskeletal 74;;;;Keratin, type II cytoskeletal 72;Keratin, type II cytoskeletal 71	9	5	1	1	3	3	2	1	1	0	0	0	0	0	0	0	0	1	0	0	0	0	1	0	1	0	0	0	0	0	0	0	0	0	0	0	0	0	0	0	0	0
CON__Q3MHN5;CON__ENSEMBL:ENSBTAP00000018229	CON__Q3MHN5;CON__ENSEMBL:ENSBTAP00000018229	6;5	2;1	2;1			;	2	6	2	2	1	1	1	4	4	3	3	3	4	2	4	3	2	4	4	4	3	4	3	4	2	3	4	3	3	3	3	0	0	0	1	2	0	0	0	0	0	0
CON__Q3SX14	CON__Q3SX14	14	2	2				1	14	2	2	3	5	4	4	4	9	9	7	5	2	5	6	4	6	7	7	5	6	7	5	4	5	4	8	6	4	4	0	0	0	0	0	1	0	2	0	0	1
CON__Q5D862;Q5D862	CON__Q5D862;Q5D862	1;1	1;1	1;1	Filaggrin-2	FLG2	;Filaggrin-2	2	1	1	1	1	0	0	0	0	0	0	0	0	0	0	0	1	0	0	0	0	0	0	0	0	0	0	0	0	0	0	1	0	0	0	0	0	0	0	0	0	0
CON__Q6NXH9	CON__Q6NXH9	5	1	0				1	5	1	0	4	4	3	2	2	1	1	1	1	1	1	1	1	2	1	1	1	1	1	1	1	0	1	1	0	1	1	0	0	0	0	0	0	0	0	0	0	0
CON__Q8N1N4-2;CON__Q7RTT2;Q8N1N4	CON__Q8N1N4-2;CON__Q7RTT2;Q8N1N4	5;5;5	2;2;2	2;2;2	Keratin, type II cytoskeletal 78	KRT78	;;Keratin, type II cytoskeletal 78	3	5	2	2	2	4	2	1	1	1	0	1	0	0	0	0	2	0	0	0	0	1	0	0	0	0	0	0	1	0	0	0	1	0	0	0	0	0	0	0	0	0
CON__Q86YZ3;Q86YZ3	CON__Q86YZ3;Q86YZ3	6;6	6;6	6;6	Hornerin	HRNR	;Hornerin	2	6	6	6	0	2	2	1	0	0	0	0	0	2	0	0	1	2	0	0	0	2	0	0	0	0	0	0	0	0	0	0	2	2	1	0	0	0	0	0	2	0
O00634;O95631	O00634;O95631	2;1	2;1	2;1	Netrin-3;Netrin-1	NTN3;NTN1	Netrin-3;Netrin-1	2	2	2	2	0	1	1	0	0	0	0	0	0	0	0	0	0	0	0	0	0	0	0	1	1	0	0	0	0	1	0	0	1	1	0	0	0	0	0	0	0	0
Q5TA76;Q9BYE3;Q5TA78;Q5TA79;Q5TA82;Q5TA81;O14633;Q5T7P3	Q5TA76;Q9BYE3;Q5TA78;Q5TA79;Q5TA82;Q5TA81;O14633;Q5T7P3	1;1;1;1;1;1;1;1	1;1;1;1;1;1;1;1	1;1;1;1;1;1;1;1	Late cornified envelope protein 3A;Late cornified envelope protein 3D;Late cornified envelope protein 4A;Late cornified envelope protein 2A;Late cornified envelope protein 2D;Late cornified envelope protein 2C;Late cornified envelope protein 2B;Late cornified envelope protein 1B	LCE3A;LCE3D;LCE4A;LCE2A;LCE2D;LCE2C;LCE2B;LCE1B	Late cornified envelope protein 3A;Late cornified envelope protein 3D;Late cornified envelope protein 4A;Late cornified envelope protein 2A;Late cornified envelope protein 2D;Late cornified envelope protein 2C;Late cornified envelope protein 2B;Late cornif	8	1	1	1	0	0	0	0	0	0	0	0	0	0	0	0	1	0	0	0	0	0	0	0	0	0	0	0	0	0	0	0	0	0	0	0	0	0	0	0	0	0
O14773	O14773	1	1	1	Tripeptidyl-peptidase 1	TPP1	Tripeptidyl-peptidase 1	1	1	1	1	0	0	0	0	0	1	1	0	0	0	0	0	0	0	0	0	0	0	0	0	0	0	0	0	1	0	0	0	0	0	0	0	1	1	0	0	0	0
O15079	O15079	1	1	1	Syntaphilin	SNPH	Syntaphilin	1	1	1	1	0	0	0	0	0	0	0	0	0	0	1	0	0	1	0	1	0	0	1	0	0	0	0	0	0	0	0	0	0	0	0	0	0	0	0	0	0	1
O15240	O15240	1	1	1	Neurosecretory protein VGF;Neuroendocrine regulatory peptide-1;Neuroendocrine regulatory peptide-2;Antimicrobial peptide VGF[554-577]	VGF	Neurosecretory protein VGF	1	1	1	1	0	0	1	1	0	0	1	1	0	0	1	0	0	0	0	0	0	0	0	1	1	0	0	0	0	0	0	0	0	1	1	0	0	1	1	0	0	1
O15537	O15537	2	2	2	Retinoschisin	RS1	Retinoschisin	1	2	2	2	0	0	0	1	0	1	0	0	0	0	0	0	0	0	0	0	0	0	0	1	2	0	0	0	0	0	0	0	0	0	1	0	1	0	0	0	0	0
O43505	O43505	6	6	6	Beta-1,4-glucuronyltransferase 1	B4GAT1	Beta-1,4-glucuronyltransferase 1	1	6	6	6	0	1	1	3	1	2	3	1	1	0	0	1	0	0	0	1	1	1	1	2	1	0	2	1	1	2	1	0	1	1	3	1	2	3	1	1	0	0
O43681	O43681	1	1	1	ATPase ASNA1	ASNA1	ATPase ASNA1	1	1	1	1	0	0	0	0	0	0	0	0	0	1	1	0	1	0	1	1	1	0	0	0	0	0	0	0	0	0	0	0	0	0	0	0	0	0	0	0	1	1
O43826	O43826	1	1	1	Glucose-6-phosphate translocase	SLC37A4	Glucose-6-phosphate exchanger SLC37A4	1	1	1	1	0	0	0	0	0	0	0	0	0	0	0	0	0	1	0	0	0	0	0	0	0	0	0	0	0	0	0	0	0	0	0	0	0	0	0	0	0	0
O60888	O60888	3	3	3	Protein CutA	CUTA	Protein CutA	1	3	3	3	0	0	0	0	0	2	1	1	0	0	0	1	0	0	0	0	0	0	0	2	0	1	0	0	0	1	0	0	0	0	0	0	2	1	1	0	0	0
O75145	O75145	1	1	1	Liprin-alpha-3	PPFIA3	Liprin-alpha-3	1	1	1	1	0	0	0	0	0	0	0	0	1	0	0	0	0	0	1	0	0	0	1	0	0	0	0	0	0	0	0	0	0	0	0	0	0	0	0	1	0	0
O75326	O75326	4	4	4	Semaphorin-7A	SEMA7A	Semaphorin-7A	1	4	4	4	1	0	0	0	0	0	3	0	0	0	1	1	1	0	0	0	0	1	1	0	0	0	0	0	0	0	0	1	0	0	0	0	0	3	0	0	0	1
O75386	O75386	1	1	1	Tubby-related protein 3	TULP3	Tubby-related protein 3	1	1	1	1	0	0	0	0	0	0	0	1	0	1	1	1	1	0	1	1	1	1	1	0	0	0	1	0	0	0	0	0	0	0	0	0	0	0	1	0	1	1
O75521	O75521	1	1	1	Enoyl-CoA delta isomerase 2, mitochondrial	ECI2	Enoyl-CoA delta isomerase 2, mitochondrial	1	1	1	1	0	0	0	0	0	0	0	0	0	0	1	0	0	1	1	0	1	1	1	0	0	0	0	0	0	0	0	0	0	0	0	0	0	0	0	0	0	1
O75596	O75596	1	1	1	C-type lectin domain family 3 member A	CLEC3A	C-type lectin domain family 3 member A	1	1	1	1	0	0	0	0	0	0	0	1	0	0	0	0	0	0	0	0	0	0	0	0	0	0	0	0	0	0	0	0	0	0	0	0	0	0	1	0	0	0
O94985	O94985	10	10	10	Calsyntenin-1;Soluble Alc-alpha;CTF1-alpha	CLSTN1	Calsyntenin-1	1	10	10	10	2	2	2	2	2	7	5	5	5	3	3	7	3	2	3	1	4	5	6	4	3	1	2	7	6	3	2	2	2	2	2	2	7	5	5	5	3	3
O95406	O95406	1	1	1	Protein cornichon homolog 1	CNIH1	Protein cornichon homolog 1	1	1	1	1	0	1	1	0	0	1	1	1	1	1	1	1	1	1	1	1	1	1	1	1	1	1	1	1	1	1	1	0	1	1	0	0	1	1	1	1	1	1
O96015	O96015	1	1	1	Dynein light chain 4, axonemal	DNAL4	Dynein light chain 4, axonemal	1	1	1	1	0	0	0	0	0	0	0	0	0	0	0	0	1	0	1	0	1	0	0	0	0	0	0	0	0	0	0	0	0	0	0	0	0	0	0	0	0	0
P00338;Q6ZMR3;P07864;P07195	P00338;Q6ZMR3;P07864;P07195	2;1;1;1	2;1;1;1	2;1;1;1	L-lactate dehydrogenase A chain;L-lactate dehydrogenase A-like 6A;L-lactate dehydrogenase C chain;L-lactate dehydrogenase B chain	LDHA;LDHAL6A;LDHC;LDHB	L-lactate dehydrogenase A chain;L-lactate dehydrogenase A-like 6A;L-lactate dehydrogenase C chain;L-lactate dehydrogenase B chain	4	2	2	2	0	0	1	0	0	1	1	0	0	0	0	0	0	0	0	0	0	0	0	0	0	0	0	0	0	0	0	0	0	1	0	0	1	1	0	0	0	0
P00441	P00441	3	3	3	Superoxide dismutase [Cu-Zn]	SOD1	Superoxide dismutase [Cu-Zn]	1	3	3	3	0	0	0	0	0	1	1	1	0	0	0	1	1	0	0	0	1	0	0	1	1	0	0	1	0	1	0	0	0	0	0	0	1	1	1	0	0	0
P00450;CON__ENSEMBL:ENSBTAP00000031900	P00450	36;1	36;1	36;1	Ceruloplasmin	CP	Ceruloplasmin	2	36	36	36	11	17	16	16	20	16	18	22	19	16	24	21	19	17	19	19	18	20	20	27	22	26	24	26	28	25	20	11	17	16	16	20	16	18	22	19	16	24
P00734;CON__P00735	P00734	12;2	12;2	12;2	Prothrombin;Activation peptide fragment 1;Activation peptide fragment 2;Thrombin light chain;Thrombin heavy chain	F2	Prothrombin	2	12	12	12	0	2	1	1	2	5	7	3	3	2	5	5	1	4	6	3	5	2	3	7	6	7	7	7	6	4	0	0	2	1	1	2	5	7	3	3	2	5
P00736	P00736	5	5	5	Complement C1r subcomponent;Complement C1r subcomponent heavy chain;Complement C1r subcomponent light chain	C1R	Complement C1r subcomponent	1	5	5	5	0	0	2	0	0	2	2	0	0	0	0	1	0	0	0	1	0	1	1	1	0	0	1	1	1	1	0	0	0	2	0	0	2	2	0	0	0	0
P00738;P00739	P00738;P00739	18;10	18;10	18;10	Haptoglobin;Haptoglobin alpha chain;Haptoglobin beta chain;Haptoglobin-related protein	HP;HPR	Haptoglobin;Haptoglobin-related protein	2	18	18	18	0	1	2	2	0	1	0	1	5	5	3	6	1	13	13	0	1	9	13	4	3	6	5	0	0	7	3	0	1	2	2	0	1	0	1	5	5	3
P00746	P00746	3	3	3	Complement factor D	CFD	Complement factor D	1	3	3	3	0	0	0	0	0	2	1	1	0	0	0	0	0	0	0	0	0	1	1	2	1	3	0	3	1	0	0	0	0	0	0	0	2	1	1	0	0	0
P00747	P00747	17	17	17	Plasminogen;Plasmin heavy chain A;Activation peptide;Angiostatin;Plasmin heavy chain A, short form;Plasmin light chain B	PLG	Plasminogen	1	17	17	17	1	0	1	0	1	6	4	10	4	1	8	6	2	6	8	5	7	5	7	10	6	11	8	6	8	4	2	1	0	1	0	1	6	4	10	4	1	8
P00748	P00748	2	2	2	Coagulation factor XII;Coagulation factor XIIa heavy chain;Beta-factor XIIa part 1;Coagulation factor XIIa light chain	F12	Coagulation factor XII	1	2	2	2	0	0	0	0	0	0	2	0	1	0	1	1	0	0	0	0	1	1	0	0	1	1	0	0	0	0	0	0	0	0	0	0	0	2	0	1	0	1
P00751	P00751	24	24	24	Complement factor B;Complement factor B Ba fragment;Complement factor B Bb fragment	CFB	Complement factor B	1	24	24	24	5	5	7	6	8	12	14	11	10	7	13	8	6	10	13	12	7	8	14	16	14	12	15	12	16	9	9	5	5	7	6	8	12	14	11	10	7	13
P00915	P00915	3	3	3	Carbonic anhydrase 1	CA1	Carbonic anhydrase 1	1	3	3	3	3	2	2	0	0	0	0	0	0	0	0	0	0	0	0	0	0	0	0	0	0	0	0	0	0	0	0	3	2	2	0	0	0	0	0	0	0	0
P01008;CON__P41361	P01008	15;5	15;5	15;5	Antithrombin-III	SERPINC1	Antithrombin-III	2	15	15	15	0	0	1	2	4	5	4	3	2	4	5	3	1	3	5	5	3	3	7	5	5	6	6	7	6	6	2	0	0	1	2	4	5	4	3	2	4	5
P01009	P01009	24	24	24	Alpha-1-antitrypsin;Short peptide from AAT	SERPINA1	Alpha-1-antitrypsin	1	24	24	24	10	13	10	10	9	4	4	10	9	12	15	10	8	10	11	11	11	13	10	11	11	7	9	12	11	11	6	10	13	10	10	9	4	4	10	9	12	15
P01011	P01011	11	11	11	Alpha-1-antichymotrypsin;Alpha-1-antichymotrypsin His-Pro-less	SERPINA3	Alpha-1-antichymotrypsin	1	11	11	11	2	3	2	2	3	5	3	4	3	5	7	6	7	7	6	7	4	6	6	6	6	6	4	6	6	4	4	2	3	2	2	3	5	3	4	3	5	7
P01019	P01019	6	6	6	Angiotensinogen;Angiotensin-1;Angiotensin-2;Angiotensin-3;Angiotensin-4;Angiotensin 1-9;Angiotensin 1-7;Angiotensin 1-5;Angiotensin 1-4	AGT	Angiotensinogen	1	6	6	6	0	0	0	1	2	6	5	5	2	0	4	4	2	1	3	1	2	2	2	6	5	6	6	5	4	6	2	0	0	0	1	2	6	5	5	2	0	4
P01023;CON__ENSEMBL:ENSBTAP00000024146	P01023	26;1	26;1	24;1	Alpha-2-macroglobulin	A2M	Alpha-2-macroglobulin	2	26	26	24	4	3	3	2	4	5	5	4	5	6	10	13	10	10	10	6	5	12	12	17	14	6	4	9	10	12	1	4	3	3	2	4	5	5	4	5	6	10
P01024	P01024	61	61	54	Complement C3;Complement C3 beta chain;C3-beta-c;Complement C3 alpha chain;C3a anaphylatoxin;Acylation stimulating protein;Complement C3b alpha chain;Complement C3c alpha chain fragment 1;Complement C3dg fragment;Complement C3g fragment;Complement C3d fragment;Complement C3f fragment;Complement C3c alpha chain fragment 2	C3	Complement C3	1	61	61	54	7	8	10	9	9	26	25	33	29	13	39	27	21	30	35	26	24	22	31	33	35	35	29	23	29	28	10	7	8	10	9	9	26	25	33	29	13	39
P01031	P01031	1	1	1	Complement C5;Complement C5 beta chain;Complement C5 alpha chain;C5a anaphylatoxin;Complement C5 alpha chain	C5	Complement C5	1	1	1	1	0	0	0	0	0	0	0	0	0	0	0	0	0	0	0	0	0	0	0	0	0	0	1	0	0	0	0	0	0	0	0	0	0	0	0	0	0	0
P01033	P01033	4	4	4	Metalloproteinase inhibitor 1	TIMP1	Metalloproteinase inhibitor 1	1	4	4	4	0	0	0	1	1	0	1	0	0	0	1	3	1	1	0	1	1	0	2	1	1	1	1	3	1	0	0	0	0	0	1	1	0	1	0	0	0	1
P01034	P01034	6	6	6	Cystatin-C	CST3	Cystatin-C	1	6	6	6	3	2	2	3	3	5	5	2	3	1	1	1	1	2	3	2	2	3	1	2	2	4	2	3	2	2	1	3	2	2	3	3	5	5	2	3	1	1
P01042	P01042	12	12	12	Kininogen-1;Kininogen-1 heavy chain;T-kinin;Bradykinin;Lysyl-bradykinin;Kininogen-1 light chain;Low molecular weight growth-promoting factor	KNG1	Kininogen-1	1	12	12	12	1	1	2	5	3	9	6	8	2	2	6	6	3	6	8	4	4	7	7	6	8	4	6	7	5	3	3	1	1	2	5	3	9	6	8	2	2	6
P01344	P01344	1	1	1	Insulin-like growth factor II;Insulin-like growth factor II;Insulin-like growth factor II Ala-25 Del;Preptin	IGF2	Insulin-like growth factor II	1	1	1	1	0	0	0	0	0	1	1	0	0	0	1	0	0	0	0	0	1	0	0	0	1	0	0	1	0	0	1	0	0	0	0	0	1	1	0	0	0	1
P01591	P01591	2	2	2	Immunoglobulin J chain	IGJ	Immunoglobulin J chain	1	2	2	2	0	0	0	0	0	0	0	0	0	0	0	0	0	0	0	0	0	0	2	0	0	0	0	0	0	0	0	0	0	0	0	0	0	0	0	0	0	0
P01619;A0A0C4DH25	P01619;A0A0C4DH25	4;2	4;2	4;2	Ig kappa chain V-III region B6	IGKV3D-20	Immunoglobulin kappa variable 3-20;Immunoglobulin kappa variable 3D-20	2	4	4	4	0	1	0	1	0	0	0	0	0	1	0	0	0	1	1	1	2	1	1	1	0	0	0	0	1	0	0	0	1	0	1	0	0	0	0	0	1	0
P01700	P01700	1	1	1	Ig lambda chain V-I region HA		Immunoglobulin lambda variable 1-47	1	1	1	1	0	0	1	0	0	0	0	1	0	0	0	0	0	0	1	0	0	0	0	1	1	0	0	0	1	1	0	0	0	1	0	0	0	0	1	0	0	0
P01780;A0A0B4J1X5;A0A0B4J1V1;P01763;P01762;A0A0C4DH32;P01782	P01780;A0A0B4J1X5;A0A0B4J1V1;P01763;P01762	3;2;2;2;2;1;1	2;1;1;1;1;1;1	2;1;1;1;1;1;1	Ig heavy chain V-III region JON;Ig heavy chain V-III region WEA;Ig heavy chain V-III region TRO	IGHV3-74;IGHV3-21	Immunoglobulin heavy variable 3-7;Immunoglobulin heavy variable 3-74;Immunoglobulin heavy variable 3-21;Immunoglobulin heavy variable 3-48;Immunoglobulin heavy variable 3-11	7	3	2	2	1	1	2	1	0	0	0	0	0	2	1	0	0	0	1	1	1	0	1	1	0	0	0	0	0	0	0	0	0	1	0	0	0	0	0	0	1	1
P01834	P01834	12	12	2	Ig kappa chain C region	IGKC	Immunoglobulin kappa constant	1	12	12	2	6	7	7	5	6	7	7	8	6	5	6	6	6	8	5	5	2	5	6	10	11	8	8	8	7	10	9	6	7	7	5	6	7	7	8	6	5	6
P0DOX5;P01857	P0DOX5;P01857	19;19	19;19	9;9	Ig gamma-1 chain C region	IGHG1	Immunoglobulin gamma-1 heavy chain;Immunoglobulin heavy constant gamma 1	2	19	19	9	13	14	12	12	12	9	10	11	11	13	13	12	12	12	13	14	13	12	13	14	13	10	10	9	10	12	13	13	14	12	12	12	9	10	11	11	13	13
P01859	P01859	12	7	6	Ig gamma-2 chain C region	IGHG2	Immunoglobulin heavy constant gamma 2	1	12	7	6	4	6	4	8	8	5	5	10	9	7	7	8	6	7	9	9	7	6	9	8	5	4	5	5	4	10	9	2	4	2	5	5	3	3	6	6	4	4
P01860	P01860	16	7	6	Ig gamma-3 chain C region	IGHG3	Immunoglobulin heavy constant gamma 3	1	16	7	6	6	6	5	6	7	9	10	9	10	8	8	8	8	10	9	9	8	7	11	10	7	8	6	7	9	10	7	2	1	1	1	2	6	7	5	5	3	3
P01861	P01861	11	4	4	Ig gamma-4 chain C region	IGHG4	Immunoglobulin heavy constant gamma 4	1	11	4	4	7	7	7	7	8	7	6	9	9	7	8	9	7	7	9	8	9	8	8	7	5	8	7	5	4	8	8	1	2	3	2	3	1	1	3	3	2	3
P0DOX6;P01871	P0DOX6;P01871	4;4	4;4	4;4	Ig mu chain C region	IGHM	Immunoglobulin mu heavy chain;Immunoglobulin heavy constant mu	2	4	4	4	0	0	0	0	0	0	0	0	0	0	0	0	0	0	0	0	0	0	4	0	0	0	0	0	0	0	0	0	0	0	0	0	0	0	0	0	0	0
P01876;P01877	P01876	11;5	11;5	7;1	Ig alpha-1 chain C region	IGHA1	Immunoglobulin heavy constant alpha 1	2	11	11	7	4	5	4	5	3	6	6	9	9	7	9	9	3	9	10	8	8	6	6	6	5	8	6	5	4	7	5	4	5	4	5	3	6	6	9	9	7	9
P02042;CON__Q3SX09;CON__P02070;P69892;P69891;P02100	P02042	8;2;1;1;1;1	1;0;0;0;0;0	1;0;0;0;0;0	Hemoglobin subunit delta	HBD	Hemoglobin subunit delta	6	8	1	1	7	8	8	1	0	1	0	3	1	1	1	2	3	2	0	0	0	0	2	2	3	0	0	0	0	3	1	1	1	1	0	0	0	0	0	0	0	0
P02647;CON__P15497	P02647	24;1	24;1	24;1	Apolipoprotein A-I;Proapolipoprotein A-I;Truncated apolipoprotein A-I	APOA1	Apolipoprotein A-I	2	24	24	24	5	7	8	7	6	12	10	11	13	11	15	13	8	14	15	15	13	15	14	13	11	17	15	11	13	13	12	5	7	8	7	6	12	10	11	13	11	15
P02649;CON__Q03247	P02649	15;1	15;1	15;1	Apolipoprotein E	APOE	Apolipoprotein E	2	15	15	15	3	4	6	4	4	11	11	5	3	2	5	9	5	3	5	6	4	7	4	7	8	7	6	6	7	6	6	3	4	6	4	4	11	11	5	3	2	5
P02652	P02652	8	8	8	Apolipoprotein A-II;Proapolipoprotein A-II;Truncated apolipoprotein A-II	APOA2	Apolipoprotein A-II	1	8	8	8	2	1	1	4	3	5	5	5	5	2	5	5	2	4	6	5	5	6	5	6	5	6	6	4	4	6	3	2	1	1	4	3	5	5	5	5	2	5
P02656	P02656	1	1	1	Apolipoprotein C-III	APOC3	Apolipoprotein C-III	1	1	1	1	0	0	0	1	0	0	0	0	0	0	0	0	0	0	0	0	0	0	0	0	0	0	0	0	0	0	0	0	0	0	1	0	0	0	0	0	0	0
P02671	P02671	7	7	7	Fibrinogen alpha chain;Fibrinopeptide A;Fibrinogen alpha chain	FGA	Fibrinogen alpha chain	1	7	7	7	0	1	2	0	0	0	0	0	0	0	0	1	0	5	0	0	0	0	1	0	0	1	2	0	0	0	0	0	1	2	0	0	0	0	0	0	0	0
P02675;CON__P02676	P02675	7;1	7;1	7;1	Fibrinogen beta chain;Fibrinopeptide B;Fibrinogen beta chain	FGB	Fibrinogen beta chain	2	7	7	7	2	1	4	0	0	0	1	1	0	0	0	2	0	4	0	0	0	0	0	1	1	2	0	0	0	1	0	2	1	4	0	0	0	1	1	0	0	0
P02679	P02679	5	5	5	Fibrinogen gamma chain	FGG	Fibrinogen gamma chain	1	5	5	5	1	2	3	0	0	0	0	0	0	0	0	0	0	3	1	0	0	0	0	1	0	2	3	0	0	0	0	1	2	3	0	0	0	0	0	0	0	0
P02689	P02689	1	1	1	Myelin P2 protein	PMP2	Myelin P2 protein	1	1	1	1	0	0	0	0	0	0	0	1	0	0	0	0	0	0	0	0	0	0	1	0	0	0	0	0	0	0	0	0	0	0	0	0	0	0	1	0	0	0
P02730	P02730	1	1	1	Band 3 anion transport protein	SLC4A1	Band 3 anion transport protein	1	1	1	1	0	0	0	0	0	0	0	0	0	1	0	0	0	0	0	0	0	0	0	0	0	0	0	0	0	0	0	0	0	0	0	0	0	0	0	0	1	0
P02748;CON__Q3MHN2	P02748	8;2	8;2	8;2	Complement component C9;Complement component C9a;Complement component C9b	C9	Complement component C9	2	8	8	8	0	0	0	0	0	2	5	1	1	0	3	2	1	4	1	2	3	2	5	0	0	4	4	4	3	1	0	0	0	0	0	0	2	5	1	1	0	3
P02749;CON__P17690	P02749	14;2	14;2	14;2	Beta-2-glycoprotein 1	APOH	Beta-2-glycoprotein 1	2	14	14	14	3	4	2	5	6	7	7	10	7	6	8	7	6	4	7	8	2	4	10	8	9	8	7	8	9	12	4	3	4	2	5	6	7	7	10	7	6	8
P02750	P02750	9	9	9	Leucine-rich alpha-2-glycoprotein	LRG1	Leucine-rich alpha-2-glycoprotein	1	9	9	9	0	0	0	0	1	0	2	3	0	1	3	1	0	3	2	4	1	1	5	4	4	2	2	4	2	1	1	0	0	0	0	1	0	2	3	0	1	3
P02753	P02753	6	6	6	Retinol-binding protein 4;Plasma retinol-binding protein(1-182);Plasma retinol-binding protein(1-181);Plasma retinol-binding protein(1-179);Plasma retinol-binding protein(1-176)	RBP4	Retinol-binding protein 4	1	6	6	6	0	0	0	2	0	1	3	0	1	0	1	3	0	2	0	0	1	1	0	2	2	3	3	3	3	2	2	0	0	0	2	0	1	3	0	1	0	1
P02760	P02760	5	5	5	Protein AMBP;Alpha-1-microglobulin;Inter-alpha-trypsin inhibitor light chain;Trypstatin	AMBP	Protein AMBP	1	5	5	5	0	1	1	1	1	2	2	1	0	0	2	1	0	0	0	1	0	1	1	2	2	4	3	2	2	2	0	0	1	1	1	1	2	2	1	0	0	2
P02763	P02763	9	9	7	Alpha-1-acid glycoprotein 1	ORM1	Alpha-1-acid glycoprotein 1	1	9	9	7	3	4	3	6	4	5	3	3	4	5	7	6	5	6	5	6	6	6	7	6	6	3	5	5	5	7	5	3	4	3	6	4	5	3	3	4	5	7
P02765;CON__P12763	P02765	9;2	9;2	9;2	Alpha-2-HS-glycoprotein;Alpha-2-HS-glycoprotein chain A;Alpha-2-HS-glycoprotein chain B	AHSG	Alpha-2-HS-glycoprotein	2	9	9	9	2	3	3	4	5	8	9	6	5	3	6	8	7	7	8	6	7	7	6	7	6	7	8	8	7	7	4	2	3	3	4	5	8	9	6	5	3	6
P02766	P02766	17	17	17	Transthyretin	TTR	Transthyretin	1	17	17	17	5	5	5	9	8	6	9	8	6	8	8	8	8	7	9	7	6	8	7	17	15	11	10	11	12	14	14	5	5	5	9	8	6	9	8	6	8	8
P02774	P02774	25	25	21	Vitamin D-binding protein	GC	Vitamin D-binding protein	1	25	25	21	4	5	5	8	9	15	16	16	18	9	16	18	14	15	19	17	15	16	15	17	9	18	19	18	17	15	12	4	5	5	8	9	15	16	16	18	9	16
P02787;CON__Q29443;CON__Q0IIK2	P02787	80;4;4	80;4;4	77;2;2	Serotransferrin	TF	Serotransferrin	3	80	80	77	50	51	51	44	52	52	47	46	48	51	53	50	47	48	52	51	52	49	50	53	50	46	45	45	45	49	38	50	51	51	44	52	52	47	46	48	51	53
P02790	P02790	19	19	19	Hemopexin	HPX	Hemopexin	1	19	19	19	7	8	8	8	10	15	13	15	15	11	13	13	9	12	12	12	12	12	12	15	14	15	14	14	13	15	10	7	8	8	8	10	15	13	15	15	11	13
P04004;CON__Q3ZBS7	P04004	5;1	5;1	5;1	Vitronectin;Vitronectin V65 subunit;Vitronectin V10 subunit;Somatomedin-B	VTN	Vitronectin	2	5	5	5	0	1	1	3	4	1	2	1	2	2	2	4	1	2	3	4	2	3	4	3	4	3	4	1	3	3	0	0	1	1	3	4	1	2	1	2	2	2
P04156	P04156	1	1	1	Major prion protein	PRNP	Major prion protein	1	1	1	1	0	0	0	0	0	0	0	0	0	0	0	0	0	0	0	0	0	0	0	1	0	0	0	0	0	0	0	0	0	0	0	0	0	0	0	0	0	0
P04196	P04196	13	13	13	Histidine-rich glycoprotein	HRG	Histidine-rich glycoprotein	1	13	13	13	2	3	3	3	5	5	5	3	2	1	4	4	4	6	7	6	5	6	5	10	7	8	8	7	6	6	0	2	3	3	3	5	5	5	3	2	1	4
P04217;CON__Q2KJF1	P04217	12;1	12;1	12;1	Alpha-1B-glycoprotein	A1BG	Alpha-1B-glycoprotein	2	12	12	12	2	3	1	4	6	11	9	8	6	6	6	7	4	5	6	6	5	6	5	8	9	8	10	10	8	10	5	2	3	1	4	6	11	9	8	6	6	6
P04264;CON__P04264	P04264;CON__P04264	44;42	44;42	32;30	Keratin, type II cytoskeletal 1	KRT1	Keratin, type II cytoskeletal 1;	2	44	44	32	30	36	31	24	20	5	3	9	8	24	6	18	24	18	21	16	13	23	17	12	10	1	2	1	0	5	4	30	36	31	24	20	5	3	9	8	24	6
P04406	P04406	3	3	3	Glyceraldehyde-3-phosphate dehydrogenase	GAPDH	Glyceraldehyde-3-phosphate dehydrogenase	1	3	3	3	2	1	3	0	0	0	2	0	0	0	0	0	0	0	0	0	0	1	0	0	0	0	0	0	0	0	0	2	1	3	0	0	0	2	0	0	0	0
P05067	P05067	3	3	3	Amyloid beta A4 protein;N-APP;Soluble APP-alpha;Soluble APP-beta;C99;Beta-amyloid protein 42;Beta-amyloid protein 40;C83;P3(42);P3(40);C80;Gamma-secretase C-terminal fragment 59;Gamma-secretase C-terminal fragment 57;Gamma-secretase C-terminal fragment 50;C31	APP	Amyloid-beta A4 protein	1	3	3	3	1	0	0	0	0	1	2	0	0	0	0	1	0	0	0	0	0	1	0	1	0	0	0	0	0	0	0	1	0	0	0	0	1	2	0	0	0	0
P05090	P05090	6	6	6	Apolipoprotein D	APOD	Apolipoprotein D	1	6	6	6	3	3	3	3	3	2	2	2	2	1	3	3	0	3	4	3	3	4	4	3	3	3	2	3	5	4	3	3	3	3	3	3	2	2	2	2	1	3
P05155	P05155	9	9	9	Plasma protease C1 inhibitor	SERPING1	Plasma protease C1 inhibitor	1	9	9	9	2	3	2	4	4	7	7	5	5	2	5	4	4	4	5	5	5	5	3	5	5	5	5	6	6	5	3	2	3	2	4	4	7	7	5	5	2	5
P05156;CON__Q32PI4	P05156	9;1	9;1	9;1	Complement factor I;Complement factor I heavy chain;Complement factor I light chain	CFI	Complement factor I	2	9	9	9	3	4	3	2	4	3	5	1	2	0	3	3	2	4	3	4	3	2	5	4	5	4	5	5	6	3	2	3	4	3	2	4	3	5	1	2	0	3
P05408	P05408	2	2	2	Neuroendocrine protein 7B2;N-terminal peptide;C-terminal peptide	SCG5	Neuroendocrine protein 7B2	1	2	2	2	0	0	0	0	0	1	1	1	0	0	1	2	1	0	0	0	0	0	1	0	1	0	0	0	0	0	0	0	0	0	0	0	1	1	1	0	0	1
P05452;CON__Q2KIS7	P05452;CON__Q2KIS7	5;3	5;3	5;3	Tetranectin	CLEC3B	Tetranectin;	2	5	5	5	2	1	1	2	2	2	3	1	1	0	0	0	1	0	1	1	1	1	1	1	2	1	1	0	1	0	0	2	1	1	2	2	2	3	1	1	0	0
P06241	P06241	1	1	1	Tyrosine-protein kinase Fyn	FYN	Tyrosine-protein kinase Fyn	1	1	1	1	0	0	0	0	0	0	0	0	0	0	0	0	0	0	0	0	0	1	1	0	0	0	0	0	0	0	0	0	0	0	0	0	0	0	0	0	0	0
P06396;REV__Q6TDU7	P06396	21;1	21;1	9;1	Gelsolin	GSN	Gelsolin	2	21	21	9	7	8	7	8	8	16	17	9	7	5	7	11	7	10	11	9	9	12	12	10	8	9	10	11	9	10	8	7	8	7	8	8	16	17	9	7	5	7
P06681	P06681	1	1	1	Complement C2;Complement C2b fragment;Complement C2a fragment	C2	Complement C2	1	1	1	1	0	0	0	0	0	0	1	1	0	0	1	0	0	0	0	0	0	0	1	0	1	0	0	0	1	0	0	0	0	0	0	0	0	1	1	0	0	1
P06727;CON__Q32PJ2	P06727	20;1	20;1	20;1	Apolipoprotein A-IV	APOA4	Apolipoprotein A-IV	2	20	20	20	0	0	0	1	0	2	2	1	0	1	9	1	1	4	11	5	5	7	7	8	5	12	10	6	5	6	0	0	0	0	1	0	2	2	1	0	1	9
P06733;P13929;P09104	P06733	10;2;2	10;2;2	10;2;2	Alpha-enolase	ENO1	Alpha-enolase	3	10	10	10	1	4	4	1	1	6	6	2	0	4	1	3	1	1	1	1	1	4	5	2	1	0	0	2	4	1	1	1	4	4	1	1	6	6	2	0	4	1
P07148	P07148	1	1	1	Fatty acid-binding protein, liver	FABP1	Fatty acid-binding protein, liver	1	1	1	1	0	0	0	1	0	0	0	0	0	0	0	0	0	0	0	0	0	0	0	0	0	0	0	0	0	0	0	0	0	0	1	0	0	0	0	0	0	0
P07237	P07237	2	2	2	Protein disulfide-isomerase	P4HB	Protein disulfide-isomerase	1	2	2	2	0	0	0	0	0	0	0	0	0	0	0	0	0	0	0	0	0	0	2	0	0	0	0	0	0	0	0	0	0	0	0	0	0	0	0	0	0	0
P07315	P07315	2	2	2	Gamma-crystallin C	CRYGC	Gamma-crystallin C	1	2	2	2	0	0	0	0	0	1	2	0	0	0	0	2	0	0	0	0	0	0	0	0	0	0	1	0	0	0	0	0	0	0	0	0	1	2	0	0	0	0
P07339	P07339	9	9	9	Cathepsin D;Cathepsin D light chain;Cathepsin D heavy chain	CTSD	Cathepsin D	1	9	9	9	1	2	1	4	3	6	4	1	1	0	0	2	1	2	1	0	0	2	2	3	2	2	3	2	3	3	1	1	2	1	4	3	6	4	1	1	0	0
P07355;A6NMY6	P07355	3;1	3;1	3;1	Annexin A2	ANXA2	Annexin A2	2	3	3	3	0	3	1	0	0	0	0	0	0	0	0	1	1	0	0	0	0	0	0	0	0	0	0	0	0	0	0	0	3	1	0	0	0	0	0	0	0	0
P07357	P07357	2	2	2	Complement component C8 alpha chain	C8A	Complement component C8 alpha chain	1	2	2	2	0	0	0	0	1	1	1	1	0	0	0	1	0	1	0	0	2	1	0	1	1	0	0	1	0	1	0	0	0	0	0	1	1	1	1	0	0	0
P07358	P07358	1	1	1	Complement component C8 beta chain	C8B	Complement component C8 beta chain	1	1	1	1	0	0	0	0	0	1	0	0	0	0	0	0	0	0	0	0	0	0	0	0	0	0	0	0	0	0	0	0	0	0	0	0	1	0	0	0	0	0
P07451	P07451	2	2	2	Carbonic anhydrase 3	CA3	Carbonic anhydrase 3	1	2	2	2	0	0	0	0	0	0	0	0	0	1	1	1	0	0	0	0	1	0	0	0	0	0	0	1	1	0	0	0	0	0	0	0	0	0	0	0	1	1
P07602	P07602	5	5	5	Prosaposin;Saposin-A;Saposin-B-Val;Saposin-B;Saposin-C;Saposin-D	PSAP	Prosaposin	1	5	5	5	0	0	0	0	0	3	2	0	1	0	1	0	1	0	1	2	1	1	0	1	0	0	0	2	1	0	0	0	0	0	0	0	3	2	0	1	0	1
P07998	P07998	2	2	2	Ribonuclease pancreatic	RNASE1	Ribonuclease pancreatic	1	2	2	2	1	2	0	1	1	2	2	2	1	2	1	2	0	1	1	2	2	1	1	2	2	1	2	2	2	2	1	1	2	0	1	1	2	2	2	1	2	1
P08185	P08185	4	4	4	Corticosteroid-binding globulin	SERPINA6	Corticosteroid-binding globulin	1	4	4	4	0	0	0	0	0	2	2	1	2	0	2	2	0	0	0	1	2	0	1	2	2	2	2	1	2	1	0	0	0	0	0	0	2	2	1	2	0	2
P08253	P08253	1	1	1	72 kDa type IV collagenase;PEX	MMP2	72 kDa type IV collagenase	1	1	1	1	0	0	0	0	0	0	0	0	0	0	1	1	1	1	0	0	0	0	1	0	0	0	0	0	0	0	0	0	0	0	0	0	0	0	0	0	0	1
P08574	P08574	1	1	1	Cytochrome c1, heme protein, mitochondrial	CYC1	Cytochrome c1, heme protein, mitochondrial	1	1	1	1	0	0	0	0	0	0	0	0	0	0	0	0	0	0	0	0	0	0	0	0	1	0	0	0	0	0	0	0	0	0	0	0	0	0	0	0	0	0
P08603	P08603	5	5	5	Complement factor H	CFH	Complement factor H	1	5	5	5	0	0	0	1	0	0	0	1	0	0	0	1	0	3	2	0	0	1	3	1	2	2	0	1	0	1	0	0	0	0	1	0	0	0	1	0	0	0
P08697	P08697	3	3	3	Alpha-2-antiplasmin	SERPINF2	Alpha-2-antiplasmin	1	3	3	3	0	0	0	0	0	1	0	1	1	0	0	1	0	1	1	1	1	0	2	0	0	2	1	0	3	1	1	0	0	0	0	0	1	0	1	1	0	0
P09211	P09211	4	4	4	Glutathione S-transferase P	GSTP1	Glutathione S-transferase P	1	4	4	4	0	0	0	0	0	3	3	0	0	0	0	0	0	1	0	0	0	1	0	0	0	0	0	0	0	0	0	0	0	0	0	0	3	3	0	0	0	0
P09382	P09382	1	1	1	Galectin-1	LGALS1	Galectin-1	1	1	1	1	0	0	0	0	0	1	1	0	0	0	0	0	0	0	0	0	0	0	0	0	0	0	0	0	0	0	0	0	0	0	0	0	1	1	0	0	0	0
P09871	P09871	3	3	3	Complement C1s subcomponent;Complement C1s subcomponent heavy chain;Complement C1s subcomponent light chain	C1S	Complement C1s subcomponent	1	3	3	3	0	0	0	0	0	1	0	0	0	0	1	0	0	0	0	0	0	1	1	1	0	0	0	0	0	1	0	0	0	0	0	0	1	0	0	0	0	1
P0C0L4;CON__ENSEMBL:ENSBTAP00000007350;CON__P01030	P0C0L4	53;8;7	53;8;7	3;1;1	Complement C4-A;Complement C4 beta chain;Complement C4-A alpha chain;C4a anaphylatoxin;C4b-A;C4d-A;Complement C4 gamma chain	C4A	Complement C4-A	3	53	53	3	12	17	12	16	16	30	26	25	21	4	31	26	20	20	22	13	12	21	23	30	28	20	22	18	19	30	12	12	17	12	16	16	30	26	25	21	4	31
P0C0L5	P0C0L5	52	2	2	Complement C4-B;Complement C4 beta chain;Complement C4-B alpha chain;C4a anaphylatoxin;C4b-B;C4d-B;Complement C4 gamma chain	C4B	Complement C4-B	1	52	2	2	13	15	12	17	16	30	26	24	22	4	30	27	21	21	22	14	11	21	24	31	28	21	22	17	20	30	13	1	0	0	1	1	2	2	1	1	0	1
P0C623	P0C623	1	1	1	Olfactory receptor 4Q2	OR4Q2	Olfactory receptor 4Q2	1	1	1	1	0	0	0	0	0	0	1	0	0	0	1	1	0	0	1	1	0	0	1	0	0	0	0	0	0	1	0	0	0	0	0	0	0	1	0	0	0	1
P62987;P62979;P0CG47;P0CG48	P62987;P62979;P0CG47;P0CG48	1;1;1;1	1;1;1;1	1;1;1;1	Ubiquitin-60S ribosomal protein L40;Ubiquitin;60S ribosomal protein L40;Ubiquitin-40S ribosomal protein S27a;Ubiquitin;40S ribosomal protein S27a;Polyubiquitin-B;Ubiquitin;Polyubiquitin-C;Ubiquitin	UBA52;RPS27A;UBB;UBC	Ubiquitin-60S ribosomal protein L40;Ubiquitin-40S ribosomal protein S27a;Polyubiquitin-B;Polyubiquitin-C	4	1	1	1	1	1	1	0	1	0	0	0	0	0	0	1	1	0	0	0	0	1	0	0	0	0	0	0	0	0	0	1	1	1	0	1	0	0	0	0	0	0
P0DKB6	P0DKB6	1	1	1	Mitochondrial pyruvate carrier 1-like protein	MPC1L	Mitochondrial pyruvate carrier 1-like protein	1	1	1	1	0	0	0	0	0	0	0	0	0	1	0	0	0	0	0	0	0	0	0	0	0	0	0	0	0	0	0	0	0	0	0	0	0	0	0	0	1	0
P0DOX2;A0A0C4DH42;P0DP02;A0A0J9YVY3;P01767;P01772	P0DOX2	5;1;1;1;1;1	1;1;1;1;1;1	0;0;0;0;0;0			Immunoglobulin alpha-2 heavy chain	6	5	1	0	2	2	2	2	1	2	2	4	3	4	3	3	1	3	4	5	5	3	4	3	2	4	2	2	0	2	1	1	1	1	1	0	0	0	0	0	1	0
P0DOX7;P01602	P0DOX7	12;1	2;1	2;1			Immunoglobulin kappa light chain	2	12	2	2	7	8	8	5	5	6	6	7	6	6	6	5	6	8	5	5	2	4	5	9	10	6	7	8	6	9	9	2	2	2	1	1	1	1	1	1	2	1
P0DOY3;P0DOY2;P0CF74	P0DOY3;P0DOY2	9;9;4	9;9;4	3;3;0			Immunoglobulin lambda constant 3;Immunoglobulin lambda constant 2	3	9	9	3	4	5	5	4	3	3	3	3	3	2	4	3	2	2	3	3	2	2	2	4	4	4	3	3	3	3	6	4	5	5	4	3	3	3	3	3	2	4
P10451;CON__P31096	P10451	9;1	9;1	9;1	Osteopontin	SPP1	Osteopontin	2	9	9	9	3	2	4	6	6	4	6	4	3	3	4	4	5	2	4	3	4	4	5	6	5	1	1	4	4	6	4	3	2	4	6	6	4	6	4	3	3	4
P10643	P10643	2	2	2	Complement component C7	C7	Complement component C7	1	2	2	2	0	0	0	0	0	0	0	0	0	0	0	0	0	0	0	0	0	0	0	0	0	1	0	0	1	0	0	0	0	0	0	0	0	0	0	0	0	0
P10721	P10721	1	1	1	Mast/stem cell growth factor receptor Kit	KIT	Mast/stem cell growth factor receptor Kit	1	1	1	1	0	0	0	0	0	1	0	0	0	0	0	1	0	1	0	0	1	0	0	0	0	1	0	0	0	0	0	0	0	0	0	0	1	0	0	0	0	0
P10745	P10745	36	36	36	Retinol-binding protein 3	RBP3	Retinol-binding protein 3	1	36	36	36	5	10	9	14	15	26	29	9	8	13	14	17	17	16	19	17	14	16	22	18	15	20	16	21	20	15	10	5	10	9	14	15	26	29	9	8	13	14
P10909	P10909	17	17	17	Clusterin;Clusterin beta chain;Clusterin alpha chain	CLU	Clusterin	1	17	17	17	9	9	8	8	9	12	13	8	7	5	9	11	10	8	11	9	10	10	12	10	13	8	7	10	9	11	9	9	9	8	8	9	12	13	8	7	5	9
P12109	P12109	1	1	1	Collagen alpha-1(VI) chain	COL6A1	Collagen alpha-1(VI) chain	1	1	1	1	0	0	0	0	0	1	0	0	0	0	0	0	0	0	0	0	0	0	0	0	0	0	0	0	0	0	0	0	0	0	0	0	1	0	0	0	0	0
P12259;CON__Q28107	P12259	5;2	5;2	5;2	Coagulation factor V;Coagulation factor V heavy chain;Coagulation factor V light chain	F5	Coagulation factor V	2	5	5	5	0	0	0	0	2	3	2	0	0	0	0	0	0	0	0	0	0	0	2	1	0	0	0	0	0	1	0	0	0	0	0	2	3	2	0	0	0	0
P13521	P13521	2	2	2	Secretogranin-2;Secretoneurin;Manserin	SCG2	Secretogranin-2	1	2	2	2	0	0	0	0	1	0	0	0	0	0	1	0	0	1	1	1	1	0	1	1	1	0	0	0	0	1	0	0	0	0	0	1	0	0	0	0	0	1
P13591	P13591	1	1	1	Neural cell adhesion molecule 1	NCAM1	Neural cell adhesion molecule 1	1	1	1	1	0	0	0	0	0	0	0	0	0	0	0	0	0	0	0	1	0	0	0	0	0	0	0	0	0	0	0	0	0	0	0	0	0	0	0	0	0	0
P14061	P14061	1	1	1	Estradiol 17-beta-dehydrogenase 1	HSD17B1	Estradiol 17-beta-dehydrogenase 1	1	1	1	1	0	0	0	0	1	0	0	0	0	0	0	0	0	0	0	0	0	0	0	0	0	0	0	0	0	0	0	0	0	0	0	1	0	0	0	0	0	0
P14618	P14618	3	3	3	Pyruvate kinase PKM	PKM	Pyruvate kinase PKM	1	3	3	3	0	0	0	0	0	3	3	0	0	0	0	1	0	0	0	0	0	0	0	0	0	0	0	1	0	0	0	0	0	0	0	0	3	3	0	0	0	0
P14854	P14854	1	1	1	Cytochrome c oxidase subunit 6B1	COX6B1	Cytochrome c oxidase subunit 6B1	1	1	1	1	0	0	0	0	0	0	1	0	0	0	0	0	0	0	0	0	0	0	0	0	0	1	0	0	0	0	0	0	0	0	0	0	0	1	0	0	0	0
P14923	P14923	3	3	3	Junction plakoglobin	JUP	Junction plakoglobin	1	3	3	3	0	3	0	0	0	0	0	0	0	0	0	0	0	0	0	0	0	0	0	0	0	0	0	0	0	0	0	0	3	0	0	0	0	0	0	0	0	0
P15924	P15924	7	7	7	Desmoplakin	DSP	Desmoplakin	1	7	7	7	4	4	2	0	0	0	0	0	0	0	0	0	0	0	0	0	0	0	0	0	0	0	0	0	0	0	0	4	4	2	0	0	0	0	0	0	0	0
P16035	P16035	2	2	2	Metalloproteinase inhibitor 2	TIMP2	Metalloproteinase inhibitor 2	1	2	2	2	0	0	1	0	1	1	1	0	0	0	0	1	0	0	0	1	0	0	1	0	0	0	0	1	1	0	0	0	0	1	0	1	1	1	0	0	0	0
P16870	P16870	7	7	7	Carboxypeptidase E	CPE	Carboxypeptidase E	1	7	7	7	0	1	1	2	2	4	3	2	1	1	0	2	2	0	0	4	1	3	2	1	2	1	1	2	1	2	0	0	1	1	2	2	4	3	2	1	1	0
P18065	P18065	3	3	3	Insulin-like growth factor-binding protein 2	IGFBP2	Insulin-like growth factor-binding protein 2	1	3	3	3	0	0	1	1	0	3	0	0	0	0	0	0	1	0	0	0	0	0	0	1	0	1	0	1	3	1	0	0	0	1	1	0	3	0	0	0	0	0
P18615	P18615	1	1	1	Negative elongation factor E	NELFE	Negative elongation factor E	1	1	1	1	0	0	0	0	0	0	1	0	0	0	0	0	1	0	0	0	0	0	0	1	0	0	0	0	0	0	0	0	0	0	0	0	0	1	0	0	0	0
P18669	P18669	1	1	1	Phosphoglycerate mutase 1	PGAM1	Phosphoglycerate mutase 1	1	1	1	1	0	0	0	0	0	1	0	0	0	0	0	0	0	0	0	0	0	0	0	0	0	0	0	0	0	0	0	0	0	0	0	0	1	0	0	0	0	0
P19652	P19652	5	3	3	Alpha-1-acid glycoprotein 2	ORM2	Alpha-1-acid glycoprotein 2	1	5	3	3	2	2	2	2	2	3	3	3	3	4	4	4	3	3	4	4	4	4	4	4	4	3	3	3	3	4	3	1	1	1	1	2	2	2	2	2	2	2
P19823	P19823	9	9	7	Inter-alpha-trypsin inhibitor heavy chain H2	ITIH2	Inter-alpha-trypsin inhibitor heavy chain H2	1	9	9	7	0	0	0	0	0	1	1	1	0	1	3	2	1	3	2	1	0	1	2	1	2	5	5	0	1	0	0	0	0	0	0	0	1	1	1	0	1	3
P19827;CON__Q0VCM5	P19827	4;1	4;1	4;1	Inter-alpha-trypsin inhibitor heavy chain H1	ITIH1	Inter-alpha-trypsin inhibitor heavy chain H1	2	4	4	4	0	0	0	0	0	0	0	1	1	0	1	0	0	0	1	0	0	0	0	1	0	4	3	0	0	0	0	0	0	0	0	0	0	0	1	1	0	1
P20648	P20648	1	1	1	Potassium-transporting ATPase alpha chain 1	ATP4A	Potassium-transporting ATPase alpha chain 1	1	1	1	1	0	0	0	0	0	0	0	0	0	0	0	0	0	0	0	0	0	0	0	0	0	0	0	0	0	0	1	0	0	0	0	0	0	0	0	0	0	0
P22061	P22061	1	1	1	Protein-L-isoaspartate(D-aspartate) O-methyltransferase	PCMT1	Protein-L-isoaspartate(D-aspartate) O-methyltransferase	1	1	1	1	1	0	0	0	0	0	0	0	0	0	0	0	0	0	0	0	0	0	0	0	0	0	0	0	0	0	0	1	0	0	0	0	0	0	0	0	0	0
P22352	P22352	5	5	5	Glutathione peroxidase 3	GPX3	Glutathione peroxidase 3	1	5	5	5	3	3	3	5	5	4	4	4	2	3	4	3	2	4	3	4	3	4	4	4	4	3	2	4	4	4	4	3	3	3	5	5	4	4	4	2	3	4
P35321;P22528	P35321;P22528	2;2	2;2	2;2	Cornifin-A;Cornifin-B	SPRR1A;SPRR1B	Cornifin-A;Cornifin-B	2	2	2	2	0	1	0	0	0	0	0	0	0	0	0	0	1	0	0	0	0	0	0	0	0	0	0	0	0	0	0	0	1	0	0	0	0	0	0	0	0	0
P22914	P22914	4	4	4	Beta-crystallin S	CRYGS	Gamma-crystallin S	1	4	4	4	2	2	1	1	1	2	3	0	0	1	1	3	1	0	1	0	0	2	0	0	1	3	2	0	0	1	0	2	2	1	1	1	2	3	0	0	1	1
P23142;CON__ENSEMBL:ENSBTAP00000016046	P23142	13;4	13;4	13;4	Fibulin-1	FBLN1	Fibulin-1	2	13	13	13	2	5	5	7	5	4	6	3	2	2	4	4	2	4	5	5	5	3	5	8	7	2	2	5	5	9	4	2	5	5	7	5	4	6	3	2	2	4
P24592	P24592	6	6	6	Insulin-like growth factor-binding protein 6	IGFBP6	Insulin-like growth factor-binding protein 6	1	6	6	6	1	4	1	3	4	3	4	3	2	1	1	2	3	2	2	2	3	3	2	5	5	2	2	3	3	4	3	1	4	1	3	4	3	4	3	2	1	1
P25063	P25063	1	1	1	Signal transducer CD24	CD24	Signal transducer CD24	1	1	1	1	0	0	0	0	0	0	0	0	0	0	0	0	0	0	1	1	0	1	0	0	0	0	0	0	0	0	0	0	0	0	0	0	0	0	0	0	0	0
P25311	P25311	10	10	10	Zinc-alpha-2-glycoprotein	AZGP1	Zinc-alpha-2-glycoprotein	1	10	10	10	0	0	1	0	1	0	0	0	0	4	6	2	1	0	3	2	1	3	3	2	3	1	1	2	0	5	0	0	0	1	0	1	0	0	0	0	4	6
P27797	P27797	1	1	1	Calreticulin	CALR	Calreticulin	1	1	1	1	0	0	0	0	0	0	1	0	0	0	0	0	0	0	0	0	0	0	0	0	0	0	0	1	0	0	0	0	0	0	0	0	0	1	0	0	0	0
P30086	P30086	3	3	3	Phosphatidylethanolamine-binding protein 1;Hippocampal cholinergic neurostimulating peptide	PEBP1	Phosphatidylethanolamine-binding protein 1	1	3	3	3	0	1	0	0	0	1	2	0	0	0	0	0	0	0	0	1	0	0	0	1	0	0	0	0	0	1	0	0	1	0	0	0	1	2	0	0	0	0
P30838	P30838	5	5	5	Aldehyde dehydrogenase, dimeric NADP-preferring	ALDH3A1	Aldehyde dehydrogenase, dimeric NADP-preferring	1	5	5	5	2	2	2	0	0	2	3	1	0	1	0	2	0	1	0	0	0	2	0	0	0	0	1	0	0	1	0	2	2	2	0	0	2	3	1	0	1	0
P31025;Q5VSP4	P31025	3;1	3;1	3;1	Lipocalin-1	LCN1	Lipocalin-1	2	3	3	3	0	0	0	1	0	1	1	0	0	0	2	2	1	0	0	0	1	0	2	2	1	0	0	3	2	1	0	0	0	0	1	0	1	1	0	0	0	2
Q9Y243;P31749	Q9Y243;P31749	1;1	1;1	1;1	RAC-gamma serine/threonine-protein kinase;RAC-alpha serine/threonine-protein kinase	AKT3;AKT1	RAC-gamma serine/threonine-protein kinase;RAC-alpha serine/threonine-protein kinase	2	1	1	1	1	1	1	0	1	1	0	0	0	1	0	0	1	1	1	1	1	0	1	1	1	0	0	0	1	1	0	1	1	1	0	1	1	0	0	0	1	0
P32455	P32455	1	1	1	Interferon-induced guanylate-binding protein 1	GBP1	Guanylate-binding protein 1	1	1	1	1	0	0	0	0	0	0	0	0	0	0	0	0	0	0	0	0	0	0	0	0	0	0	0	0	0	0	1	0	0	0	0	0	0	0	0	0	0	0
P32456	P32456	1	1	1	Interferon-induced guanylate-binding protein 2	GBP2	Guanylate-binding protein 2	1	1	1	1	0	0	0	0	0	0	0	0	0	1	0	0	0	0	0	0	0	0	0	0	0	0	0	0	0	0	0	0	0	0	0	0	0	0	0	0	1	0
P34096	P34096	1	1	1	Ribonuclease 4	RNASE4	Ribonuclease 4	1	1	1	1	0	0	0	0	0	1	1	0	0	0	0	0	0	0	0	0	1	0	0	0	0	0	0	0	0	0	0	0	0	0	0	0	1	1	0	0	0	0
P35244	P35244	1	1	1	Replication protein A 14 kDa subunit	RPA3	Replication protein A 14 kDa subunit	1	1	1	1	0	0	0	0	0	0	0	0	1	0	1	0	0	0	0	0	1	1	0	1	1	1	1	0	1	0	1	0	0	0	0	0	0	0	0	1	0	1
P35443	P35443	1	1	1	Thrombospondin-4	THBS4	Thrombospondin-4	1	1	1	1	0	0	0	0	0	0	0	0	0	0	0	0	0	0	0	0	0	0	0	0	0	0	0	1	0	0	0	0	0	0	0	0	0	0	0	0	0	0
P35555;P35556	P35555	4;1	4;1	4;1	Fibrillin-1	FBN1	Fibrillin-1	2	4	4	4	0	0	0	0	1	2	0	0	0	0	0	0	0	0	0	0	0	0	1	0	1	0	0	1	0	0	0	0	0	0	0	1	2	0	0	0	0	0
P36222	P36222	7	7	7	Chitinase-3-like protein 1	CHI3L1	Chitinase-3-like protein 1	1	7	7	7	2	2	3	2	3	2	3	3	0	3	1	2	4	1	0	1	2	1	4	4	3	1	1	3	2	4	0	2	2	3	2	3	2	3	3	0	3	1
P36955;CON__Q95121	P36955	19;5	19;5	19;5	Pigment epithelium-derived factor	SERPINF1	Pigment epithelium-derived factor	2	19	19	19	11	15	14	13	12	17	16	13	15	14	15	14	14	13	14	13	14	15	14	15	14	15	15	12	15	15	14	11	15	14	13	12	17	16	13	15	14	15
P41222	P41222	6	6	6	Prostaglandin-H2 D-isomerase	PTGDS	Prostaglandin-H2 D-isomerase	1	6	6	6	3	4	3	4	4	5	5	4	3	4	4	5	4	4	4	4	4	4	5	6	5	3	3	3	3	5	4	3	4	3	4	4	5	5	4	3	4	4
P43251	P43251	4	4	4	Biotinidase	BTD	Biotinidase	1	4	4	4	1	0	0	1	1	1	2	1	0	1	1	1	1	1	1	0	3	3	1	0	1	0	0	0	0	1	0	1	0	0	1	1	1	2	1	0	1	1
P43320	P43320	3	3	3	Beta-crystallin B2	CRYBB2	Beta-crystallin B2	1	3	3	3	0	1	1	0	0	1	1	0	0	0	0	1	1	0	0	0	0	0	0	0	0	3	1	0	0	0	0	0	1	1	0	0	1	1	0	0	0	0
P43652;CON__REFSEQ:XP_585019	P43652	8;1	8;1	8;1	Afamin	AFM	Afamin	2	8	8	8	1	0	0	2	0	2	0	3	3	0	3	0	0	1	4	3	2	2	3	6	1	2	2	1	3	2	0	1	0	0	2	0	2	0	3	3	0	3
P46063	P46063	1	1	1	ATP-dependent DNA helicase Q1	RECQL	ATP-dependent DNA helicase Q1	1	1	1	1	0	0	0	0	0	0	0	0	0	0	0	0	0	0	0	0	0	0	0	0	1	0	0	0	0	0	0	0	0	0	0	0	0	0	0	0	0	0
P48378	P48378	1	1	1	DNA-binding protein RFX2	RFX2	DNA-binding protein RFX2	1	1	1	1	0	0	0	0	0	0	0	0	0	0	0	0	0	0	0	0	0	0	0	0	1	0	0	0	0	0	0	0	0	0	0	0	0	0	0	0	0	0
P49736	P49736	1	1	1	DNA replication licensing factor MCM2	MCM2	DNA replication licensing factor MCM2	1	1	1	1	0	0	0	0	0	0	0	0	0	0	1	0	0	0	0	1	0	0	0	0	0	0	0	0	0	0	0	0	0	0	0	0	0	0	0	0	0	1
P50391	P50391	1	1	1	Neuropeptide Y receptor type 4	NPY4R	Neuropeptide Y receptor type 4	1	1	1	1	0	0	0	0	0	1	0	0	0	0	0	0	0	0	0	0	0	0	0	0	0	0	0	0	0	0	0	0	0	0	0	0	1	0	0	0	0	0
P51606	P51606	1	1	1	N-acylglucosamine 2-epimerase	RENBP	N-acylglucosamine 2-epimerase	1	1	1	1	0	1	0	0	0	0	0	0	0	0	0	0	0	0	0	0	0	0	0	0	0	0	0	0	0	0	0	0	1	0	0	0	0	0	0	0	0	0
P51693	P51693	3	3	3	Amyloid-like protein 1;C30	APLP1	Amyloid-like protein 1	1	3	3	3	0	0	0	1	0	2	1	0	0	0	0	0	0	1	0	1	1	2	2	0	0	0	0	0	0	0	0	0	0	0	1	0	2	1	0	0	0	0
P51813	P51813	1	1	1	Cytoplasmic tyrosine-protein kinase BMX	BMX	Cytoplasmic tyrosine-protein kinase BMX	1	1	1	1	0	0	0	0	0	0	0	0	0	0	1	0	0	0	0	0	0	0	0	0	0	0	0	0	0	0	0	0	0	0	0	0	0	0	0	0	0	1
P51884;CON__Q05443	P51884	4;1	4;1	4;1	Lumican	LUM	Lumican	2	4	4	4	0	0	0	0	0	2	2	2	0	0	1	2	0	1	3	1	3	1	2	1	1	2	1	1	2	1	0	0	0	0	0	0	2	2	2	0	0	1
P51888	P51888	2	2	2	Prolargin	PRELP	Prolargin	1	2	2	2	0	1	1	0	0	2	2	0	0	0	0	0	0	0	0	1	0	1	0	0	1	1	0	0	0	1	0	0	1	1	0	0	2	2	0	0	0	0
P55083	P55083	1	1	1	Microfibril-associated glycoprotein 4	MFAP4	Microfibril-associated glycoprotein 4	1	1	1	1	0	0	0	0	0	1	1	0	0	0	0	0	0	0	1	0	0	0	0	0	0	0	1	1	1	1	0	0	0	0	0	0	1	1	0	0	0	0
P55199	P55199	2	2	2	RNA polymerase II elongation factor ELL	ELL	RNA polymerase II elongation factor ELL	1	2	2	2	0	0	0	0	0	0	1	0	0	1	1	1	1	1	1	1	1	1	1	0	1	0	1	0	0	0	0	0	0	0	0	0	0	1	0	0	1	1
P56181	P56181	1	1	1	NADH dehydrogenase [ubiquinone] flavoprotein 3, mitochondrial	NDUFV3	NADH dehydrogenase [ubiquinone] flavoprotein 3, mitochondrial	1	1	1	1	0	0	0	0	0	0	0	0	0	0	0	0	0	0	0	0	0	0	1	0	0	0	0	0	0	0	0	0	0	0	0	0	0	0	0	0	0	0
P63261;P60709	P63261;P60709	2;2	2;2	1;1	Actin, cytoplasmic 2;Actin, cytoplasmic 2, N-terminally processed;Actin, cytoplasmic 1;Actin, cytoplasmic 1, N-terminally processed	ACTG1;ACTB	Actin, cytoplasmic 2;Actin, cytoplasmic 1	2	2	2	1	2	2	1	0	0	2	1	0	0	0	0	1	0	1	0	1	0	1	2	0	0	0	0	0	0	0	0	2	2	1	0	0	2	1	0	0	0	0
P61626	P61626	3	3	3	Lysozyme C	LYZ	Lysozyme C	1	3	3	3	1	1	1	2	2	2	2	2	1	2	2	2	1	2	2	2	1	1	2	2	1	2	2	3	2	2	1	1	1	1	2	2	2	2	2	1	2	2
P61769	P61769	4	4	4	Beta-2-microglobulin;Beta-2-microglobulin form pI 5.3	B2M	Beta-2-microglobulin	1	4	4	4	0	1	1	2	3	2	2	2	2	3	3	2	1	2	2	3	2	3	2	1	3	2	3	3	2	2	3	0	1	1	2	3	2	2	2	2	3	3
P61812	P61812	1	1	1	Transforming growth factor beta-2;Latency-associated peptide	TGFB2	Transforming growth factor beta-2	1	1	1	1	0	0	0	0	0	0	1	1	0	0	0	0	0	0	0	0	0	0	1	0	0	0	0	0	0	0	0	0	0	0	0	0	0	1	1	0	0	0
P61916	P61916	4	4	4	Epididymal secretory protein E1	NPC2	NPC intracellular cholesterol transporter 2	1	4	4	4	1	1	2	1	3	1	2	1	1	1	1	3	2	0	1	2	2	2	2	1	1	0	1	1	0	2	1	1	1	2	1	3	1	2	1	1	1	1
P61966	P61966	1	1	1	AP-1 complex subunit sigma-1A	AP1S1	AP-1 complex subunit sigma-1A	1	1	1	1	0	0	0	0	0	0	0	0	0	0	0	0	1	0	0	0	0	0	0	0	0	0	0	0	0	0	0	0	0	0	0	0	0	0	0	0	0	0
P63252	P63252	1	1	1	Inward rectifier potassium channel 2	KCNJ2	Inward rectifier potassium channel 2	1	1	1	1	0	0	0	0	0	0	0	0	0	0	0	0	0	0	0	0	0	0	1	0	0	0	0	0	0	0	0	0	0	0	0	0	0	0	0	0	0	0
P68871	P68871	14	14	7	Hemoglobin subunit beta;LVV-hemorphin-7;Spinorphin	HBB	Hemoglobin subunit beta	1	14	14	7	12	14	13	1	0	1	0	5	3	4	2	3	6	5	0	0	4	1	2	3	4	0	0	0	0	5	3	12	14	13	1	0	1	0	5	3	4	2
P69905	P69905	6	6	4	Hemoglobin subunit alpha	HBA1	Hemoglobin subunit alpha	1	6	6	4	4	4	4	0	0	0	0	1	1	1	0	2	2	3	0	0	0	0	0	1	1	0	0	0	0	1	2	4	4	4	0	0	0	0	1	1	1	0
P78318	P78318	1	1	1	Immunoglobulin-binding protein 1	IGBP1	Immunoglobulin-binding protein 1	1	1	1	1	0	0	0	0	1	0	0	0	0	0	0	0	0	0	0	0	0	0	0	0	0	0	0	1	0	0	0	0	0	0	0	1	0	0	0	0	0	0
P82094	P82094	1	1	1	TATA element modulatory factor	TMF1	TATA element modulatory factor	1	1	1	1	0	0	0	0	0	0	0	0	0	1	0	0	0	0	0	0	0	0	0	0	0	0	0	0	0	0	0	0	0	0	0	0	0	0	0	0	1	0
Q00765	Q00765	1	1	1	Receptor expression-enhancing protein 5	REEP5	Receptor expression-enhancing protein 5	1	1	1	1	0	0	0	0	0	0	0	0	1	1	1	0	0	0	0	1	0	1	0	1	0	0	1	0	1	0	0	0	0	0	0	0	0	0	0	1	1	1
Q01469;A8MUU1	Q01469;A8MUU1	4;2	4;2	4;2	Fatty acid-binding protein, epidermal;Putative fatty acid-binding protein 5-like protein 3	FABP5;FABP5P3	Fatty acid-binding protein 5;Putative fatty acid-binding protein 5-like protein 3	2	4	4	4	1	3	2	0	0	0	0	0	0	0	0	0	1	0	0	0	0	0	0	0	0	0	0	0	0	0	0	1	3	2	0	0	0	0	0	0	0	0
Q02413	Q02413	2	2	2	Desmoglein-1	DSG1	Desmoglein-1	1	2	2	2	1	0	0	0	0	0	0	0	0	0	0	0	0	1	0	0	0	0	0	0	0	0	0	0	0	0	0	1	0	0	0	0	0	0	0	0	0	0
Q03591;P36980;Q9BXR6	Q03591;P36980	4;3;1	4;3;1	4;3;1	Complement factor H-related protein 1;Complement factor H-related protein 2	CFHR1;CFHR2	Complement factor H-related protein 1;Complement factor H-related protein 2	3	4	4	4	0	0	0	0	0	1	2	1	0	0	0	1	0	0	0	0	1	0	1	0	1	1	0	1	0	1	0	0	0	0	0	0	1	2	1	0	0	0
Q05195	Q05195	1	1	1	Max dimerization protein 1	MXD1	Max dimerization protein 1	1	1	1	1	0	0	0	0	0	0	0	0	0	1	0	0	0	0	0	1	0	0	0	0	0	0	0	0	0	0	0	0	0	0	0	0	0	0	0	0	1	0
Q06481	Q06481	7	7	7	Amyloid-like protein 2	APLP2	Amyloid-like protein 2	1	7	7	7	1	2	1	5	4	5	5	2	1	3	2	2	2	3	2	3	3	2	3	2	3	0	0	1	3	2	0	1	2	1	5	4	5	5	2	1	3	2
Q08188	Q08188	2	2	2	Protein-glutamine gamma-glutamyltransferase E;Protein-glutamine gamma-glutamyltransferase E 50 kDa catalytic chain;Protein-glutamine gamma-glutamyltransferase E 27 kDa non-catalytic chain	TGM3	Protein-glutamine gamma-glutamyltransferase E	1	2	2	2	2	1	0	0	0	0	0	0	0	0	0	0	0	0	0	0	0	0	0	0	0	0	0	0	0	0	0	2	1	0	0	0	0	0	0	0	0	0
Q08380	Q08380	4	4	4	Galectin-3-binding protein	LGALS3BP	Galectin-3-binding protein	1	4	4	4	0	0	1	0	0	1	1	0	0	0	1	4	0	0	0	0	0	1	2	2	2	0	0	1	0	2	0	0	0	1	0	0	1	1	0	0	0	1
Q08554	Q08554	2	2	2	Desmocollin-1	DSC1	Desmocollin-1	1	2	2	2	1	2	0	0	0	0	0	0	0	0	0	0	0	0	0	0	0	0	0	0	0	0	0	0	0	0	0	1	2	0	0	0	0	0	0	0	0	0
Q08629;Q9BQ16	Q08629	4;1	4;1	4;1	Testican-1	SPOCK1	Testican-1	2	4	4	4	0	1	1	1	1	1	3	2	1	0	1	2	0	1	1	2	1	1	1	1	2	0	0	0	1	1	0	0	1	1	1	1	1	3	2	1	0	1
Q12805	Q12805	17	17	17	EGF-containing fibulin-like extracellular matrix protein 1	EFEMP1	EGF-containing fibulin-like extracellular matrix protein 1	1	17	17	17	9	10	8	12	13	10	9	6	3	5	5	10	7	8	8	10	8	8	9	9	5	6	3	11	8	11	6	9	10	8	12	13	10	9	6	3	5	5
Q12841	Q12841	1	1	1	Follistatin-related protein 1	FSTL1	Follistatin-related protein 1	1	1	1	1	1	0	0	0	1	0	0	0	0	1	0	0	0	0	1	0	0	0	0	1	1	0	0	0	0	0	0	1	0	0	0	1	0	0	0	0	1	0
Q12874	Q12874	1	1	1	Splicing factor 3A subunit 3	SF3A3	Splicing factor 3A subunit 3	1	1	1	1	0	0	0	0	0	0	0	0	0	0	0	0	0	0	0	0	0	0	0	0	0	0	0	0	1	0	0	0	0	0	0	0	0	0	0	0	0	0
Q13449	Q13449	1	1	1	Limbic system-associated membrane protein	LSAMP	Limbic system-associated membrane protein	1	1	1	1	0	0	0	0	0	1	0	0	0	0	0	0	0	0	0	0	0	0	0	0	1	0	0	0	0	0	0	0	0	0	0	0	1	0	0	0	0	0
Q13822	Q13822	19	19	19	Ectonucleotide pyrophosphatase/phosphodiesterase family member 2	ENPP2	Ectonucleotide pyrophosphatase/phosphodiesterase family member 2	1	19	19	19	3	3	4	5	5	11	10	5	2	2	4	3	1	5	2	6	5	7	8	6	6	2	4	9	7	8	1	3	3	4	5	5	11	10	5	2	2	4
Q14055	Q14055	1	1	1	Collagen alpha-2(IX) chain	COL9A2	Collagen alpha-2(IX) chain	1	1	1	1	1	1	0	0	0	0	0	0	0	0	0	0	0	0	0	0	0	0	0	0	0	0	0	0	0	0	0	1	1	0	0	0	0	0	0	0	0	0
Q14118	Q14118	1	1	1	Dystroglycan;Alpha-dystroglycan;Beta-dystroglycan	DAG1	Dystroglycan	1	1	1	1	0	0	0	0	0	1	1	0	0	0	0	0	0	0	0	0	0	0	0	0	0	0	0	0	0	0	0	0	0	0	0	0	1	1	0	0	0	0
Q14195;Q14194	Q14195;Q14194	1;1	1;1	1;1	Dihydropyrimidinase-related protein 3;Dihydropyrimidinase-related protein 1	DPYSL3;CRMP1	Dihydropyrimidinase-related protein 3;Dihydropyrimidinase-related protein 1	2	1	1	1	0	0	0	0	0	0	0	0	0	0	0	0	1	0	0	1	0	0	1	0	0	0	0	0	0	0	0	0	0	0	0	0	0	0	0	0	0	0
Q14515	Q14515	4	4	4	SPARC-like protein 1	SPARCL1	SPARC-like protein 1	1	4	4	4	0	0	0	0	0	2	1	1	0	0	0	0	0	0	0	0	1	0	1	2	2	0	0	1	0	2	0	0	0	0	0	0	2	1	1	0	0	0
Q14590	Q14590	1	1	1	Zinc finger protein 235	ZNF235	Zinc finger protein 235	1	1	1	1	0	0	0	0	0	0	0	0	0	0	0	0	0	1	0	0	0	0	0	0	0	0	0	0	0	0	0	0	0	0	0	0	0	0	0	0	0	0
Q14624	Q14624	5	5	5	Inter-alpha-trypsin inhibitor heavy chain H4;70 kDa inter-alpha-trypsin inhibitor heavy chain H4;35 kDa inter-alpha-trypsin inhibitor heavy chain H4	ITIH4	Inter-alpha-trypsin inhibitor heavy chain H4	1	5	5	5	0	0	0	0	0	1	0	1	0	0	0	1	0	1	1	0	0	0	1	2	1	3	1	0	1	0	0	0	0	0	0	0	1	0	1	0	0	0
Q14767	Q14767	17	17	17	Latent-transforming growth factor beta-binding protein 2	LTBP2	Latent-transforming growth factor beta-binding protein 2	1	17	17	17	3	2	7	4	3	5	6	5	3	1	0	5	1	2	1	7	1	9	5	6	5	0	0	5	4	3	1	3	2	7	4	3	5	6	5	3	1	0
Q15113	Q15113	2	2	2	Procollagen C-endopeptidase enhancer 1	PCOLCE	Procollagen C-endopeptidase enhancer 1	1	2	2	2	0	0	1	0	0	2	1	0	0	0	0	0	0	0	0	0	0	1	0	0	0	0	0	1	1	0	0	0	0	1	0	0	2	1	0	0	0	0
Q15582	Q15582	8	8	8	Transforming growth factor-beta-induced protein ig-h3	TGFBI	Transforming growth factor-beta-induced protein ig-h3	1	8	8	8	0	0	1	2	2	5	4	0	0	1	3	3	2	3	3	2	3	3	4	4	2	2	2	3	4	2	0	0	0	1	2	2	5	4	0	0	1	3
Q15904	Q15904	2	2	2	V-type proton ATPase subunit S1	ATP6AP1	V-type proton ATPase subunit S1	1	2	2	2	0	0	0	0	0	0	2	0	0	0	0	0	0	0	0	0	0	0	0	0	0	0	0	0	0	0	0	0	0	0	0	0	0	2	0	0	0	0
Q16270	Q16270	6	6	6	Insulin-like growth factor-binding protein 7	IGFBP7	Insulin-like growth factor-binding protein 7	1	6	6	6	1	2	2	1	3	3	2	3	3	1	2	3	1	2	2	2	2	3	2	4	4	1	0	2	4	3	1	1	2	2	1	3	3	2	3	3	1	2
Q16610	Q16610	4	4	4	Extracellular matrix protein 1	ECM1	Extracellular matrix protein 1	1	4	4	4	0	0	0	0	0	0	1	0	0	0	0	0	0	0	0	0	0	0	1	1	0	0	0	2	0	0	0	0	0	0	0	0	0	1	0	0	0	0
Q16720	Q16720	1	1	1	Plasma membrane calcium-transporting ATPase 3	ATP2B3	Plasma membrane calcium-transporting ATPase 3	1	1	1	1	0	0	0	0	0	0	0	0	1	0	1	1	1	0	1	1	0	0	0	1	1	0	0	0	0	1	1	0	0	0	0	0	0	0	0	1	0	1
Q16769	Q16769	2	2	2	Glutaminyl-peptide cyclotransferase	QPCT	Glutaminyl-peptide cyclotransferase	1	2	2	2	0	0	0	0	0	2	1	0	0	0	0	0	0	0	0	0	0	0	0	0	0	0	0	0	0	0	0	0	0	0	0	0	2	1	0	0	0	0
Q2M1V0	Q2M1V0	1	1	1	Intestine-specific homeobox	ISX	Intestine-specific homeobox	1	1	1	1	0	0	0	0	0	0	0	0	1	0	1	0	0	1	0	1	1	0	0	0	0	0	0	0	0	0	0	0	0	0	0	0	0	0	0	1	0	1
Q2M389	Q2M389	1	1	1	WASH complex subunit 7	KIAA1033	WASH complex subunit 4	1	1	1	1	0	0	0	0	0	0	0	0	0	0	1	0	0	0	0	0	0	0	0	0	0	0	0	0	0	0	0	0	0	0	0	0	0	0	0	0	0	1
Q4FZB7	Q4FZB7	2	2	2	Histone-lysine N-methyltransferase SUV420H1	SUV420H1	Histone-lysine N-methyltransferase KMT5B	1	2	2	2	0	0	0	0	0	1	1	1	0	0	1	0	0	0	0	0	0	0	0	0	1	0	0	0	0	1	0	0	0	0	0	0	1	1	1	0	0	1
Q52LA3	Q52LA3	1	1	1	Protein lin-52 homolog	LIN52	Protein lin-52 homolog	1	1	1	1	0	0	0	0	0	0	0	0	1	0	0	0	0	0	0	0	0	0	0	0	0	1	0	0	0	0	0	0	0	0	0	0	0	0	0	1	0	0
Q5JQC9	Q5JQC9	1	1	1	A-kinase anchor protein 4	AKAP4	A-kinase anchor protein 4	1	1	1	1	0	0	0	0	0	0	0	0	0	0	0	0	0	0	1	0	1	0	0	0	0	0	0	0	0	0	0	0	0	0	0	0	0	0	0	0	0	0
Q5T749	Q5T749	3	3	3	Keratinocyte proline-rich protein	KPRP	Keratinocyte proline-rich protein	1	3	3	3	2	1	0	0	1	0	0	0	0	0	0	0	0	0	0	0	0	0	0	0	0	0	0	0	0	0	0	2	1	0	0	1	0	0	0	0	0	0
Q5TBK1	Q5TBK1	1	1	1	NEDD4-binding protein 2-like 1	N4BP2L1	NEDD4-binding protein 2-like 1	1	1	1	1	0	0	0	0	0	1	0	0	0	0	0	0	0	0	0	0	0	0	0	0	0	0	0	0	0	0	0	0	0	0	0	0	1	0	0	0	0	0
Q5U623	Q5U623	1	1	1	Activating transcription factor 7-interacting protein 2	ATF7IP2	Activating transcription factor 7-interacting protein 2	1	1	1	1	0	0	0	0	0	0	1	1	0	0	0	0	0	0	0	0	0	1	1	0	0	0	1	0	0	0	0	0	0	0	0	0	0	1	1	0	0	0
Q5VTT5	Q5VTT5	1	1	1	Myomesin-3	MYOM3	Myomesin-3	1	1	1	1	0	0	0	0	0	0	1	0	0	0	0	0	0	0	0	0	0	0	0	0	0	0	1	0	0	0	0	0	0	0	0	0	0	1	0	0	0	0
Q5VYK3	Q5VYK3	1	1	1	Proteasome-associated protein ECM29 homolog	ECM29	Proteasome adapter and scaffold protein ECM29	1	1	1	1	0	1	1	1	0	1	0	0	0	1	1	1	1	1	1	1	0	1	1	1	0	1	0	0	0	0	0	0	1	1	1	0	1	0	0	0	1	1
Q5XG92	Q5XG92	1	1	1	Carboxylesterase 4A	CES4A	Carboxylesterase 4A	1	1	1	1	0	0	0	0	0	1	0	0	0	0	0	1	0	0	0	0	0	0	0	0	0	0	0	0	0	0	0	0	0	0	0	0	1	0	0	0	0	0
Q63HN8	Q63HN8	1	1	1	E3 ubiquitin-protein ligase RNF213	RNF213	E3 ubiquitin-protein ligase RNF213	1	1	1	1	0	0	0	0	0	0	0	1	0	0	0	0	0	0	0	0	0	0	0	0	0	0	0	0	0	0	0	0	0	0	0	0	0	0	1	0	0	0
Q68CJ9	Q68CJ9	1	1	1	Cyclic AMP-responsive element-binding protein 3-like protein 3;Processed cyclic AMP-responsive element-binding protein 3-like protein 3	CREB3L3	Cyclic AMP-responsive element-binding protein 3-like protein 3	1	1	1	1	0	0	0	0	0	0	0	0	0	1	1	0	1	0	0	0	0	0	1	1	0	0	0	0	0	0	1	0	0	0	0	0	0	0	0	0	1	1
Q68CZ1	Q68CZ1	1	1	1	Protein fantom	RPGRIP1L	Protein fantom	1	1	1	1	0	0	0	0	0	0	0	0	0	0	0	0	0	0	0	0	0	0	0	0	0	0	0	1	0	0	0	0	0	0	0	0	0	0	0	0	0	0
Q6DN12	Q6DN12	1	1	1	Multiple C2 and transmembrane domain-containing protein 2	MCTP2	Multiple C2 and transmembrane domain-containing protein 2	1	1	1	1	0	0	0	0	0	0	0	0	0	0	0	0	0	0	0	0	0	0	0	0	1	0	0	0	0	0	0	0	0	0	0	0	0	0	0	0	0	0
Q6EMK4	Q6EMK4	2	2	2	Vasorin	VASN	Vasorin	1	2	2	2	0	0	0	0	0	1	1	0	0	0	0	0	0	0	0	0	0	0	0	0	0	0	0	0	0	0	0	0	0	0	0	0	1	1	0	0	0	0
Q6IB77	Q6IB77	1	1	1	Glycine N-acyltransferase	GLYAT	Glycine N-acyltransferase	1	1	1	1	0	0	0	0	0	0	0	0	0	0	0	1	0	0	0	0	0	0	0	0	0	0	0	0	0	0	0	0	0	0	0	0	0	0	0	0	0	0
Q6NUK1	Q6NUK1	1	1	1	Calcium-binding mitochondrial carrier protein SCaMC-1	SLC25A24	Calcium-binding mitochondrial carrier protein SCaMC-1	1	1	1	1	0	0	0	0	0	0	0	0	0	1	0	0	1	1	0	0	0	1	1	0	0	0	0	0	0	0	0	0	0	0	0	0	0	0	0	0	1	0
Q6P435;Q96Q15	Q6P435;Q96Q15	1;1	1;1	1;1	Putative uncharacterized SMG1-like protein;Serine/threonine-protein kinase SMG1	SMG1	Putative uncharacterized SMG1-like protein;Serine/threonine-protein kinase SMG1	2	1	1	1	0	0	0	0	0	0	0	0	0	0	0	0	0	0	0	0	0	0	0	1	0	0	1	0	0	1	1	0	0	0	0	0	0	0	0	0	0	0
Q6P4F7	Q6P4F7	1	1	1	Rho GTPase-activating protein 11A	ARHGAP11A	Rho GTPase-activating protein 11A	1	1	1	1	0	0	0	0	0	0	0	0	0	0	0	0	0	1	0	0	0	0	1	0	0	0	0	0	0	0	0	0	0	0	0	0	0	0	0	0	0	0
Q6PL45	Q6PL45	1	1	1	BRICHOS domain-containing protein 5	BRICD5	BRICHOS domain-containing protein 5	1	1	1	1	0	0	0	0	0	0	0	0	0	1	0	0	0	0	0	0	0	0	0	0	0	0	0	0	0	0	0	0	0	0	0	0	0	0	0	0	1	0
Q6Q8B3	Q6Q8B3	1	1	1	Cell surface glycoprotein CD200 receptor 2	CD200R1L	Cell surface glycoprotein CD200 receptor 2	1	1	1	1	0	0	0	0	0	0	0	0	0	0	0	0	0	0	0	0	0	0	0	0	0	0	0	0	0	0	1	0	0	0	0	0	0	0	0	0	0	0
Q6QEF8	Q6QEF8	1	1	1	Coronin-6	CORO6	Coronin-6	1	1	1	1	0	1	0	0	0	0	0	0	0	0	0	1	0	0	0	0	0	0	0	0	0	0	0	0	0	0	0	0	1	0	0	0	0	0	0	0	0	0
Q6ZWL3	Q6ZWL3	2	2	2	Cytochrome P450 4V2	CYP4V2	Cytochrome P450 4V2	1	2	2	2	0	0	0	0	0	0	0	0	0	0	0	0	0	0	0	0	0	0	0	0	0	0	0	2	0	0	1	0	0	0	0	0	0	0	0	0	0	0
Q75MW2	Q75MW2	1	1	1	Protein ZNF767	ZNF767P	Protein ZNF767	1	1	1	1	0	0	0	0	0	0	0	0	0	0	0	0	0	0	0	0	0	0	0	0	0	0	0	0	1	0	0	0	0	0	0	0	0	0	0	0	0	0
Q7Z2K6	Q7Z2K6	1	1	1	Endoplasmic reticulum metallopeptidase 1	ERMP1	Endoplasmic reticulum metallopeptidase 1	1	1	1	1	0	0	0	0	1	0	0	0	0	0	0	1	1	0	0	0	0	1	0	0	0	0	0	0	0	0	0	0	0	0	0	1	0	0	0	0	0	0
Q7Z601	Q7Z601	2	2	2	Probable G-protein coupled receptor 142	GPR142	Probable G-protein coupled receptor 142	1	2	2	2	0	1	0	0	0	0	0	0	0	0	0	0	1	0	0	0	0	0	0	0	0	1	0	0	0	0	1	0	1	0	0	0	0	0	0	0	0	0
Q7Z6A9	Q7Z6A9	1	1	1	B- and T-lymphocyte attenuator	BTLA	B- and T-lymphocyte attenuator	1	1	1	1	0	0	0	0	0	0	0	0	0	0	0	0	0	0	0	1	0	0	0	0	0	0	0	0	0	0	0	0	0	0	0	0	0	0	0	0	0	0
Q7Z6L0	Q7Z6L0	1	1	1	Proline-rich transmembrane protein 2	PRRT2	Proline-rich transmembrane protein 2	1	1	1	1	0	0	0	0	0	0	0	0	0	0	0	0	0	0	0	0	0	0	0	1	1	0	0	0	0	0	1	0	0	0	0	0	0	0	0	0	0	0
Q7Z7G0	Q7Z7G0	4	4	4	Target of Nesh-SH3	ABI3BP	Target of Nesh-SH3	1	4	4	4	0	0	0	1	1	3	1	0	0	0	1	0	0	0	0	0	0	1	1	0	2	0	0	1	0	1	0	0	0	0	1	1	3	1	0	0	0	1
Q86TG7	Q86TG7	1	1	1	Retrotransposon-derived protein PEG10	PEG10	Retrotransposon-derived protein PEG10	1	1	1	1	0	0	0	0	0	0	0	1	0	0	0	0	0	0	0	0	0	0	0	0	0	0	0	0	0	0	1	0	0	0	0	0	0	0	1	0	0	0
Q86UD1	Q86UD1	1	1	1	Out at first protein homolog	OAF	Out at first protein homolog	1	1	1	1	0	0	0	0	0	1	1	0	0	0	0	0	0	0	0	0	0	0	0	1	0	0	1	0	0	0	0	0	0	0	0	0	1	1	0	0	0	0
Q86X51	Q86X51	1	1	1	Uncharacterized protein CXorf67	CXorf67	Uncharacterized protein CXorf67	1	1	1	1	0	0	0	0	0	0	0	0	0	0	0	0	0	1	0	0	0	0	0	0	0	0	0	0	0	0	0	0	0	0	0	0	0	0	0	0	0	0
Q86XK3	Q86XK3	1	1	1	Swi5-dependent recombination DNA repair protein 1 homolog	SFR1	Swi5-dependent recombination DNA repair protein 1 homolog	1	1	1	1	0	0	0	0	0	1	0	0	0	0	0	0	0	0	0	0	0	0	0	0	0	0	0	0	0	0	0	0	0	0	0	0	1	0	0	0	0	0
Q8IXL6	Q8IXL6	1	1	1	Extracellular serine/threonine protein kinase FAM20C	FAM20C	Extracellular serine/threonine protein kinase FAM20C	1	1	1	1	1	0	0	0	0	0	0	0	0	0	0	0	0	0	0	1	1	0	1	0	0	0	0	1	0	0	0	1	0	0	0	0	0	0	0	0	0	0
Q8IYJ1	Q8IYJ1	1	1	1	Copine-9	CPNE9	Copine-9	1	1	1	1	0	0	0	0	0	0	0	0	1	0	1	0	0	0	0	1	0	0	0	1	0	0	0	0	0	1	0	0	0	0	0	0	0	0	0	1	0	1
Q8IZJ3	Q8IZJ3	13	13	13	C3 and PZP-like alpha-2-macroglobulin domain-containing protein 8	CPAMD8	C3 and PZP-like alpha-2-macroglobulin domain-containing protein 8	1	13	13	13	0	1	0	0	2	7	5	2	0	0	1	1	0	1	3	2	3	3	4	4	4	0	1	3	3	2	0	0	1	0	0	2	7	5	2	0	0	1
Q8N139	Q8N139	1	1	1	ATP-binding cassette sub-family A member 6	ABCA6	ATP-binding cassette sub-family A member 6	1	1	1	1	0	0	1	0	0	0	0	0	0	0	0	0	0	0	0	0	0	0	0	0	0	0	0	0	0	0	0	0	0	1	0	0	0	0	0	0	0	0
Q8N3Y7	Q8N3Y7	1	1	1	Epidermal retinol dehydrogenase 2	SDR16C5	Epidermal retinol dehydrogenase 2	1	1	1	1	0	0	0	0	0	1	0	0	0	0	0	0	0	0	0	0	0	0	0	0	0	0	0	0	0	0	0	0	0	0	0	0	1	0	0	0	0	0
Q8N4V2	Q8N4V2	1	1	1	Synaptic vesicle 2-related protein	SVOP	Synaptic vesicle 2-related protein	1	1	1	1	0	0	0	0	0	0	0	0	0	0	0	0	0	0	0	0	0	0	0	0	0	0	0	1	0	1	1	0	0	0	0	0	0	0	0	0	0	0
Q8N5Z5	Q8N5Z5	1	1	1	BTB/POZ domain-containing protein KCTD17	KCTD17	BTB/POZ domain-containing protein KCTD17	1	1	1	1	0	0	0	0	0	0	0	0	0	0	0	0	0	0	0	0	0	0	0	0	1	0	0	0	0	0	0	0	0	0	0	0	0	0	0	0	0	0
Q8N807	Q8N807	1	1	1	Protein disulfide-isomerase-like protein of the testis	PDILT	Protein disulfide-isomerase-like protein of the testis	1	1	1	1	0	0	0	0	0	0	0	0	0	0	1	0	0	0	0	0	0	0	0	0	0	0	0	0	0	0	0	0	0	0	0	0	0	0	0	0	0	1
Q8N9L7	Q8N9L7	1	1	1	Putative uncharacterized protein FLJ36925		Putative uncharacterized protein FLJ36925	1	1	1	1	0	0	0	0	0	0	0	0	0	0	0	0	0	0	0	0	0	0	0	1	0	0	0	0	0	0	0	0	0	0	0	0	0	0	0	0	0	0
Q8NCK3	Q8NCK3	1	1	1	Zinc finger protein 485	ZNF485	Zinc finger protein 485	1	1	1	1	0	0	0	0	0	0	0	0	0	0	0	0	0	0	0	0	0	0	0	0	0	0	1	0	0	0	0	0	0	0	0	0	0	0	0	0	0	0
Q8ND83	Q8ND83	1	1	1	SLAIN motif-containing protein 1	SLAIN1	SLAIN motif-containing protein 1	1	1	1	1	0	0	0	0	0	1	0	0	0	0	0	0	0	0	0	0	0	0	0	0	0	0	0	0	0	0	0	0	0	0	0	0	1	0	0	0	0	0
Q8NDH2	Q8NDH2	1	1	1	Coiled-coil domain-containing protein 168	CCDC168	Coiled-coil domain-containing protein 168	1	1	1	1	0	0	0	0	0	0	0	0	0	0	0	0	0	0	0	0	1	1	0	0	0	0	0	0	0	0	0	0	0	0	0	0	0	0	0	0	0	0
Q8NEY1	Q8NEY1	1	1	1	Neuron navigator 1	NAV1	Neuron navigator 1	1	1	1	1	0	0	0	0	0	0	0	0	0	0	0	0	0	0	0	0	0	0	0	0	0	0	0	0	0	0	1	0	0	0	0	0	0	0	0	0	0	0
Q8NEY3	Q8NEY3	1	1	1	Spermatogenesis-associated protein 4	SPATA4	Spermatogenesis-associated protein 4	1	1	1	1	1	0	1	0	0	0	0	0	0	0	0	0	0	0	0	0	0	0	0	0	0	0	0	0	0	0	0	1	0	1	0	0	0	0	0	0	0	0
Q8NG81	Q8NG81	1	1	1	Olfactory receptor 2M7	OR2M7	Olfactory receptor 2M7	1	1	1	1	0	0	0	0	0	1	0	0	0	0	0	0	0	0	0	0	0	0	0	0	0	0	0	0	0	0	0	0	0	0	0	0	1	0	0	0	0	0
Q8WXD2	Q8WXD2	1	1	1	Secretogranin-3	SCG3	Secretogranin-3	1	1	1	1	0	0	0	0	0	1	0	0	0	0	0	0	0	0	0	1	0	0	1	0	0	0	0	0	0	0	0	0	0	0	0	0	1	0	0	0	0	0
Q92520	Q92520	1	1	1	Protein FAM3C	FAM3C	Protein FAM3C	1	1	1	1	0	0	0	0	0	1	0	1	1	0	0	1	0	0	0	0	0	0	0	0	1	0	0	0	0	0	0	0	0	0	0	0	1	0	1	1	0	0
Q92736	Q92736	1	1	1	Ryanodine receptor 2	RYR2	Ryanodine receptor 2	1	1	1	1	0	1	0	0	0	0	1	0	0	0	0	0	0	1	0	0	0	0	0	0	0	0	0	0	0	0	0	0	1	0	0	0	0	1	0	0	0	0
Q92765	Q92765	3	3	3	Secreted frizzled-related protein 3	FRZB	Secreted frizzled-related protein 3	1	3	3	3	0	0	0	1	1	1	1	0	0	0	0	1	0	1	1	0	0	1	2	1	0	0	0	1	0	1	0	0	0	0	1	1	1	1	0	0	0	0
Q92954	Q92954	2	2	2	Proteoglycan 4;Proteoglycan 4 C-terminal part	PRG4	Proteoglycan 4	1	2	2	2	0	0	0	0	0	0	2	0	0	0	0	0	0	0	0	0	0	0	0	0	0	0	0	0	0	0	0	0	0	0	0	0	0	2	0	0	0	0
Q969S8	Q969S8	1	1	1	Histone deacetylase 10	HDAC10	Histone deacetylase 10	1	1	1	1	0	0	0	0	0	0	0	0	1	0	0	1	1	1	1	0	0	0	0	0	0	0	0	0	0	0	0	0	0	0	0	0	0	0	0	1	0	0
Q969W3	Q969W3	1	1	1	Protein FAM104A	FAM104A	Protein FAM104A	1	1	1	1	0	0	0	0	0	0	0	0	1	0	0	0	0	1	1	0	1	0	0	0	0	0	0	0	0	0	0	0	0	0	0	0	0	0	0	1	0	0
Q96A33	Q96A33	1	1	1	Coiled-coil domain-containing protein 47	CCDC47	Coiled-coil domain-containing protein 47	1	1	1	1	0	0	0	0	0	1	0	0	0	0	0	0	0	0	0	0	0	0	0	1	0	0	0	0	0	0	0	0	0	0	0	0	1	0	0	0	0	0
Q96GX2	Q96GX2	1	1	1	Putative ataxin-7-like protein 3B	ATXN7L3B	Ataxin-7-like protein 3B	1	1	1	1	1	0	0	0	0	0	0	0	0	0	0	0	0	0	0	0	0	0	0	0	0	0	0	0	0	0	0	1	0	0	0	0	0	0	0	0	0	0
Q96HF1	Q96HF1	1	1	1	Secreted frizzled-related protein 2	SFRP2	Secreted frizzled-related protein 2	1	1	1	1	0	0	0	0	0	1	1	0	0	0	0	0	0	0	0	0	0	0	0	0	0	0	0	0	0	0	0	0	0	0	0	0	1	1	0	0	0	0
Q96IY4	Q96IY4	1	1	1	Carboxypeptidase B2	CPB2	Carboxypeptidase B2	1	1	1	1	0	0	0	0	0	1	1	0	0	0	0	0	0	0	0	0	0	0	0	0	0	0	1	0	0	0	0	0	0	0	0	0	1	1	0	0	0	0
Q96MT3	Q96MT3	1	1	1	Prickle-like protein 1	PRICKLE1	Prickle-like protein 1	1	1	1	1	0	0	0	0	0	0	0	0	0	0	0	0	1	0	0	0	0	1	0	0	0	0	0	0	0	0	0	0	0	0	0	0	0	0	0	0	0	0
Q96PD5;CON__ENSEMBL:ENSBTAP00000016285	Q96PD5	6;1	6;1	6;1	N-acetylmuramoyl-L-alanine amidase	PGLYRP2	N-acetylmuramoyl-L-alanine amidase	2	6	6	6	0	0	0	0	0	0	3	0	0	0	2	0	0	1	1	2	1	2	0	2	1	2	2	0	0	1	0	0	0	0	0	0	0	3	0	0	0	2
Q96PV7	Q96PV7	1	1	1	Protein FAM193B	FAM193B	Protein FAM193B	1	1	1	1	0	0	0	0	0	0	0	0	0	0	0	0	0	0	0	0	0	0	0	0	0	0	0	1	0	0	0	0	0	0	0	0	0	0	0	0	0	0
Q96RG2	Q96RG2	1	1	1	PAS domain-containing serine/threonine-protein kinase	PASK	PAS domain-containing serine/threonine-protein kinase	1	1	1	1	0	0	0	1	0	0	0	1	0	0	0	0	0	0	0	0	0	0	0	0	1	0	1	0	0	0	0	0	0	0	1	0	0	0	1	0	0	0
Q96SU4	Q96SU4	1	1	1	Oxysterol-binding protein-related protein 9	OSBPL9	Oxysterol-binding protein-related protein 9	1	1	1	1	0	0	0	0	0	0	0	0	0	0	0	0	0	0	0	0	0	0	0	0	0	1	0	0	1	0	0	0	0	0	0	0	0	0	0	0	0	0
Q99081	Q99081	1	1	1	Transcription factor 12	TCF12	Transcription factor 12	1	1	1	1	0	0	0	0	0	0	1	0	1	1	0	0	0	1	0	0	0	0	0	1	0	0	1	0	0	1	0	0	0	0	0	0	0	1	0	1	1	0
Q99698	Q99698	1	1	1	Lysosomal-trafficking regulator	LYST	Lysosomal-trafficking regulator	1	1	1	1	0	0	0	0	0	0	0	0	0	0	0	0	0	0	0	0	0	0	0	0	0	0	0	0	0	0	1	0	0	0	0	0	0	0	0	0	0	0
Q99704	Q99704	1	1	1	Docking protein 1	DOK1	Docking protein 1	1	1	1	1	0	0	0	0	0	0	0	0	0	0	0	0	0	0	0	0	0	0	0	0	0	0	0	1	0	0	0	0	0	0	0	0	0	0	0	0	0	0
Q99969	Q99969	3	3	3	Retinoic acid receptor responder protein 2	RARRES2	Retinoic acid receptor responder protein 2	1	3	3	3	1	0	1	1	0	2	2	0	0	0	0	0	0	1	0	0	1	0	1	1	2	1	0	1	1	1	1	1	0	1	1	0	2	2	0	0	0	0
Q99972	Q99972	7	7	7	Myocilin;Myocilin, N-terminal fragment;Myocilin, C-terminal fragment	MYOC	Myocilin	1	7	7	7	0	1	1	2	0	3	6	0	0	0	0	3	0	1	1	1	0	2	3	0	0	2	0	0	1	4	0	0	1	1	2	0	3	6	0	0	0	0
Q9BSG5	Q9BSG5	4	4	4	Retbindin	RTBDN	Retbindin	1	4	4	4	1	1	1	2	3	4	3	1	0	0	0	1	0	0	0	1	0	0	1	0	1	0	0	1	0	0	0	1	1	1	2	3	4	3	1	0	0	0
Q9BSM1	Q9BSM1	1	1	1	Polycomb group RING finger protein 1	PCGF1	Polycomb group RING finger protein 1	1	1	1	1	0	0	0	0	0	0	0	0	0	1	1	1	0	1	1	1	1	1	1	0	0	0	0	0	0	0	0	0	0	0	0	0	0	0	0	0	1	1
Q9BU40	Q9BU40	1	1	1	Chordin-like protein 1	CHRDL1	Chordin-like protein 1	1	1	1	1	0	0	0	1	1	1	1	0	1	1	1	1	1	0	1	1	1	1	0	1	1	1	0	1	1	1	0	0	0	0	1	1	1	1	0	1	1	1
Q9BUL8	Q9BUL8	1	1	1	Programmed cell death protein 10	PDCD10	Programmed cell death protein 10	1	1	1	1	0	0	0	0	0	0	0	0	1	0	1	0	0	1	1	0	1	1	1	1	0	0	0	0	1	1	1	0	0	0	0	0	0	0	0	1	0	1
Q9BVV6	Q9BVV6	1	1	1	Protein TALPID3	KIAA0586	Protein TALPID3	1	1	1	1	0	0	0	0	0	0	0	0	0	0	0	0	0	0	0	1	0	0	1	0	0	0	0	0	1	0	0	0	0	0	0	0	0	0	0	0	0	0
Q9BXM0	Q9BXM0	1	1	1	Periaxin	PRX	Periaxin	1	1	1	1	0	0	0	0	0	0	0	0	0	0	0	0	0	0	0	0	0	0	0	0	0	0	0	0	0	1	0	0	0	0	0	0	0	0	0	0	0	0
Q9BXS0	Q9BXS0	1	1	1	Collagen alpha-1(XXV) chain;Collagen-like Alzheimer amyloid plaque component	COL25A1	Collagen alpha-1(XXV) chain	1	1	1	1	0	0	0	0	0	1	0	0	1	0	1	0	0	1	1	1	0	0	1	0	1	1	0	1	1	1	0	0	0	0	0	0	1	0	0	1	0	1
Q9BZV3	Q9BZV3	1	1	1	Interphotoreceptor matrix proteoglycan 2	IMPG2	Interphotoreceptor matrix proteoglycan 2	1	1	1	1	0	1	0	0	0	1	1	1	1	0	0	0	1	0	0	0	1	0	0	1	1	0	0	1	1	1	0	0	1	0	0	0	1	1	1	1	0	0
Q9BZW7	Q9BZW7	2	2	2	Testis-specific gene 10 protein	TSGA10	Testis-specific gene 10 protein	1	2	2	2	0	0	0	0	0	0	0	1	0	0	0	0	0	0	0	0	0	1	0	0	0	0	0	0	0	0	0	0	0	0	0	0	0	0	1	0	0	0
Q9BZZ5	Q9BZZ5	1	1	1	Apoptosis inhibitor 5	API5	Apoptosis inhibitor 5	1	1	1	1	0	0	0	0	0	0	0	0	0	1	0	0	0	0	0	0	0	0	0	0	0	0	0	0	0	1	0	0	0	0	0	0	0	0	0	0	1	0
Q9GZK4	Q9GZK4	1	1	1	Olfactory receptor 2H1	OR2H1	Olfactory receptor 2H1	1	1	1	1	0	0	0	0	0	0	0	0	0	0	0	0	0	0	0	0	1	0	0	0	0	0	0	0	0	0	0	0	0	0	0	0	0	0	0	0	0	0
Q9H0J4	Q9H0J4	1	1	1	Glutamine-rich protein 2	QRICH2	Glutamine-rich protein 2	1	1	1	1	0	0	0	0	0	0	0	0	0	0	0	0	0	1	0	0	0	0	0	0	0	0	0	0	0	0	0	0	0	0	0	0	0	0	0	0	0	0
Q9H0U3	Q9H0U3	1	1	1	Magnesium transporter protein 1	MAGT1	Magnesium transporter protein 1	1	1	1	1	0	0	0	0	0	0	0	0	0	0	0	0	0	0	0	0	0	0	0	0	1	0	0	0	0	0	0	0	0	0	0	0	0	0	0	0	0	0
Q9HAC7	Q9HAC7	1	1	1	Succinate--hydroxymethylglutarate CoA-transferase	SUGCT	Succinate--hydroxymethylglutarate CoA-transferase	1	1	1	1	0	0	0	0	0	1	0	0	0	0	0	0	0	0	0	0	0	0	0	0	0	0	0	0	0	0	0	0	0	0	0	0	1	0	0	0	0	0
Q9HCB6	Q9HCB6	5	5	5	Spondin-1	SPON1	Spondin-1	1	5	5	5	0	1	0	2	3	2	3	1	1	0	0	1	0	0	0	0	0	0	0	1	2	0	0	1	2	1	0	0	1	0	2	3	2	3	1	1	0	0
Q9NPC6	Q9NPC6	1	1	1	Myozenin-2	MYOZ2	Myozenin-2	1	1	1	1	0	0	1	0	0	0	0	0	1	1	1	1	0	1	1	0	1	1	0	1	1	0	1	0	1	1	1	0	0	1	0	0	0	0	0	1	1	1
Q9NQ79	Q9NQ79	4	4	4	Cartilage acidic protein 1	CRTAC1	Cartilage acidic protein 1	1	4	4	4	0	0	1	1	0	2	3	0	0	0	0	0	0	1	1	0	2	0	3	1	1	0	1	1	1	0	0	0	0	1	1	0	2	3	0	0	0	0
Q9NR19	Q9NR19	1	1	1	Acetyl-coenzyme A synthetase, cytoplasmic	ACSS2	Acetyl-coenzyme A synthetase, cytoplasmic	1	1	1	1	0	0	0	0	0	0	0	0	1	1	1	1	1	1	1	1	1	0	1	0	0	0	0	0	0	1	0	0	0	0	0	0	0	0	0	1	1	1
Q9NRV9	Q9NRV9	1	1	1	Heme-binding protein 1	HEBP1	Heme-binding protein 1	1	1	1	1	0	0	0	0	0	0	0	0	0	0	0	1	0	1	0	1	1	1	1	0	0	1	0	0	0	0	0	0	0	0	0	0	0	0	0	0	0	0
Q9NYC9	Q9NYC9	2	2	2	Dynein heavy chain 9, axonemal	DNAH9	Dynein heavy chain 9, axonemal	1	2	2	2	0	0	0	0	0	0	0	0	0	0	0	0	0	0	0	0	0	0	0	1	0	0	0	1	0	0	0	0	0	0	0	0	0	0	0	0	0	0
Q9NZN1	Q9NZN1	1	1	1	Interleukin-1 receptor accessory protein-like 1	IL1RAPL1	Interleukin-1 receptor accessory protein-like 1	1	1	1	1	0	1	0	0	0	1	0	0	0	0	1	0	0	0	0	0	0	1	0	0	1	0	0	0	0	0	0	0	1	0	0	0	1	0	0	0	0	1
Q9NZT1	Q9NZT1	2	2	2	Calmodulin-like protein 5	CALML5	Calmodulin-like protein 5	1	2	2	2	1	1	1	0	0	0	0	0	0	0	0	0	2	0	0	0	0	0	0	0	0	0	0	0	0	0	0	1	1	1	0	0	0	0	0	0	0	0
Q9NZU1	Q9NZU1	1	1	1	Leucine-rich repeat transmembrane protein FLRT1	FLRT1	Leucine-rich repeat transmembrane protein FLRT1	1	1	1	1	0	0	0	0	0	0	0	0	0	0	1	0	0	0	0	0	0	1	1	0	0	0	0	0	0	0	0	0	0	0	0	0	0	0	0	0	0	1
Q9P225	Q9P225	2	2	2	Dynein heavy chain 2, axonemal	DNAH2	Dynein heavy chain 2, axonemal	1	2	2	2	0	1	1	0	0	1	1	0	0	0	0	0	0	0	0	0	0	0	0	0	0	1	1	0	0	0	0	0	1	1	0	0	1	1	0	0	0	0
Q9UBM4	Q9UBM4	9	9	9	Opticin	OPTC	Opticin	1	9	9	9	4	6	5	6	3	8	7	6	6	4	5	7	4	6	4	5	5	6	3	6	6	6	6	7	6	7	5	4	6	5	6	3	8	7	6	6	4	5
Q9UBP4	Q9UBP4	10	10	10	Dickkopf-related protein 3	DKK3	Dickkopf-related protein 3	1	10	10	10	5	5	4	6	5	6	4	3	4	5	3	5	6	3	5	4	2	5	5	8	5	4	3	5	3	4	4	5	5	4	6	5	6	4	3	4	5	3
Q9UHG2	Q9UHG2	3	3	3	ProSAAS;KEP;Big SAAS;Little SAAS;Big PEN-LEN;PEN;Little LEN;Big LEN	PCSK1N	ProSAAS	1	3	3	3	0	0	0	0	0	1	2	0	0	0	0	0	0	0	0	1	0	1	1	2	1	0	0	0	1	0	0	0	0	0	0	0	1	2	0	0	0	0
Q9UI09	Q9UI09	1	1	1	NADH dehydrogenase [ubiquinone] 1 alpha subcomplex subunit 12	NDUFA12	NADH dehydrogenase [ubiquinone] 1 alpha subcomplex subunit 12	1	1	1	1	0	0	0	0	0	0	0	1	0	0	0	0	0	0	0	0	0	0	0	0	0	0	0	0	0	0	0	0	0	0	0	0	0	0	1	0	0	0
Q9UKV3	Q9UKV3	1	1	1	Apoptotic chromatin condensation inducer in the nucleus	ACIN1	Apoptotic chromatin condensation inducer in the nucleus	1	1	1	1	0	0	0	0	0	1	0	0	1	0	0	0	0	0	0	0	0	0	0	0	0	0	0	0	1	0	0	0	0	0	0	0	1	0	0	1	0	0
Q9ULJ1	Q9ULJ1	1	1	1	Outer dense fiber protein 2-like	ODF2L	Protein BCAP	1	1	1	1	0	0	0	0	0	0	0	0	0	0	0	0	0	0	0	0	0	0	0	0	0	0	0	1	0	0	0	0	0	0	0	0	0	0	0	0	0	0
Q9UQP3	Q9UQP3	1	1	1	Tenascin-N	TNN	Tenascin-N	1	1	1	1	0	0	0	0	0	0	0	0	0	0	0	0	0	0	0	0	0	0	0	0	1	1	0	0	0	0	0	0	0	0	0	0	0	0	0	0	0	0
Q9Y287	Q9Y287	2	2	2	Integral membrane protein 2B;BRI2, membrane form;BRI2 intracellular domain;BRI2C, soluble form;Bri23 peptide	ITM2B	Integral membrane protein 2B	1	2	2	2	0	1	1	0	1	2	1	0	0	0	0	2	1	1	0	1	0	2	1	1	1	0	0	1	1	2	0	0	1	1	0	1	2	1	0	0	0	0
Q9Y2D5	Q9Y2D5	1	1	1	A-kinase anchor protein 2	AKAP2	A-kinase anchor protein 2	1	1	1	1	0	0	0	0	0	0	0	0	0	0	0	0	0	0	0	0	0	0	0	0	0	0	0	0	0	1	0	0	0	0	0	0	0	0	0	0	0	0
Q9Y4L1	Q9Y4L1	1	1	1	Hypoxia up-regulated protein 1	HYOU1	Hypoxia up-regulated protein 1	1	1	1	1	0	0	0	0	0	0	0	0	1	0	0	0	0	0	0	0	0	0	0	0	0	0	0	0	0	0	0	0	0	0	0	0	0	0	0	1	0	0
Q9Y5W5	Q9Y5W5	7	7	7	Wnt inhibitory factor 1	WIF1	Wnt inhibitory factor 1	1	7	7	7	0	1	1	3	5	3	4	0	2	0	1	2	1	2	2	4	1	3	2	4	2	0	0	3	3	2	1	0	1	1	3	5	3	4	0	2	0	1
Q9Y6R7	Q9Y6R7	2	2	2	IgGFc-binding protein	FCGBP	IgGFc-binding protein	1	2	2	2	0	0	0	0	0	1	2	0	0	0	0	0	0	0	0	0	0	0	0	0	0	0	0	0	0	0	0	0	0	0	0	0	1	2	0	0	0	0
Q9Y6V0	Q9Y6V0	2	2	2	Protein piccolo	PCLO	Protein piccolo	1	2	2	2	0	0	0	1	0	1	0	0	1	0	0	0	0	0	0	0	0	0	0	0	0	0	1	1	1	0	0	0	0	0	1	0	1	0	0	1	0	0
REV__A6NES4	REV__A6NES4	2	2	2			Maestro heat-like repeat-containing protein family member 2A	1	2	2	2	0	1	2	0	0	0	0	0	0	0	0	0	0	0	0	0	0	0	0	0	0	0	0	0	0	0	0	0	1	2	0	0	0	0	0	0	0	0
REV__O94759	REV__O94759	1	1	1			Transient receptor potential cation channel subfamily M member 2	1	1	1	1	0	0	0	0	0	0	0	1	1	0	0	1	0	1	0	0	1	0	0	0	0	0	1	0	0	0	0	0	0	0	0	0	0	0	1	1	0	0
REV__O95989	REV__O95989	2	2	2			Diphosphoinositol polyphosphate phosphohydrolase 1	1	2	2	2	0	0	0	1	0	0	0	1	0	0	0	0	0	0	0	0	0	0	0	0	0	0	0	0	0	0	0	0	0	0	1	0	0	0	1	0	0	0
REV__P41229;REV__Q9BY66	REV__P41229;REV__Q9BY66	2;1	2;1	2;1			Lysine-specific demethylase 5C;Lysine-specific demethylase 5D	2	2	2	2	0	0	0	0	0	0	0	0	0	1	2	0	1	1	1	1	1	1	1	1	0	0	0	0	0	0	0	0	0	0	0	0	0	0	0	0	1	2
[truncated: 228 more columns]

## Sheet: Dataset 3 Kliuchnikova
Protein IDs	Majority protein IDs	Peptide counts (all)	Peptide counts (razor+unique)	Peptide counts (unique)	Protein names	Gene names	Fasta headers	Number of proteins	Peptides	Razor + unique peptides	Unique peptides	Peptides g110_1	Peptides g110_2	Peptides g110_3	Peptides g114_1	Peptides g114_2	Peptides g114_3	Peptides g116_1	Peptides g116_2	Peptides g116_3	Peptides g12_1	Peptides g12_2	Peptides g12_3	Peptides g50_1	Peptides g50_2	Peptides g50_3	Peptides g54_1	Peptides g54_2	Peptides g54_3	Peptides g56_1	Peptides g56_2	Peptides g56_3	Peptides k10_1	Peptides k10_2	Peptides k10_3	Peptides k14_1	Peptides k14_2	Peptides k14_3	Peptides k18_1	Peptides k18_2	Peptides k18_3	Peptides k24_1	Peptides k24_2	Peptides k24_3	Peptides k32_1	Peptides k32_2	Peptides k32_3	Peptides k44_1	Peptides k44_2
A2NJV5;A0A0A0MRZ7;A0A075B6S6;A0A075B6S2;A0A075B6P5;A0A087WW87;P06310;P01615;P01614	A2NJV5;A0A0A0MRZ7;A0A075B6S6;A0A075B6S2;A0A075B6P5;A0A087WW87;P06310;P01615;P01614	1;1;1;1;1;1;1;1;1	1;1;1;1;1;1;1;1;1	1;1;1;1;1;1;1;1;1	Ig kappa chain V-II region RPMI 6410;Ig kappa chain V-II region FR;Ig kappa chain V-II region Cum	IGKV A18;IGKV2D-26;IGKV2D-30;IGKV2D-29;IGKV2D-28;IGKV2-40	Immunoglobulin kappa variable 2-29;Immunoglobulin kappa variable 2D-26;Immunoglobulin kappa variable 2D-30;Immunoglobulin kappa variable 2D-29;Immunoglobulin kappa variable 2-28;Immunoglobulin kappa variable 2-40;Immunoglobulin kappa variable 2-30;Immunogl	9	1	1	1	1	1	0	1	1	1	0	0	0	1	1	1	1	1	1	1	1	1	1	1	1	1	1	1	1	1	1	1	1	1	1	1	1	1	1	1	1	1
A0A075B6Q5	A0A075B6Q5	1	1	1		IGHV3-64	Immunoglobulin heavy variable 3-64	1	1	1	1	0	0	0	0	0	0	0	0	0	1	1	0	0	0	0	0	0	0	0	0	0	0	0	0	0	0	0	0	0	0	0	0	0	0	0	0	0	0
A0A0C4DH67;A0A0C4DH69;A0A075B6S5	A0A0C4DH67;A0A0C4DH69;A0A075B6S5	1;1;1	1;1;1	1;1;1		IGKV1-8;IGKV1-9;IGKV1-27	Immunoglobulin kappa variable 1-8;Immunoglobulin kappa variable 1-9;Immunoglobulin kappa variable 1-27	3	1	1	1	0	0	0	0	0	0	0	0	0	0	0	0	0	1	0	0	1	0	0	0	0	0	0	0	1	1	1	0	0	0	0	0	0	1	1	0	0	0
A0A087WSY6	A0A087WSY6	1	1	1		IGKV3D-15	Immunoglobulin kappa variable 3D-15	1	1	1	1	0	0	0	0	0	0	0	0	0	0	0	0	1	1	1	0	1	0	0	0	1	1	0	1	1	1	1	0	0	0	0	0	0	1	1	1	0	0
A0A0A0MRZ8;P04433	A0A0A0MRZ8;P04433	1;1	1;1	1;1	Ig kappa chain V-III region VG	IGKV3D-11	Immunoglobulin kappa variable 3D-11;Immunoglobulin kappa variable 3-11	2	1	1	1	1	1	1	1	1	1	0	1	0	1	1	1	1	1	1	1	1	1	1	1	1	1	1	1	1	1	1	1	1	1	1	1	1	1	1	1	1	1
A0A0B4J1U7	A0A0B4J1U7	1	1	1		IGHV6-1	Immunoglobulin heavy variable 6-1	1	1	1	1	0	0	0	0	0	0	0	0	0	1	1	1	1	1	1	1	1	1	1	1	1	1	1	1	1	1	1	1	1	1	0	1	1	1	1	1	0	0
A0A0B4J1X5;A0A0C4DH42;P01767	A0A0B4J1X5;A0A0C4DH42;P01767	3;2;2	2;1;1	1;0;0	Ig heavy chain V-III region BUT	IGHV3-74;IGHV3-66	Immunoglobulin heavy variable 3-74;Immunoglobulin heavy variable 3-66;Immunoglobulin heavy variable 3-53	3	3	2	1	1	0	2	0	0	0	0	0	0	3	3	3	3	3	3	3	3	3	3	2	3	3	3	3	3	3	3	3	3	2	3	2	3	3	3	3	2	2
P0DP09;A0A0B4J2D9	P0DP09;A0A0B4J2D9	1;1	1;1	1;1		IGKV1D-13	Immunoglobulin kappa variable 1-13;Immunoglobulin kappa variable 1D-13	2	1	1	1	0	0	0	0	0	0	0	0	0	1	1	1	0	0	0	0	0	0	0	0	0	0	0	0	0	0	0	0	0	0	0	0	0	0	0	0	0	0
A0A0C4DH25	A0A0C4DH25	2	1	1		IGKV3D-20	Immunoglobulin kappa variable 3D-20	1	2	1	1	1	1	1	1	1	1	1	1	1	2	2	2	2	1	1	1	2	2	1	1	1	1	1	2	1	2	1	1	1	2	1	1	1	1	1	1	2	1
A0A0C4DH31;P23083	A0A0C4DH31;P23083	1;1	1;1	1;1	Ig heavy chain V-I region V35	IGHV1-18	Immunoglobulin heavy variable 1-18;Immunoglobulin heavy variable 1-2	2	1	1	1	0	0	0	0	0	0	0	0	0	1	1	1	1	1	1	1	1	1	1	1	1	1	1	1	1	1	1	0	1	1	1	1	1	1	1	1	1	1
P0DP08;P0DP06;A0A0C4DH41;P01825;P06331;P01824;A0A075B6R2;P0DP07;A0A087WSY4	P0DP08;P0DP06;A0A0C4DH41;P01825;P06331;P01824;A0A075B6R2;P0DP07;A0A087WSY4	2;2;2;2;2;2;1;1;1	2;2;2;2;2;2;1;1;1	2;2;2;2;2;2;1;1;1	Ig heavy chain V-II region NEWM;Ig heavy chain V-II region ARH-77;Ig heavy chain V-II region WAH	IGHV4-61;IGHV4-4;IGHV4-31	Immunoglobulin heavy variable 4-38-2;Immunoglobulin heavy variable 4-30-4;Immunoglobulin heavy variable 4-61;Immunoglobulin heavy variable 4-59;Immunoglobulin heavy variable 4-34;Immunoglobulin heavy variable 4-39;Immunoglobulin heavy variable 4-4;Immunogl	9	2	2	2	0	0	0	0	0	0	0	0	0	1	1	1	2	2	2	1	2	1	2	2	2	1	2	2	0	1	2	1	0	1	1	1	1	2	1	2	0	0
A0A0C4DH55;P01624	A0A0C4DH55;P01624	1;1	1;1	1;1	Ig kappa chain V-III region POM	IGKV3D-7	Immunoglobulin kappa variable 3D-7;Immunoglobulin kappa variable 3-15	2	1	1	1	1	1	1	1	0	1	1	1	1	1	1	1	1	1	1	1	1	1	1	1	1	1	1	1	1	1	1	1	1	1	1	1	1	1	1	1	1	1
A0A0C4DH73;A0A0C4DH72;P04432;P01611;P01597	A0A0C4DH73;A0A0C4DH72;P04432;P01611;P01597	1;1;1;1;1	1;1;1;1;1	1;1;1;1;1	Ig kappa chain V-I region Daudi;Ig kappa chain V-I region Wes;Ig kappa chain V-I region DEE	IGKV1-12;IGKV1-6	Immunoglobulin kappa variable 1-12;Immunoglobulin kappa variable 1-6;Immunoglobulin kappa variable 1D-39;Immunoglobulin kappa variable 1D-12;Immunoglobulin kappa variable 1-39	5	1	1	1	0	0	0	0	0	0	0	0	0	1	0	0	1	1	1	1	1	1	0	0	0	1	1	1	1	1	1	1	0	1	0	0	0	1	1	1	0	0
A0A0J9YX35	A0A0J9YX35	1	1	1			Immunoglobulin heavy variable 3-64D	1	1	1	1	0	0	0	0	0	0	0	0	0	0	1	0	0	0	0	0	0	0	0	0	0	1	0	1	0	0	0	0	0	0	1	0	0	1	1	1	0	0
A0A140G945;P02489	A0A140G945;P02489	2;2	2;2	2;2	Alpha-crystallin A chain;Alpha-crystallin A(1-172);Alpha-crystallin A(1-168);Alpha-crystallin A(1-162)	CRYAA	Alpha-crystallin A2 chain;Alpha-crystallin A chain	2	2	2	2	0	0	0	0	0	0	0	0	0	0	0	0	0	0	0	0	0	0	0	0	0	1	0	0	0	0	0	1	2	2	0	0	0	0	0	0	0	0
A6NCN2	A6NCN2	12	2	2	Putative keratin-87 protein	KRT87P	Putative keratin-87 protein	1	12	2	2	0	0	0	0	0	0	0	0	0	0	0	0	0	0	0	0	0	0	0	0	0	0	0	0	0	0	0	0	0	0	0	0	0	0	0	0	0	0
A6NMB1	A6NMB1	1	1	1	Sialic acid-binding Ig-like lectin 16	SIGLEC16	Sialic acid-binding Ig-like lectin 16	1	1	1	1	0	0	0	0	0	0	0	0	0	0	0	0	0	0	0	1	0	1	0	0	0	0	0	0	0	0	0	0	0	0	1	1	0	0	0	0	0	0
CON__ENSEMBL:ENSBTAP00000025008;Q3ZCM7;P07437;P04350;A6NNZ2;Q9BVA1;Q13885;P68371;Q9BUF5;Q13509;Q9H4B7	CON__ENSEMBL:ENSBTAP00000025008;Q3ZCM7;P07437;P04350;A6NNZ2;Q9BVA1;Q13885;P68371;Q9BUF5;Q13509;Q9H4B7	1;1;1;1;1;1;1;1;1;1;1	1;1;1;1;1;1;1;1;1;1;1	1;1;1;1;1;1;1;1;1;1;1	Tubulin beta-8 chain;Tubulin beta chain;Tubulin beta-4A chain;Tubulin beta-8 chain-like protein LOC260334;Tubulin beta-2B chain;Tubulin beta-2A chain;Tubulin beta-4B chain;Tubulin beta-6 chain;Tubulin beta-3 chain;Tubulin beta-1 chain	TUBB8;TUBB;TUBB4A;TUBB2B;TUBB2A;TUBB4B;TUBB6;TUBB3;TUBB1	;Tubulin beta-8 chain;Tubulin beta chain;Tubulin beta-4A chain;Tubulin beta-8 chain-like protein LOC260334;Tubulin beta-2B chain;Tubulin beta-2A chain;Tubulin beta-4B chain;Tubulin beta-6 chain;Tubulin beta-3 chain;Tubulin beta-1 chain	11	1	1	1	0	0	0	0	0	0	0	0	0	0	0	0	0	0	0	0	0	0	0	0	0	0	0	0	0	0	0	0	0	0	0	0	0	0	0	0	0	0
A8MUH7;Q5T2W1	A8MUH7;Q5T2W1	1;1	1;1	1;1	Putative PDZ domain-containing protein 1P;Na(+)/H(+) exchange regulatory cofactor NHE-RF3	PDZK1P1;PDZK1	Putative PDZ domain-containing protein PDZK1P1;Na(+)/H(+) exchange regulatory cofactor NHE-RF3	2	1	1	1	1	1	1	1	1	1	1	1	1	1	1	1	1	1	1	1	1	1	1	1	1	1	1	1	1	1	1	1	1	1	1	1	1	1	1	1	1	1
CON__A2A4G1	CON__A2A4G1	11	2	2				1	11	2	2	6	6	6	6	6	5	4	4	4	7	7	6	9	7	7	8	8	7	8	8	8	7	8	8	7	7	7	7	7	7	8	8	8	9	8	8	6	6
CON__A2A5Y0;CON__O76015;CON__O76014;O76014;O76015;CON__A2AB72;CON__Q6IFU6;Q6A163	CON__A2A5Y0	12;3;3;3;3;2;1;1	3;1;1;1;1;0;0;0	2;0;0;0;0;0;0;0				8	12	3	2	1	1	1	1	1	1	1	1	1	1	1	1	1	1	1	1	1	1	1	1	1	1	1	1	1	1	1	1	1	2	1	1	1	2	2	2	2	1
CON__ENSEMBL:ENSBTAP00000038253	CON__ENSEMBL:ENSBTAP00000038253	14	2	2				1	14	2	2	10	10	11	12	11	10	11	10	9	10	10	10	10	10	10	10	11	10	10	10	10	10	10	10	10	10	10	10	10	10	11	11	10	11	11	12	11	9
CON__O76009;O76009;CON__Q6NTB9	CON__O76009;O76009;CON__Q6NTB9	11;11;10	2;2;2	0;0;0	Keratin, type I cuticular Ha3-I	KRT33A	;Keratin, type I cuticular Ha3-I;	3	11	2	0	0	0	0	0	0	0	0	0	0	1	1	1	1	0	0	0	0	0	0	0	0	0	0	0	0	0	0	0	0	0	0	0	0	0	0	0	1	0
CON__O76013;O76013	CON__O76013;O76013	7;7	2;2	2;2	Keratin, type I cuticular Ha6	KRT36	;Keratin, type I cuticular Ha6	2	7	2	2	1	1	1	1	1	1	1	1	1	1	1	2	2	2	1	1	1	1	1	1	1	1	1	1	2	2	2	1	1	2	2	2	2	2	2	2	1	1
CON__O95678;O95678	CON__O95678;O95678	17;17	2;2	2;2	Keratin, type II cytoskeletal 75	KRT75	;Keratin, type II cytoskeletal 75	2	17	2	2	7	9	8	8	7	6	7	7	8	8	9	8	12	10	11	11	10	10	11	11	11	13	11	12	9	10	9	11	12	10	11	11	10	13	13	14	11	11
CON__P00761	CON__P00761	8	8	8				1	8	8	8	4	4	4	4	4	4	4	4	4	5	4	5	4	5	5	5	5	5	6	5	6	6	6	6	6	6	6	6	6	7	5	5	5	5	4	5	6	5
CON__P01966	CON__P01966	4	1	1				1	4	1	1	0	0	0	0	0	0	0	0	0	2	3	3	3	3	3	3	3	3	3	1	1	3	3	3	3	3	3	3	2	2	1	1	1	3	3	3	2	2
CON__P02533;P02533;CON__Q9D312;CON__Q8N1A0;Q8N1A0	CON__P02533;P02533	36;36;2;1;1	32;32;2;1;1	6;6;0;0;0	Keratin, type I cytoskeletal 14	KRT14	;Keratin, type I cytoskeletal 14	5	36	32	6	15	16	17	10	13	10	9	7	8	26	25	27	25	24	24	29	29	28	30	30	31	29	30	26	22	20	23	29	29	30	32	32	31	32	34	34	24	19
CON__P02535-1	CON__P02535-1	12	1	1				1	12	1	1	9	9	9	9	9	9	9	9	9	11	11	11	10	10	9	11	11	11	10	11	11	10	11	11	10	9	10	10	10	10	11	10	11	11	11	11	10	10
CON__P02662	CON__P02662	6	6	6				1	6	6	6	0	1	0	0	0	0	0	0	0	3	3	3	5	4	3	5	4	5	6	6	6	3	3	3	3	2	2	2	2	2	4	5	4	6	6	6	1	3
CON__P02663	CON__P02663	3	3	3				1	3	3	3	0	0	0	0	0	0	0	0	0	1	1	1	2	1	1	1	1	1	2	2	2	2	1	1	0	0	0	1	0	0	2	1	1	3	2	3	0	0
CON__P02666	CON__P02666	2	2	2				1	2	2	2	1	0	0	0	0	0	0	0	0	2	1	2	2	2	2	2	2	2	2	2	2	1	2	2	1	0	1	1	1	1	2	2	2	2	2	2	1	1
CON__P02668	CON__P02668	2	2	2				1	2	2	2	0	0	0	0	0	0	0	0	0	1	1	1	1	1	1	1	1	1	1	2	2	1	1	1	0	0	0	1	0	0	1	1	1	2	2	2	0	0
CON__P02754	CON__P02754	3	3	3				1	3	3	3	0	0	0	0	0	0	0	0	0	0	0	1	0	0	0	0	0	0	1	1	1	0	0	0	0	0	0	0	0	0	1	1	2	2	3	2	0	0
CON__P02768-1;P02768	CON__P02768-1;P02768	92;92	92;92	84;84	Serum albumin	ALB	;Serum albumin	2	92	92	84	74	77	76	74	73	71	77	78	79	63	60	62	71	72	73	65	65	61	66	64	68	65	68	66	73	71	75	65	63	61	69	70	65	66	63	63	56	52
CON__P02769	CON__P02769	24	16	16				1	24	16	16	10	10	12	11	11	10	9	9	8	11	11	10	15	13	14	9	9	9	19	18	20	10	12	10	13	10	12	11	12	10	12	11	12	12	10	12	15	11
CON__P04259	CON__P04259	45	4	1				1	45	4	1	22	25	23	13	12	11	13	14	14	27	28	27	33	30	30	31	31	32	36	36	37	36	33	34	21	21	23	34	33	33	36	36	35	42	41	42	25	24
CON__P05787;P05787;CON__H-INV:HIT000292931;CON__Q9H552;P41219;P17661	CON__P05787;P05787	11;11;5;5;2;2	3;3;1;2;2;2	1;1;1;0;0;0	Keratin, type II cytoskeletal 8	KRT8	;Keratin, type II cytoskeletal 8	6	11	3	1	5	6	7	6	6	6	5	6	6	6	6	5	7	5	6	8	6	7	6	6	7	8	8	8	5	5	5	8	8	7	6	7	6	8	8	9	8	5
CON__P07477;Q8NHM4;P07478;P07477	CON__P07477;Q8NHM4;P07478;P07477	1;1;1;1	1;1;1;1	1;1;1;1	Putative trypsin-6;Trypsin-2;Trypsin-1;Alpha-trypsin chain 1;Alpha-trypsin chain 2	PRSS3P2;PRSS2;PRSS1	;Putative trypsin-6;Trypsin-2;Trypsin-1	4	1	1	1	1	1	1	1	1	1	1	1	1	1	1	1	1	1	1	1	1	1	1	1	1	1	1	1	1	1	1	1	1	1	1	1	1	1	0	1	0	1
CON__P08727;P08727;CON__P05784;P05783	CON__P08727;P08727	14;14;3;2	3;3;1;1	2;2;0;0	Keratin, type I cytoskeletal 19	KRT19	;Keratin, type I cytoskeletal 19	4	14	3	2	6	6	5	5	6	4	3	3	3	9	9	8	10	10	8	8	9	7	12	11	12	8	12	11	7	7	6	8	10	8	11	10	12	10	11	11	7	8
CON__P08779;P08779	CON__P08779;P08779	35;35	20;20	14;14	Keratin, type I cytoskeletal 16	KRT16	;Keratin, type I cytoskeletal 16	2	35	20	14	17	18	21	7	8	6	7	6	5	24	25	26	27	25	26	29	29	29	32	33	32	29	31	29	19	22	19	30	29	30	33	34	34	34	34	34	18	15
CON__P13645;P13645;CON__Q148H6;CON__Q2M2I5;Q2M2I5;CON__Q7Z3Y9;Q7Z3Y9	CON__P13645;P13645	40;40;4;3;3;1;1	40;40;4;3;3;1;1	26;26;0;0;0;0;0	Keratin, type I cytoskeletal 10	KRT10	;Keratin, type I cytoskeletal 10	7	40	40	26	32	33	32	33	34	34	33	32	32	36	35	35	37	37	36	37	37	38	37	37	37	36	36	36	33	34	35	35	35	35	36	35	35	39	38	38	31	31
CON__P13646-1;CON__P35900;P35900	CON__P13646-1	18;3;3	1;0;0	1;0;0				3	18	1	1	4	4	4	4	4	3	3	3	3	15	17	16	11	10	9	8	9	8	10	10	11	12	12	13	5	5	6	7	6	8	11	10	10	9	10	9	4	4
CON__P13647;P13647	CON__P13647;P13647	45;45	26;26	7;7	Keratin, type II cytoskeletal 5	KRT5	;Keratin, type II cytoskeletal 5	2	45	26	7	19	21	22	21	17	17	18	17	18	30	29	29	31	29	30	36	33	33	32	32	33	40	37	37	24	27	25	33	32	31	32	31	30	40	40	41	28	27
CON__P19013;P19013	CON__P19013;P19013	9;9	4;4	4;4	Keratin, type II cytoskeletal 4	KRT4	;Keratin, type II cytoskeletal 4	2	9	4	4	2	2	2	2	2	2	2	2	2	3	4	3	5	4	5	3	3	2	4	4	4	4	3	4	2	2	2	2	2	2	5	4	4	4	4	6	2	2
CON__P20930;P20930	CON__P20930;P20930	8;8	8;8	8;8	Filaggrin	FLG	;Filaggrin	2	8	8	8	2	1	2	1	2	2	4	4	4	4	5	3	2	4	2	6	4	5	5	5	4	2	1	1	1	3	2	1	1	1	1	1	1	5	3	5	1	0
CON__P35908	CON__P35908	57	1	1				1	57	1	1	33	34	34	38	36	34	34	35	33	38	38	37	42	41	43	41	41	43	43	44	44	46	48	47	38	36	36	43	41	42	43	43	40	47	49	50	42	37
CON__P35908v2;P35908	CON__P35908v2;P35908	57;57	52;52	1;1	Keratin, type II cytoskeletal 2 epidermal	KRT2	;Keratin, type II cytoskeletal 2 epidermal	2	57	52	1	34	35	35	39	37	35	35	36	34	39	38	38	43	42	44	42	42	44	44	45	45	46	48	47	39	37	37	44	42	43	44	44	41	48	50	50	43	37
CON__Q04695;Q04695;CON__Q99PS0	CON__Q04695;Q04695	31;31;1	18;18;1	5;5;0	Keratin, type I cytoskeletal 17	KRT17	;Keratin, type I cytoskeletal 17	3	31	18	5	13	12	13	6	8	6	6	5	4	17	19	16	16	14	13	19	17	17	25	24	24	18	24	21	10	10	12	18	17	19	25	24	23	26	30	27	13	11
CON__Q14525;Q14525	CON__Q14525;Q14525	10;10	1;1	1;1	Keratin, type I cuticular Ha3-II	KRT33B	;Keratin, type I cuticular Ha3-II	2	10	1	1	1	1	1	1	1	1	1	1	1	2	2	2	2	1	1	1	1	1	1	1	1	1	1	1	1	1	1	1	1	1	1	1	1	1	1	1	2	1
CON__Q14CN4-1;Q14CN4;CON__Q6IME9	CON__Q14CN4-1;Q14CN4;CON__Q6IME9	7;7;6	1;1;1	0;0;0	Keratin, type II cytoskeletal 72	KRT72	;Keratin, type II cytoskeletal 72;	3	7	1	0	1	2	1	1	1	1	1	1	1	3	3	3	4	3	3	4	4	4	3	4	4	4	3	4	2	3	4	4	4	3	5	5	4	6	6	6	4	3
CON__Q9UE12;CON__Q15323;Q15323	CON__Q9UE12;CON__Q15323;Q15323	12;12;12	10;10;10	0;0;0	Keratin, type I cuticular Ha1	KRT31	;;Keratin, type I cuticular Ha1	3	12	10	0	1	1	1	1	1	1	1	1	1	2	2	2	2	1	1	1	1	1	1	1	1	1	1	1	1	1	1	1	1	1	1	1	1	1	1	1	2	1
CON__Q1RMN8	CON__Q1RMN8	1	1	1				1	1	1	1	0	0	0	0	0	0	0	0	0	0	0	0	0	0	0	0	0	0	0	0	0	1	0	0	0	0	0	0	0	0	1	0	0	0	0	0	0	0
CON__Q2UVX4	CON__Q2UVX4	12	2	2				1	12	2	2	1	2	1	1	2	1	2	1	3	11	9	8	9	11	10	9	9	10	8	10	8	9	9	7	9	9	9	4	6	7	8	9	9	11	8	9	2	1
CON__Q32MB2;Q86Y46	CON__Q32MB2;Q86Y46	10;10	1;1	0;0	Keratin, type II cytoskeletal 73	KRT73	;Keratin, type II cytoskeletal 73	2	10	1	0	2	3	2	3	2	2	2	2	2	4	4	4	6	5	5	6	6	4	5	5	5	6	6	6	4	4	4	5	5	5	6	6	6	9	9	9	5	4
CON__Q3SX09;CON__P02070	CON__Q3SX09;CON__P02070	3;2	1;1	1;1			;	2	3	1	1	0	0	0	0	0	0	0	0	0	1	1	1	2	2	2	3	2	2	1	2	0	2	2	2	2	2	2	2	2	2	0	0	0	2	2	3	3	3
CON__Q3SY84;Q3SY84	CON__Q3SY84;Q3SY84	11;11	7;7	0;0	Keratin, type II cytoskeletal 71	KRT71	;Keratin, type II cytoskeletal 71	2	11	7	0	1	2	1	1	1	1	1	1	1	2	2	2	4	3	3	3	3	3	4	5	5	4	3	3	2	2	3	3	3	3	4	4	4	10	10	10	3	2
CON__Q9Z2K1;CON__Q3ZAW8	CON__Q9Z2K1;CON__Q3ZAW8	13;13	1;1	1;1			;	2	13	1	1	3	5	7	3	4	2	2	2	2	9	9	10	9	8	8	10	9	11	11	12	11	10	11	9	8	8	8	10	10	10	13	12	13	12	12	12	6	4
CON__Q497I4	CON__Q497I4	10	4	0				1	10	4	0	1	1	1	1	1	1	1	1	1	2	2	2	2	1	1	1	1	1	1	1	1	1	1	1	1	1	1	1	1	1	1	1	1	1	1	1	1	1
CON__Q5D862;Q5D862	CON__Q5D862;Q5D862	8;8	8;8	8;8	Filaggrin-2	FLG2	;Filaggrin-2	2	8	8	8	1	1	1	1	2	1	0	1	1	6	4	6	1	3	3	6	4	5	5	5	5	5	5	6	1	1	2	4	3	2	3	3	3	6	5	5	1	1
CON__Q61726	CON__Q61726	15	4	2				1	15	4	2	2	1	2	2	1	1	1	1	1	1	1	1	2	1	2	3	1	2	2	1	2	2	2	2	2	2	1	1	1	2	1	0	1	2	2	2	2	2
CON__Q6IFU5;Q6A162	CON__Q6IFU5;Q6A162	4;4	1;1	1;1	Keratin, type I cytoskeletal 40	KRT40	;Keratin, type I cytoskeletal 40	2	4	1	1	1	1	1	0	0	1	0	1	0	2	2	2	2	0	1	1	0	1	0	1	0	0	0	0	1	0	1	0	0	1	0	0	1	1	2	2	0	0
CON__Q6IFX2	CON__Q6IFX2	20	1	0				1	20	1	0	6	6	6	4	4	3	4	3	3	16	16	16	15	13	12	16	17	14	17	16	16	16	17	17	11	9	10	15	15	15	16	16	16	17	18	18	11	8
CON__Q6KB66-1;Q6KB66;CON__Q0VBK2	CON__Q6KB66-1;Q6KB66	8;8;3	8;8;3	8;8;3	Keratin, type II cytoskeletal 80	KRT80	;Keratin, type II cytoskeletal 80	3	8	8	8	1	1	1	1	0	0	0	0	0	3	2	2	0	0	0	1	1	1	3	2	2	3	3	4	0	0	0	0	0	1	1	3	1	4	4	4	0	0
CON__Q6NT21;P78385;CON__P78385;CON__Q14533;CON__O43790;O43790;Q14533	CON__Q6NT21;P78385;CON__P78385;CON__Q14533;CON__O43790;O43790;Q14533	20;20;18;17;16;16;15	19;19;17;16;15;15;14	3;3;1;2;2;2;2	Keratin, type II cuticular Hb3;Keratin, type II cuticular Hb6;Keratin, type II cuticular Hb1	KRT83;KRT86;KRT81	;Keratin, type II cuticular Hb3;;;;Keratin, type II cuticular Hb6;Keratin, type II cuticular Hb1	7	20	19	3	2	1	2	2	1	1	1	1	1	1	1	1	2	1	2	3	1	2	2	1	2	2	2	2	2	2	1	2	1	2	1	0	1	2	2	2	2	2
CON__Q7Z3Y7;Q7Z3Y7	CON__Q7Z3Y7;Q7Z3Y7	6;6	1;1	0;0	Keratin, type I cytoskeletal 28	KRT28	;Keratin, type I cytoskeletal 28	2	6	1	0	3	3	3	3	3	3	3	3	3	4	4	4	4	4	4	4	4	4	4	4	4	4	4	4	3	3	3	4	4	4	4	3	4	6	5	5	4	3
CON__Q7Z3Y8;Q7Z3Y8;CON__Q7Z3Z0;Q7Z3Z0	CON__Q7Z3Y8;Q7Z3Y8;CON__Q7Z3Z0;Q7Z3Z0	6;6;4;4	3;3;1;1	3;3;1;1	Keratin, type I cytoskeletal 27;Keratin, type I cytoskeletal 25	KRT27;KRT25	;Keratin, type I cytoskeletal 27;;Keratin, type I cytoskeletal 25	4	6	3	3	2	2	2	2	2	2	2	2	2	2	2	2	3	2	3	2	2	2	3	3	4	2	2	2	2	2	2	2	2	2	3	3	4	5	5	6	2	2
CON__Q7Z794;Q7Z794	CON__Q7Z794;Q7Z794	18;18	13;13	11;11	Keratin, type II cytoskeletal 1b	KRT77	;Keratin, type II cytoskeletal 1b	2	18	13	11	3	4	4	4	4	4	4	4	4	9	8	9	8	9	6	7	8	8	10	10	11	11	10	11	7	5	6	7	7	9	9	8	11	14	12	15	6	6
CON__Q86YZ3;Q86YZ3	CON__Q86YZ3;Q86YZ3	14;14	14;14	14;14	Hornerin	HRNR	;Hornerin	2	14	14	14	6	6	6	4	5	4	6	3	4	9	9	9	8	9	10	9	7	8	12	11	11	11	8	8	6	5	5	9	9	8	8	10	9	12	9	12	7	8
CON__Q8BGZ7	CON__Q8BGZ7	15	1	1				1	15	1	1	7	9	8	8	7	6	7	7	8	8	9	8	12	10	11	11	10	10	12	11	11	12	12	11	9	9	8	11	12	11	11	12	10	13	13	14	11	10
CON__Q8VED5;CON__REFSEQ:XP_092267	CON__Q8VED5	11;1	1;1	0;0				2	11	1	0	6	8	7	7	7	7	6	7	7	6	7	6	9	7	8	8	7	8	8	9	9	8	8	8	6	6	6	8	8	8	8	9	6	10	10	11	7	6
CON__Q92764;Q92764	CON__Q92764;Q92764	10;10	2;2	2;2	Keratin, type I cuticular Ha5	KRT35	;Keratin, type I cuticular Ha5	2	10	2	2	1	1	1	1	1	1	1	1	1	1	1	1	1	1	1	1	1	1	1	1	1	1	1	1	1	1	1	1	1	1	1	1	1	1	1	1	1	1
CON__Q9NSB4;Q9NSB4	CON__Q9NSB4;Q9NSB4	4;4	1;1	1;1	Keratin, type II cuticular Hb2	KRT82	;Keratin, type II cuticular Hb2	2	4	1	1	0	0	0	0	0	0	0	0	0	0	0	0	0	0	0	0	0	0	0	0	0	0	0	0	0	0	0	1	0	0	0	0	0	0	0	0	0	0
CON__Q9R0H5	CON__Q9R0H5	11	1	0				1	11	1	0	2	3	2	2	2	2	2	2	2	2	2	2	4	3	3	3	3	3	4	5	5	4	3	3	3	3	3	3	3	3	4	4	4	11	10	10	3	2
CON__REFSEQ:XP_986630	CON__REFSEQ:XP_986630	10	2	2				1	10	2	2	1	1	1	1	1	1	1	1	1	1	1	1	2	1	1	1	1	1	2	2	2	1	1	1	1	1	1	1	1	2	1	1	1	2	2	2	2	1
E7ETH6	E7ETH6	1	1	1	Zinc finger protein 587B	ZNF587B	Zinc finger protein 587B	1	1	1	1	0	0	0	0	0	0	0	0	0	0	1	1	0	0	0	0	1	0	1	1	1	0	0	0	0	0	1	0	0	0	1	0	0	0	0	0	0	0
O00142	O00142	1	1	1	Thymidine kinase 2, mitochondrial	TK2	Thymidine kinase 2, mitochondrial	1	1	1	1	1	1	1	1	1	1	1	1	1	1	1	1	1	1	1	1	1	1	1	1	1	1	1	1	1	1	1	1	1	1	1	1	1	1	1	1	0	1
O14773	O14773	2	2	2	Tripeptidyl-peptidase 1	TPP1	Tripeptidyl-peptidase 1	1	2	2	2	0	0	0	0	0	0	0	0	0	2	2	2	2	1	2	2	2	2	2	1	2	1	2	2	2	1	2	2	2	2	2	1	1	1	2	1	0	0
O15240	O15240	1	1	1	Neurosecretory protein VGF;Neuroendocrine regulatory peptide-1;Neuroendocrine regulatory peptide-2;Antimicrobial peptide VGF[554-577]	VGF	Neurosecretory protein VGF	1	1	1	1	0	0	0	0	0	0	0	0	0	0	0	1	0	0	0	1	1	1	0	0	0	0	0	0	0	0	0	0	0	0	0	0	0	0	0	0	0	0
O15537	O15537	2	2	2	Retinoschisin	RS1	Retinoschisin	1	2	2	2	0	0	0	0	0	0	0	0	0	1	1	1	1	1	1	1	1	2	1	1	2	2	2	2	2	2	1	1	1	1	2	1	1	0	1	0	0	0
O43505	O43505	6	6	6	Beta-1,4-glucuronyltransferase 1	B4GAT1	Beta-1,4-glucuronyltransferase 1	1	6	6	6	0	0	0	0	1	0	0	0	0	3	4	3	2	2	2	3	3	4	3	2	3	5	3	3	4	2	2	3	3	3	2	2	3	3	3	3	2	1
O43633	O43633	1	1	1	Charged multivesicular body protein 2a	CHMP2A	Charged multivesicular body protein 2a	1	1	1	1	0	0	0	0	0	0	0	0	0	0	0	0	0	0	0	0	0	0	0	0	0	0	0	0	0	0	0	0	0	0	0	0	0	0	0	0	0	0
O43734	O43734	1	1	1	Adapter protein CIKS	TRAF3IP2	Adapter protein CIKS	1	1	1	1	0	0	0	0	0	0	0	0	0	0	0	0	0	0	0	0	0	0	0	0	0	0	0	0	0	0	0	0	0	0	0	0	0	1	0	1	0	0
Q99880;Q99879;Q99877;Q93079;Q5QNW6;Q16778;P62807;P58876;P57053;P33778;P23527;P06899;O60814;Q8N257;Q96A08	Q99880;Q99879;Q99877;Q93079;Q5QNW6;Q16778;P62807;P58876;P57053;P33778;P23527;P06899;O60814;Q8N257;Q96A08	4;4;4;4;4;4;4;4;4;4;4;4;4;3;3	4;4;4;4;4;4;4;4;4;4;4;4;4;3;3	4;4;4;4;4;4;4;4;4;4;4;4;4;3;3	Histone H2B type 1-L;Histone H2B type 1-M;Histone H2B type 1-N;Histone H2B type 1-H;Histone H2B type 2-F;Histone H2B type 2-E;Histone H2B type 1-C/E/F/G/I;Histone H2B type 1-D;Histone H2B type F-S;Histone H2B type 1-B;Histone H2B type 1-O;Histone H2B type 1-J;Histone H2B type 1-K;Histone H2B type 3-B;Histone H2B type 1-A	HIST1H2BL;HIST1H2BM;HIST1H2BN;HIST1H2BH;HIST2H2BF;HIST2H2BE;HIST1H2BC;HIST1H2BD;H2BFS;HIST1H2BB;HIST1H2BO;HIST1H2BJ;HIST1H2BK;HIST3H2BB;HIST1H2BA	Histone H2B type 1-L;Histone H2B type 1-M;Histone H2B type 1-N;Histone H2B type 1-H;Histone H2B type 2-F;Histone H2B type 2-E;Histone H2B type 1-C/E/F/G/I;Histone H2B type 1-D;Histone H2B type F-S;Histone H2B type 1-B;Histone H2B type 1-O;Histone H2B type	15	4	4	4	0	0	0	0	0	0	0	0	0	1	1	2	0	0	1	2	1	2	1	2	2	1	1	0	1	1	1	1	1	1	1	0	0	1	1	1	1	1
O60888	O60888	1	1	1	Protein CutA	CUTA	Protein CutA	1	1	1	1	0	0	0	0	0	0	0	0	0	1	1	1	0	0	1	1	1	1	0	0	0	1	1	1	1	1	1	1	1	1	0	1	0	1	0	1	0	0
O60938	O60938	4	4	4	Keratocan	KERA	Keratocan	1	4	4	4	0	0	0	0	0	0	0	0	0	0	0	1	0	1	0	2	1	3	0	0	0	0	1	0	2	2	3	1	1	3	0	1	0	1	1	3	0	0
O75970	O75970	1	1	1	Multiple PDZ domain protein	MPDZ	Multiple PDZ domain protein	1	1	1	1	0	0	0	0	0	0	0	0	0	1	0	1	0	0	0	1	1	1	1	1	1	1	1	1	0	0	0	1	1	1	1	1	1	1	1	1	1	1
O94985	O94985	21	21	21	Calsyntenin-1;Soluble Alc-alpha;CTF1-alpha	CLSTN1	Calsyntenin-1	1	21	21	21	0	0	0	0	0	0	0	0	0	15	16	16	6	8	7	12	11	11	10	11	10	16	14	16	12	11	10	15	14	15	9	9	7	13	14	14	6	4
P00338;Q6ZMR3	P00338	5;1	5;1	4;0	L-lactate dehydrogenase A chain	LDHA	L-lactate dehydrogenase A chain	2	5	5	4	0	0	0	0	0	0	0	0	0	2	3	1	0	0	0	3	4	4	1	2	0	2	0	0	2	1	2	3	1	1	0	1	0	4	5	4	0	1
P00352;P05091	P00352	4;1	4;1	4;1	Retinal dehydrogenase 1	ALDH1A1	Retinal dehydrogenase 1	2	4	4	4	0	0	0	0	0	0	0	0	0	0	0	0	0	0	0	2	2	2	0	0	0	0	0	1	0	0	2	2	2	1	0	0	0	0	0	0	0	0
P00441	P00441	2	2	2	Superoxide dismutase [Cu-Zn]	SOD1	Superoxide dismutase [Cu-Zn]	1	2	2	2	0	0	0	0	1	0	0	0	0	1	1	0	0	0	0	1	0	0	0	0	0	0	0	0	0	0	0	1	0	1	0	0	0	0	0	0	0	0
P00450;CON__ENSEMBL:ENSBTAP00000031900	P00450	43;6	43;6	43;6	Ceruloplasmin	CP	Ceruloplasmin	2	43	43	43	24	23	24	22	22	20	21	20	20	30	26	27	34	34	38	24	22	24	31	32	30	27	28	28	31	31	32	23	24	23	27	26	28	23	23	23	12	15
P00558;P07205	P00558;P07205	2;1	2;1	2;1	Phosphoglycerate kinase 1;Phosphoglycerate kinase 2	PGK1;PGK2	Phosphoglycerate kinase 1;Phosphoglycerate kinase 2	2	2	2	2	0	0	0	0	0	0	0	0	0	2	1	1	0	0	0	0	1	1	0	0	0	0	0	0	0	1	2	1	0	0	0	0	0	1	2	2	0	0
P00734;CON__P00735	P00734	23;3	23;3	23;3	Prothrombin;Activation peptide fragment 1;Activation peptide fragment 2;Thrombin light chain;Thrombin heavy chain	F2	Prothrombin	2	23	23	23	1	1	1	0	0	0	1	1	1	7	10	11	16	19	17	6	7	4	5	5	6	7	6	6	14	13	13	0	1	2	11	9	9	6	7	6	1	2
P00736;Q9NZP8	P00736	3;1	3;1	3;1	Complement C1r subcomponent;Complement C1r subcomponent heavy chain;Complement C1r subcomponent light chain	C1R	Complement C1r subcomponent	2	3	3	3	0	0	0	0	0	0	0	0	0	1	0	0	0	0	0	0	0	1	1	0	0	0	0	0	0	0	0	0	0	0	0	0	0	0	0	0	0	0
P00738;P00739	P00738;P00739	24;13	24;13	24;13	Haptoglobin;Haptoglobin alpha chain;Haptoglobin beta chain;Haptoglobin-related protein	HP;HPR	Haptoglobin;Haptoglobin-related protein	2	24	24	24	3	2	3	9	9	9	10	9	9	17	18	18	19	19	19	14	14	13	9	12	12	9	7	5	15	13	15	16	16	16	22	22	22	5	4	6	9	7
P00742	P00742	1	1	1	Coagulation factor X;Factor X light chain;Factor X heavy chain;Activated factor Xa heavy chain	F10	Coagulation factor X	1	1	1	1	0	0	0	0	0	0	0	0	0	0	0	0	0	0	0	1	1	1	1	1	1	0	0	0	0	0	0	0	0	0	0	1	0	1	1	1	0	0
P00746	P00746	4	4	4	Complement factor D	CFD	Complement factor D	1	4	4	4	1	2	0	1	0	1	1	0	0	2	2	2	3	3	3	1	1	1	1	1	2	1	1	1	1	2	3	0	0	0	0	0	1	0	1	1	0	0
P00747;CON__P06868;Q02325;P08519	P00747	29;4;1;1	29;4;1;1	29;4;1;1	Plasminogen;Plasmin heavy chain A;Activation peptide;Angiostatin;Plasmin heavy chain A, short form;Plasmin light chain B	PLG	Plasminogen	4	29	29	29	1	2	0	0	0	0	0	1	1	12	11	15	26	24	25	6	6	5	11	13	15	5	5	7	17	17	19	2	4	3	9	11	8	11	8	10	1	0
P00748	P00748	7	7	7	Coagulation factor XII;Coagulation factor XIIa heavy chain;Beta-factor XIIa part 1;Coagulation factor XIIa light chain	F12	Coagulation factor XII	1	7	7	7	0	0	0	0	0	0	0	0	0	2	3	2	4	6	2	1	1	1	2	3	2	1	1	0	3	4	5	0	0	0	2	1	2	0	1	2	0	0
P00751	P00751	27	27	27	Complement factor B;Complement factor B Ba fragment;Complement factor B Bb fragment	CFB	Complement factor B	1	27	27	27	3	5	4	3	0	2	10	7	6	18	17	21	24	24	24	13	13	15	19	20	21	14	17	15	20	19	22	10	9	7	17	16	17	18	19	18	3	4
P00915	P00915	9	9	9	Carbonic anhydrase 1	CA1	Carbonic anhydrase 1	1	9	9	9	0	0	0	0	0	0	0	0	0	0	0	0	2	1	1	9	9	8	0	0	0	2	2	3	2	4	4	0	0	0	0	0	0	2	3	2	0	0
P00918	P00918	3	3	3	Carbonic anhydrase 2	CA2	Carbonic anhydrase 2	1	3	3	3	0	0	0	0	0	0	0	0	0	0	0	0	0	0	0	3	3	3	0	0	0	0	0	0	0	0	0	0	0	0	0	1	0	1	2	1	0	0
P01008;CON__P41361	P01008	28;7	28;7	28;7	Antithrombin-III	SERPINC1	Antithrombin-III	2	28	28	28	13	12	12	11	7	8	11	12	13	20	21	20	28	28	25	17	17	18	19	20	19	20	16	17	21	20	19	11	11	9	19	17	19	17	18	17	8	7
P01009;P20848	P01009	37;1	37;1	37;1	Alpha-1-antitrypsin;Short peptide from AAT	SERPINA1	Alpha-1-antitrypsin	2	37	37	37	31	30	28	23	23	23	30	29	28	32	32	32	32	32	34	34	30	30	32	32	31	30	28	28	32	34	34	22	22	24	30	31	29	31	31	32	19	17
P01011	P01011	18	18	18	Alpha-1-antichymotrypsin;Alpha-1-antichymotrypsin His-Pro-less	SERPINA3	Alpha-1-antichymotrypsin	1	18	18	18	11	11	11	10	8	9	10	10	10	10	10	9	14	16	14	11	10	11	12	11	11	13	11	10	13	12	13	9	8	9	13	12	11	11	9	9	8	7
P01019	P01019	12	12	12	Angiotensinogen;Angiotensin-1;Angiotensin-2;Angiotensin-3;Angiotensin-4;Angiotensin 1-9;Angiotensin 1-7;Angiotensin 1-5;Angiotensin 1-4	AGT	Angiotensinogen	1	12	12	12	4	5	5	1	1	2	5	5	6	7	7	7	10	11	11	8	8	8	8	7	7	6	8	7	8	8	8	4	4	4	6	7	8	7	8	9	3	1
P01023;P20742;CON__ENSEMBL:ENSBTAP00000024146	P01023	41;4;3	41;4;3	41;4;3	Alpha-2-macroglobulin	A2M	Alpha-2-macroglobulin	3	41	41	41	9	8	8	8	9	10	3	4	7	28	28	26	24	25	24	32	27	27	25	24	24	35	30	30	30	30	31	23	25	24	21	22	21	24	26	24	11	9
P01024	P01024	92	92	82	Complement C3;Complement C3 beta chain;C3-beta-c;Complement C3 alpha chain;C3a anaphylatoxin;Acylation stimulating protein;Complement C3b alpha chain;Complement C3c alpha chain fragment 1;Complement C3dg fragment;Complement C3g fragment;Complement C3d fragment;Complement C3f fragment;Complement C3c alpha chain fragment 2	C3	Complement C3	1	92	92	82	24	19	18	11	14	11	34	33	36	56	54	64	81	85	82	59	61	61	64	68	61	62	53	49	69	71	72	24	27	31	63	64	67	64	63	62	21	19
P01031;CON__Q1A7A4	P01031	8;1	8;1	8;1	Complement C5;Complement C5 beta chain;Complement C5 alpha chain;C5a anaphylatoxin;Complement C5 alpha chain	C5	Complement C5	2	8	8	8	0	0	0	0	0	0	0	0	0	0	0	0	6	4	7	0	0	0	0	0	0	0	0	0	0	1	1	0	0	0	0	0	0	0	0	0	0	0
P01033	P01033	2	2	2	Metalloproteinase inhibitor 1	TIMP1	Metalloproteinase inhibitor 1	1	2	2	2	0	0	0	0	0	0	0	0	0	2	2	2	2	2	2	1	1	1	2	2	2	1	0	2	2	1	0	0	0	0	0	1	0	1	2	0	0	0
P01034	P01034	7	7	7	Cystatin-C	CST3	Cystatin-C	1	7	7	7	5	5	5	3	5	4	4	4	4	4	5	4	5	5	6	4	5	5	5	4	5	4	5	5	5	4	4	4	4	4	4	4	5	5	4	4	3	2
P01040	P01040	5	5	5	Cystatin-A;Cystatin-A, N-terminally processed	CSTA	Cystatin-A	1	5	5	5	0	0	0	0	0	0	0	0	0	0	0	0	0	0	0	0	0	0	1	0	2	1	1	1	0	0	0	3	4	3	1	2	0	2	3	3	0	0
P01042;CON__P01045-1;CON__Q2KJ62;CON__P01044-1	P01042	20;1;1;1	20;1;1;1	20;1;1;1	Kininogen-1;Kininogen-1 heavy chain;T-kinin;Bradykinin;Lysyl-bradykinin;Kininogen-1 light chain;Low molecular weight growth-promoting factor	KNG1	Kininogen-1	4	20	20	20	3	3	3	2	2	3	3	4	6	14	11	10	20	20	18	10	10	10	13	11	12	11	10	9	13	14	17	4	5	6	11	11	10	11	9	9	2	4
P01594;P01593	P01594;P01593	1;1	1;1	1;1	Ig kappa chain V-I region AU;Ig kappa chain V-I region AG		Immunoglobulin kappa variable 1-33;Immunoglobulin kappa variable 1D-33	2	1	1	1	0	1	0	1	1	1	0	0	1	1	0	1	1	1	1	1	1	1	0	0	0	1	1	1	1	1	1	1	1	1	1	1	1	1	1	1	0	0
P01599	P01599	1	1	1	Ig kappa chain V-I region Gal		Immunoglobulin kappa variable 1-17	1	1	1	1	0	0	0	0	0	0	0	0	0	0	0	0	1	1	1	1	1	1	0	0	0	0	0	0	0	0	0	0	0	0	0	0	0	0	0	0	0	0
P01619	P01619	2	2	1	Ig kappa chain V-III region B6		Immunoglobulin kappa variable 3-20	1	2	2	1	2	2	2	2	2	2	2	2	2	2	2	2	2	2	2	2	2	2	2	2	2	2	2	2	2	2	2	2	2	2	2	2	2	2	2	2	2	2
P01700;P01699	P01700;P01699	3;2	3;2	3;2	Ig lambda chain V-I region HA;Ig lambda chain V-I region VOR		Immunoglobulin lambda variable 1-47;Immunoglobulin lambda variable 1-44	2	3	3	3	0	1	0	0	0	0	0	0	0	3	3	3	1	2	1	1	1	2	2	1	2	1	2	2	1	1	2	1	1	1	2	1	2	1	1	1	0	0
P01701	P01701	2	2	2	Ig lambda chain V-I region NEW		Immunoglobulin lambda variable 1-51	1	2	2	2	1	1	1	1	1	1	1	1	1	1	1	1	2	2	2	1	1	1	1	1	1	1	1	1	2	2	2	1	1	1	1	2	2	1	1	1	1	1
P01714	P01714	2	2	2	Ig lambda chain V-III region SH		Immunoglobulin lambda variable 3-19	1	2	2	2	2	0	2	1	1	1	0	1	2	1	1	1	2	2	2	0	1	2	1	1	1	1	1	1	1	2	1	1	1	1	0	0	1	2	2	2	1	1
P01742;P0DP01;A0A0C4DH29;A0A0B4J2H0;P01743	P01742;P0DP01;A0A0C4DH29;A0A0B4J2H0;P01743	2;1;1;1;1	2;1;1;1;1	2;1;1;1;1	Ig heavy chain V-I region EU;Ig heavy chain V-I region HG3	IGHV1-3;IGHV1-69-2	Immunoglobulin heavy variable 1-69;Immunoglobulin heavy variable 1-8;Immunoglobulin heavy variable 1-3;Immunoglobulin heavy variable 1-69D;Immunoglobulin heavy variable 1-46	5	2	2	2	0	0	0	0	0	0	0	0	0	2	1	1	1	1	1	0	0	1	1	0	0	1	0	1	1	1	1	1	0	0	0	0	0	1	2	1	0	0
P0DP03;P01768;P01764	P0DP03;P01768;P01764	3;3;2	1;1;1	1;1;1	Ig heavy chain V-III region CAM;Ig heavy chain V-III region 23	IGHV3-23	Immunoglobulin heavy variable 3-30-5;Immunoglobulin heavy variable 3-30;Immunoglobulin heavy variable 3-23	3	3	1	1	0	0	0	0	0	0	0	0	0	2	2	3	3	2	2	2	3	3	2	2	1	2	3	2	2	1	1	1	2	2	1	1	2	3	3	3	1	1
P0DP02;P01772	P0DP02;P01772	3;3	1;1	0;0	Ig heavy chain V-III region KOL		Immunoglobulin heavy variable 3-30-3;Immunoglobulin heavy variable 3-33	2	3	1	0	1	0	1	0	0	0	0	0	0	3	3	3	3	3	3	2	3	3	2	2	2	3	3	3	2	2	2	2	3	2	2	2	2	3	3	3	2	2
P01780;A0A0B4J1V1;P01763;P01762;A0A0C4DH32;P0DP04;A0A0B4J1X8;P01782	P01780;A0A0B4J1V1;P01763;P01762	3;2;2;2;1;1;1;1	2;1;1;1;1;1;1;1	1;0;0;0;0;0;0;0	Ig heavy chain V-III region JON;Ig heavy chain V-III region WEA;Ig heavy chain V-III region TRO	IGHV3-21	Immunoglobulin heavy variable 3-7;Immunoglobulin heavy variable 3-21;Immunoglobulin heavy variable 3-48;Immunoglobulin heavy variable 3-11	8	3	2	1	1	0	1	0	0	0	0	0	0	3	3	3	3	3	3	3	3	3	3	3	3	3	3	3	3	3	3	3	3	3	3	3	3	3	3	3	2	2
P01834	P01834	7	2	2	Ig kappa chain C region	IGKC	Immunoglobulin kappa constant	1	7	2	2	6	7	7	7	7	6	7	6	7	7	6	6	7	7	7	7	7	7	7	6	6	7	7	7	7	7	7	7	6	7	7	6	7	7	7	7	5	5
P01859	P01859	15	8	7	Ig gamma-2 chain C region	IGHG2	Immunoglobulin heavy constant gamma 2	1	15	8	7	11	10	12	10	9	9	10	10	11	11	13	13	13	13	12	12	12	12	12	12	11	10	11	10	12	11	11	11	10	11	11	10	10	12	11	10	10	9
P01860	P01860	16	8	6	Ig gamma-3 chain C region	IGHG3	Immunoglobulin heavy constant gamma 3	1	16	8	6	13	13	14	12	11	11	12	12	13	13	13	13	14	14	13	13	13	13	13	13	13	12	13	12	14	12	12	13	12	13	13	12	12	13	12	12	9	10
P01861	P01861	13	5	5	Ig gamma-4 chain C region	IGHG4	Immunoglobulin heavy constant gamma 4	1	13	5	5	11	11	12	12	11	12	12	12	13	10	11	10	10	10	9	10	10	10	8	9	9	9	9	8	10	9	9	10	9	9	10	8	9	10	9	9	8	8
P01871	P01871	16	16	3	Ig mu chain C region	IGHM	Immunoglobulin heavy constant mu	1	16	16	3	0	0	0	0	0	0	0	0	0	14	14	15	0	0	0	0	0	0	0	0	0	0	0	0	0	0	0	0	0	0	0	0	0	1	0	0	0	0
P01876	P01876	13	13	8	Ig alpha-1 chain C region	IGHA1	Immunoglobulin heavy constant alpha 1	1	13	13	8	10	11	10	9	8	8	10	11	10	10	10	10	12	13	12	9	10	9	8	9	8	9	9	7	11	10	10	8	7	7	9	8	7	7	8	7	6	7
P02042;P69892;P69891;P02100	P02042	10;1;1;1	3;0;0;0	3;0;0;0	Hemoglobin subunit delta	HBD	Hemoglobin subunit delta	4	10	3	3	0	0	0	0	0	0	0	0	0	4	4	4	5	6	7	10	10	10	3	3	2	6	7	6	8	8	8	4	4	4	2	2	2	5	5	6	5	4
P02452	P02452	1	1	1	Collagen alpha-1(I) chain	COL1A1	Collagen alpha-1(I) chain	1	1	1	1	1	1	1	1	1	1	0	0	0	0	0	0	0	0	0	0	0	0	0	0	0	0	0	0	0	0	0	0	0	0	0	0	0	1	0	0	0	0
P02545;P20700;Q03252	P02545	6;1;1	6;1;1	6;1;1	Prelamin-A/C;Lamin-A/C	LMNA	Prelamin-A/C	3	6	6	6	0	0	0	0	0	0	0	0	0	0	0	0	0	0	0	0	0	0	0	0	0	0	0	0	0	0	0	0	0	1	0	0	0	2	4	3	0	0
P02647;CON__P15497	P02647	32;1	32;1	32;1	Apolipoprotein A-I;Proapolipoprotein A-I;Truncated apolipoprotein A-I	APOA1	Apolipoprotein A-I	2	32	32	32	17	15	16	16	16	15	15	15	14	17	18	18	29	27	28	18	19	16	20	21	21	16	14	14	23	22	25	12	14	14	18	21	19	17	20	16	12	12
P02649;CON__Q03247	P02649	20;4	20;4	20;4	Apolipoprotein E	APOE	Apolipoprotein E	2	20	20	20	5	8	5	3	2	4	7	5	3	18	18	18	17	17	15	16	14	16	18	15	15	17	15	14	17	17	16	15	16	16	11	10	11	12	13	13	13	8
P02652	P02652	8	8	8	Apolipoprotein A-II;Proapolipoprotein A-II;Truncated apolipoprotein A-II	APOA2	Apolipoprotein A-II	1	8	8	8	5	5	4	5	4	5	5	5	4	4	5	5	8	8	8	5	5	4	4	6	5	3	4	3	6	6	7	2	2	3	5	6	5	5	5	5	1	2
P02656	P02656	2	2	2	Apolipoprotein C-III	APOC3	Apolipoprotein C-III	1	2	2	2	0	0	0	0	0	0	0	0	0	0	0	0	2	2	2	0	0	0	0	0	0	0	0	0	0	0	0	0	0	0	0	0	0	0	0	0	0	0
P02671	P02671	5	5	5	Fibrinogen alpha chain;Fibrinopeptide A;Fibrinogen alpha chain	FGA	Fibrinogen alpha chain	1	5	5	5	0	0	0	0	0	0	0	0	0	0	0	0	3	3	3	1	0	0	0	0	0	0	0	0	1	1	2	0	0	0	1	1	1	1	1	1	0	0
P02675;CON__P02676	P02675	6;2	6;2	6;2	Fibrinogen beta chain;Fibrinopeptide B;Fibrinogen beta chain	FGB	Fibrinogen beta chain	2	6	6	6	0	0	0	0	0	0	0	0	0	0	0	0	0	1	0	0	0	0	0	0	0	0	0	0	0	0	0	0	0	0	0	0	0	1	0	0	1	0
P02679	P02679	6	6	6	Fibrinogen gamma chain	FGG	Fibrinogen gamma chain	1	6	6	6	0	0	0	0	0	0	0	0	0	1	1	1	1	1	1	2	1	1	0	0	0	0	0	0	1	1	0	0	0	0	1	1	0	0	1	1	0	0
P02730	P02730	2	2	2	Band 3 anion transport protein	SLC4A1	Band 3 anion transport protein	1	2	2	2	0	0	0	0	0	0	0	0	0	0	0	0	0	0	0	1	0	2	0	0	0	0	0	0	0	0	0	0	0	0	0	0	0	0	0	0	0	0
P02748;CON__Q3MHN2	P02748	15;2	15;2	15;2	Complement component C9;Complement component C9a;Complement component C9b	C9	Complement component C9	2	15	15	15	2	1	2	0	0	1	3	3	1	6	4	4	12	12	12	4	3	7	9	9	9	5	5	5	3	3	4	2	4	2	7	5	7	4	4	7	2	2
P02749;CON__P17690	P02749	12;1	12;1	12;1	Beta-2-glycoprotein 1	APOH	Beta-2-glycoprotein 1	2	12	12	12	3	3	1	1	1	1	3	2	1	4	5	5	11	11	12	6	6	7	4	5	5	7	8	7	8	8	9	2	2	1	1	1	1	7	7	6	1	1
P02750	P02750	10	10	10	Leucine-rich alpha-2-glycoprotein	LRG1	Leucine-rich alpha-2-glycoprotein	1	10	10	10	4	5	3	1	2	1	2	2	1	9	8	9	8	8	8	4	3	5	8	4	7	5	5	4	10	10	10	3	2	3	5	4	4	7	4	4	1	1
P02753	P02753	8	8	8	Retinol-binding protein 4;Plasma retinol-binding protein(1-182);Plasma retinol-binding protein(1-181);Plasma retinol-binding protein(1-179);Plasma retinol-binding protein(1-176)	RBP4	Retinol-binding protein 4	1	8	8	8	1	3	1	2	0	0	1	0	0	6	6	6	8	8	8	6	6	6	6	6	6	5	5	4	7	7	7	4	1	3	5	4	5	5	5	6	2	1
P02760;CON__P00978	P02760	12;1	12;1	12;1	Protein AMBP;Alpha-1-microglobulin;Inter-alpha-trypsin inhibitor light chain;Trypstatin	AMBP	Protein AMBP	2	12	12	12	0	1	0	1	1	0	0	0	0	7	7	7	11	12	11	6	5	5	6	6	6	7	4	3	7	7	6	2	2	2	5	6	5	6	6	4	2	3
P02763	P02763	9	9	6	Alpha-1-acid glycoprotein 1	ORM1	Alpha-1-acid glycoprotein 1	1	9	9	6	7	8	8	7	6	7	8	8	9	8	8	8	9	9	9	8	8	8	9	9	9	8	8	8	9	9	9	8	8	8	8	8	8	9	9	8	8	6
P02765;CON__P12763	P02765	9;2	9;2	9;2	Alpha-2-HS-glycoprotein;Alpha-2-HS-glycoprotein chain A;Alpha-2-HS-glycoprotein chain B	AHSG	Alpha-2-HS-glycoprotein	2	9	9	9	3	6	5	2	3	2	5	5	6	7	8	6	9	9	9	5	6	6	8	7	9	4	6	5	9	9	9	5	5	5	7	6	7	6	7	5	3	2
P02766	P02766	14	14	14	Transthyretin	TTR	Transthyretin	1	14	14	14	5	4	4	3	3	4	5	5	6	11	10	13	13	13	12	11	12	11	11	10	13	14	11	11	10	12	10	11	10	9	10	9	8	10	10	11	5	6
P02774;CON__Q3MHN5;CON__ENSEMBL:ENSBTAP00000018229	P02774	32;6;6	32;6;6	32;6;6	Vitamin D-binding protein	GC	Vitamin D-binding protein	3	32	32	32	17	16	17	18	15	15	15	17	17	23	21	22	30	29	31	20	20	19	23	22	23	21	19	20	25	27	28	13	12	12	21	20	20	22	23	23	10	9
P02787;CON__Q2HJF0	P02787	62;2	62;2	59;1	Serotransferrin	TF	Serotransferrin	2	62	62	59	48	49	49	50	48	48	48	49	46	47	47	47	54	53	53	49	49	50	47	48	47	51	50	49	49	53	51	47	46	48	49	48	48	45	45	46	41	36
P02788	P02788	29	29	27	Lactotransferrin;Lactoferricin-H;Kaliocin-1;Lactoferroxin-A;Lactoferroxin-B;Lactoferroxin-C	LTF	Lactotransferrin	1	29	29	27	10	11	11	0	1	0	0	0	0	0	1	0	22	24	19	0	0	0	1	1	2	0	0	0	1	0	0	1	1	1	0	1	0	3	2	2	0	0
P02790	P02790	24	24	24	Hemopexin	HPX	Hemopexin	1	24	24	24	15	17	15	16	15	15	15	16	16	17	16	17	22	24	23	16	16	16	18	17	18	16	16	15	18	17	18	13	15	14	17	17	16	16	16	16	8	8
P03950	P03950	1	1	1	Angiogenin	ANG	Angiogenin	1	1	1	1	0	0	0	0	0	0	0	0	0	0	0	0	0	1	1	1	0	0	0	0	0	0	0	0	0	0	0	0	1	0	0	0	0	0	1	0	0	0
P04004;CON__Q3ZBS7	P04004	10;1	10;1	10;1	Vitronectin;Vitronectin V65 subunit;Vitronectin V10 subunit;Somatomedin-B	VTN	Vitronectin	2	10	10	10	1	0	0	0	0	0	0	0	0	7	7	5	10	9	9	8	5	7	8	7	8	2	2	1	8	8	9	1	1	1	4	4	5	5	6	6	2	1
P04040	P04040	5	5	5	Catalase	CAT	Catalase	1	5	5	5	0	0	0	0	0	0	0	0	0	0	0	1	0	0	0	2	1	1	0	1	1	1	0	1	0	0	1	0	0	0	0	0	0	2	2	2	1	0
P04075	P04075	3	3	3	Fructose-bisphosphate aldolase A	ALDOA	Fructose-bisphosphate aldolase A	1	3	3	3	0	0	0	0	0	0	0	0	0	0	2	2	0	0	0	2	2	2	0	1	1	0	1	1	0	0	0	0	1	0	0	0	0	3	3	3	0	0
P04083	P04083	10	10	10	Annexin A1	ANXA1	Annexin A1	1	10	10	10	0	0	0	0	0	0	0	0	0	1	1	0	1	0	0	2	1	0	1	0	0	0	0	0	0	0	0	0	0	0	0	0	1	10	10	9	0	0
P04156	P04156	1	1	1	Major prion protein	PRNP	Major prion protein	1	1	1	1	0	0	0	0	0	0	0	0	0	0	0	0	0	0	0	0	0	0	0	0	0	0	1	0	0	0	0	0	0	0	0	0	0	1	0	0	0	0
P04196	P04196	18	18	18	Histidine-rich glycoprotein	HRG	Histidine-rich glycoprotein	1	18	18	18	9	7	8	8	7	7	9	6	6	10	10	10	15	15	15	10	11	9	9	9	9	8	10	8	12	11	13	7	8	8	10	9	9	10	8	10	2	2
P04217;CON__Q2KJF1	P04217	14;1	14;1	14;1	Alpha-1B-glycoprotein	A1BG	Alpha-1B-glycoprotein	2	14	14	14	5	6	4	4	3	4	3	6	5	9	10	10	14	14	14	10	8	10	9	10	10	9	10	8	13	12	13	5	6	7	10	10	10	7	6	6	3	3
P04259	P04259	45	1	1	Keratin, type II cytoskeletal 6B	KRT6B	Keratin, type II cytoskeletal 6B	1	45	1	1	22	23	23	14	13	12	14	15	14	26	28	27	31	29	28	30	30	30	34	35	35	34	31	31	20	20	22	33	32	32	36	36	36	41	40	41	24	24
P04264;CON__P04264	P04264;CON__P04264	59;57	59;57	41;39	Keratin, type II cytoskeletal 1	KRT1	Keratin, type II cytoskeletal 1;	2	59	59	41	45	44	47	40	38	40	37	39	37	39	41	41	42	41	39	46	43	46	45	45	44	49	46	44	38	36	36	40	40	43	44	43	41	50	52	52	42	38
P04279	P04279	2	2	1	Semenogelin-1;Alpha-inhibin-92;Alpha-inhibin-31;Seminal basic protein	SEMG1	Semenogelin-1	1	2	2	1	0	0	0	0	0	0	0	0	0	0	0	0	0	0	0	0	0	0	2	1	2	0	0	0	0	0	0	0	0	0	0	0	0	0	0	0	0	0
P04406;O14556	P04406	9;1	9;1	9;1	Glyceraldehyde-3-phosphate dehydrogenase	GAPDH	Glyceraldehyde-3-phosphate dehydrogenase	2	9	9	9	0	0	0	0	0	0	0	0	0	7	7	6	3	4	3	6	6	5	6	6	5	6	5	5	3	5	5	4	5	6	5	5	4	6	6	6	4	2
P04792	P04792	4	4	4	Heat shock protein beta-1	HSPB1	Heat shock protein beta-1	1	4	4	4	0	0	0	0	0	0	0	0	0	2	4	4	0	0	0	3	3	3	1	1	2	1	1	2	2	2	2	2	2	2	0	0	0	3	4	3	0	0
Q99878;Q96KK5;Q71UI9;P0C0S5;Q9BTM1;Q16777;Q93077;Q7L7L0;Q6FI13;P20671;P0C0S8;P04908;Q96QV6;P16104;Q8IUE6	Q99878;Q96KK5;Q71UI9;P0C0S5;Q9BTM1;Q16777;Q93077;Q7L7L0;Q6FI13;P20671;P0C0S8;P04908;Q96QV6;P16104;Q8IUE6	2;2;2;2;2;2;2;2;2;2;2;2;2;2;1	2;2;2;2;2;2;2;2;2;2;2;2;2;2;1	2;2;2;2;2;2;2;2;2;2;2;2;2;2;1	Histone H2A type 1-J;Histone H2A type 1-H;Histone H2A.V;Histone H2A.Z;Histone H2A.J;Histone H2A type 2-C;Histone H2A type 1-C;Histone H2A type 3;Histone H2A type 2-A;Histone H2A type 1-D;Histone H2A type 1;Histone H2A type 1-B/E;Histone H2A type 1-A;Histone H2AX;Histone H2A type 2-B	HIST1H2AJ;HIST1H2AH;H2AFV;H2AFZ;H2AFJ;HIST2H2AC;HIST1H2AC;HIST3H2A;HIST2H2AA3;HIST1H2AD;HIST1H2AG;HIST1H2AB;HIST1H2AA;H2AFX;HIST2H2AB	Histone H2A type 1-J;Histone H2A type 1-H;Histone H2A.V;Histone H2A.Z;Histone H2A.J;Histone H2A type 2-C;Histone H2A type 1-C;Histone H2A type 3;Histone H2A type 2-A;Histone H2A type 1-D;Histone H2A type 1;Histone H2A type 1-B/E;Histone H2A type 1-A;Histon	15	2	2	2	0	0	0	0	0	0	0	0	0	1	1	1	0	1	1	1	1	2	2	1	1	1	1	1	0	0	0	1	1	1	1	1	0	2	2	2	2	1
P05067	P05067	4	3	3	Amyloid beta A4 protein;N-APP;Soluble APP-alpha;Soluble APP-beta;C99;Beta-amyloid protein 42;Beta-amyloid protein 40;C83;P3(42);P3(40);C80;Gamma-secretase C-terminal fragment 59;Gamma-secretase C-terminal fragment 57;Gamma-secretase C-terminal fragment 50;C31	APP	Amyloid-beta A4 protein	1	4	3	3	0	0	0	0	0	0	0	0	0	1	2	3	1	0	1	2	2	3	2	0	1	3	2	2	3	4	3	1	3	1	1	1	0	0	1	1	1	0
P05089	P05089	7	7	7	Arginase-1	ARG1	Arginase-1	1	7	7	7	0	0	0	0	0	0	0	0	0	3	3	5	0	1	1	2	3	5	4	3	4	5	4	4	0	1	0	3	4	3	4	3	2	5	6	7	1	2
P05090	P05090	7	7	7	Apolipoprotein D	APOD	Apolipoprotein D	1	7	7	7	3	3	3	4	4	4	5	4	5	6	6	6	6	5	7	5	5	5	6	6	6	7	6	6	6	5	5	5	5	4	6	6	5	5	6	6	4	4
P05109	P05109	4	4	4	Protein S100-A8;Protein S100-A8, N-terminally processed	S100A8	Protein S100-A8	1	4	4	4	1	1	1	0	0	0	0	0	0	3	3	3	1	2	2	3	4	3	3	3	3	3	3	3	1	2	3	3	3	3	3	3	2	4	4	4	1	1
P05154	P05154	5	5	5	Plasma serine protease inhibitor	SERPINA5	Plasma serine protease inhibitor	1	5	5	5	0	0	0	0	0	0	0	0	0	2	2	3	3	3	4	2	2	1	2	2	3	4	1	3	2	3	3	0	1	0	1	1	1	1	1	3	0	0
P05155;CON__P50448	P05155	17;2	17;2	17;2	Plasma protease C1 inhibitor	SERPING1	Plasma protease C1 inhibitor	2	17	17	17	9	9	9	7	7	9	8	6	6	11	11	11	14	14	13	11	11	11	12	11	12	11	12	12	12	12	12	11	11	12	11	10	11	9	9	9	7	10
P05156;CON__Q32PI4	P05156	13;2	13;2	13;2	Complement factor I;Complement factor I heavy chain;Complement factor I light chain	CFI	Complement factor I	2	13	13	13	1	0	0	0	0	1	1	1	1	4	4	6	9	9	10	4	4	4	4	4	5	5	4	4	6	6	5	4	4	3	4	5	3	3	3	3	1	1
P05452;CON__Q2KIS7	P05452;CON__Q2KIS7	5;3	5;3	5;3	Tetranectin	CLEC3B	Tetranectin;	2	5	5	5	0	0	0	0	0	0	0	0	0	5	3	4	4	4	4	2	2	2	2	2	2	4	3	3	3	3	2	1	2	2	1	1	2	2	2	3	0	0
P05543;CON__Q9TT36	P05543	5;1	5;1	5;1	Thyroxine-binding globulin	SERPINA7	Thyroxine-binding globulin	2	5	5	5	0	0	0	0	0	0	0	0	0	0	2	1	5	4	4	1	0	0	2	1	2	0	1	0	3	3	1	0	0	0	1	0	1	0	0	1	0	0
P05546;CON__ENSEMBL:ENSBTAP00000018574	P05546	9;1	9;1	9;1	Heparin cofactor 2	SERPIND1	Heparin cofactor 2	2	9	9	9	0	0	0	0	0	0	0	0	0	4	2	3	8	8	7	5	4	2	3	3	4	3	0	3	7	7	7	0	0	0	3	2	2	3	2	4	0	0
P05813	P05813	6	6	6	Beta-crystallin A3;Beta-crystallin A3, isoform A1, Delta4 form;Beta-crystallin A3, isoform A1, Delta7 form;Beta-crystallin A3, isoform A1, Delta8 form	CRYBA1	Beta-crystallin A3	1	6	6	6	0	0	0	0	0	0	0	0	0	0	0	0	0	0	0	0	0	0	0	0	0	0	1	0	0	0	0	6	5	6	0	0	0	0	0	0	0	0
P06312	P06312	4	4	4	Ig kappa chain V-IV region	IGKV4-1	Immunoglobulin kappa variable 4-1	1	4	4	4	0	0	0	0	0	0	0	0	0	2	2	1	3	3	2	1	2	1	1	1	1	1	1	1	1	1	2	1	1	1	1	1	1	3	2	3	1	1
P06396;CON__Q3SX14	P06396;CON__Q3SX14	28;19	28;19	28;19	Gelsolin	GSN	Gelsolin;	2	28	28	28	7	4	3	2	3	3	12	8	8	20	21	22	22	25	23	19	20	19	19	21	21	21	16	17	18	17	18	17	12	13	12	9	8	18	18	17	10	11
P06576	P06576	2	2	2	ATP synthase subunit beta, mitochondrial	ATP5B	ATP synthase subunit beta, mitochondrial	1	2	2	2	0	0	0	0	0	0	0	0	0	0	1	0	0	0	0	0	1	0	0	2	0	0	0	0	0	0	0	0	0	0	0	0	0	1	0	0	0	0
P06681	P06681	7	7	7	Complement C2;Complement C2b fragment;Complement C2a fragment	C2	Complement C2	1	7	7	7	0	0	0	0	0	0	0	0	0	2	1	2	4	6	2	2	0	0	3	2	2	0	1	0	3	5	5	0	0	0	1	1	0	1	1	1	0	0
P06702	P06702	6	6	6	Protein S100-A9	S100A9	Protein S100-A9	1	6	6	6	0	0	0	0	0	0	0	0	0	3	4	3	2	2	2	4	3	4	5	5	5	4	4	2	1	1	1	6	6	6	4	3	3	6	5	5	0	0
P06727	P06727	30	30	28	Apolipoprotein A-IV	APOA4	Apolipoprotein A-IV	1	30	30	28	3	3	4	1	0	1	8	9	6	23	25	24	30	29	29	23	23	21	27	25	27	9	10	7	26	27	27	12	13	12	18	21	18	21	22	20	8	9
P06733;P13929;P09104	P06733	12;1;1	12;1;1	12;1;1	Alpha-enolase	ENO1	Alpha-enolase	3	12	12	12	2	2	0	1	1	2	1	1	0	3	6	4	1	2	2	11	11	10	1	2	1	6	4	5	10	9	8	6	7	7	3	3	3	8	9	9	3	3
P07315;P11844	P07315	7;1	7;1	6;0	Gamma-crystallin C	CRYGC	Gamma-crystallin C	2	7	7	6	1	2	1	0	0	0	0	0	0	1	1	2	0	0	0	0	0	1	1	1	1	3	1	2	2	2	2	7	5	5	0	0	0	0	1	1	0	0
P07320	P07320	7	7	7	Gamma-crystallin D	CRYGD	Gamma-crystallin D	1	7	7	7	2	2	2	0	0	0	0	0	0	1	0	1	0	0	0	0	0	0	0	0	0	2	3	1	0	0	0	7	6	6	0	0	0	0	0	0	0	0
P07339	P07339	14	14	14	Cathepsin D;Cathepsin D light chain;Cathepsin D heavy chain	CTSD	Cathepsin D	1	14	14	14	6	5	5	1	1	0	0	3	2	11	12	12	10	12	11	11	11	9	11	11	11	11	9	11	12	12	11	7	8	10	9	8	7	10	9	10	4	4
P07355;A6NMY6	P07355;A6NMY6	14;11	14;11	14;11	Annexin A2;Putative annexin A2-like protein	ANXA2;ANXA2P2	Annexin A2;Putative annexin A2-like protein	2	14	14	14	0	0	0	0	0	0	0	0	0	5	6	5	3	2	1	5	4	5	5	5	4	7	7	4	0	0	1	4	3	3	4	3	3	12	12	11	1	2
P07357	P07357	2	2	2	Complement component C8 alpha chain	C8A	Complement component C8 alpha chain	1	2	2	2	0	0	0	0	0	0	0	0	0	1	1	1	1	0	0	0	0	0	0	0	0	0	0	0	1	0	0	0	0	0	0	0	0	0	0	1	0	0
P07358	P07358	4	4	4	Complement component C8 beta chain	C8B	Complement component C8 beta chain	1	4	4	4	0	0	0	0	0	0	0	0	0	1	1	0	1	0	2	0	0	0	1	0	1	0	0	0	1	1	1	0	0	0	0	0	0	1	0	1	0	0
P07360	P07360	2	2	2	Complement component C8 gamma chain	C8G	Complement component C8 gamma chain	1	2	2	2	0	0	0	0	0	0	0	0	0	0	0	0	2	2	2	0	0	0	0	0	0	0	0	0	1	0	1	0	0	0	1	1	0	0	0	0	0	0
P07602	P07602	7	7	7	Prosaposin;Saposin-A;Saposin-B-Val;Saposin-B;Saposin-C;Saposin-D	PSAP	Prosaposin	1	7	7	7	0	0	0	1	0	0	0	0	0	6	7	7	3	2	1	5	7	7	5	6	5	5	5	5	5	4	6	4	5	3	2	3	3	4	5	6	0	0
P07998	P07998	5	5	5	Ribonuclease pancreatic	RNASE1	Ribonuclease pancreatic	1	5	5	5	2	2	2	2	2	2	1	1	2	4	3	4	3	3	3	3	3	3	4	4	4	4	5	3	4	4	4	5	4	5	3	3	2	4	3	4	2	2
P08123	P08123	2	2	2	Collagen alpha-2(I) chain	COL1A2	Collagen alpha-2(I) chain	1	2	2	2	2	1	0	2	1	2	0	0	0	0	0	0	0	0	0	0	0	0	0	0	0	0	0	0	0	0	0	0	0	0	0	0	0	0	0	0	0	1
P08185	P08185	6	6	6	Corticosteroid-binding globulin	SERPINA6	Corticosteroid-binding globulin	1	6	6	6	1	1	1	0	0	1	1	0	0	2	2	4	4	5	6	3	3	3	5	5	4	1	0	0	6	6	4	0	0	0	5	2	5	0	0	1	0	1
P08253	P08253	2	2	2	72 kDa type IV collagenase;PEX	MMP2	72 kDa type IV collagenase	1	2	2	2	0	0	0	0	0	0	0	0	0	0	0	1	0	0	0	0	0	0	0	1	0	0	0	0	0	0	0	0	0	0	0	0	0	0	0	0	0	0
P08294	P08294	5	5	5	Extracellular superoxide dismutase [Cu-Zn]	SOD3	Extracellular superoxide dismutase [Cu-Zn]	1	5	5	5	0	0	0	0	0	0	0	0	0	2	4	4	5	5	4	3	3	3	4	2	2	4	3	3	4	4	5	2	2	0	3	3	2	2	2	4	0	0
P08493	P08493	1	1	1	Matrix Gla protein	MGP	Matrix Gla protein	1	1	1	1	0	0	0	0	0	0	0	0	0	1	1	1	0	0	1	1	1	1	1	1	1	1	1	1	0	1	1	0	0	1	0	0	0	1	1	1	0	1
P08571	P08571	7	7	7	Monocyte differentiation antigen CD14;Monocyte differentiation antigen CD14, urinary form;Monocyte differentiation antigen CD14, membrane-bound form	CD14	Monocyte differentiation antigen CD14	1	7	7	7	0	0	0	0	0	0	0	0	0	2	2	2	4	6	6	2	2	2	3	2	2	1	1	1	1	2	2	0	0	0	0	0	0	0	0	0	1	1
P08603;Q02985	P08603	15;1	15;1	14;1	Complement factor H	CFH	Complement factor H	2	15	15	14	0	0	0	0	0	0	0	0	0	1	1	2	9	8	12	0	1	1	1	1	1	1	1	1	6	6	4	1	0	0	2	0	2	3	2	1	0	0
P08697;CON__P28800	P08697	14;2	14;2	14;2	Alpha-2-antiplasmin	SERPINF2	Alpha-2-antiplasmin	2	14	14	14	2	2	2	2	1	1	2	2	2	6	5	5	14	13	14	6	4	5	6	9	6	3	3	3	8	6	7	2	1	2	3	5	5	4	4	6	3	2
P09211	P09211	4	4	4	Glutathione S-transferase P	GSTP1	Glutathione S-transferase P	1	4	4	4	0	0	0	0	0	0	0	0	0	1	3	2	0	0	0	3	1	3	0	1	1	2	2	2	3	4	4	1	1	0	1	0	1	3	3	2	0	0
P09871	P09871	4	4	4	Complement C1s subcomponent;Complement C1s subcomponent heavy chain;Complement C1s subcomponent light chain	C1S	Complement C1s subcomponent	1	4	4	4	0	0	0	0	0	0	0	0	0	2	2	3	0	1	1	1	1	1	1	1	2	2	3	2	1	0	0	1	1	1	1	1	1	1	0	0	0	1
P0C0L4;CON__ENSEMBL:ENSBTAP00000007350	P0C0L4	77;9	4;1	3;0	Complement C4-A;Complement C4 beta chain;Complement C4-A alpha chain;C4a anaphylatoxin;C4b-A;C4d-A;Complement C4 gamma chain	C4A	Complement C4-A	2	77	4	3	16	18	17	12	9	10	16	15	18	48	48	50	61	60	63	34	35	32	58	62	57	51	52	46	49	43	50	25	20	25	31	33	31	18	18	19	26	23
P0C0L5	P0C0L5	77	77	4	Complement C4-B;Complement C4 beta chain;Complement C4-B alpha chain;C4a anaphylatoxin;C4b-B;C4d-B;Complement C4 gamma chain	C4B	Complement C4-B	1	77	77	4	16	18	17	12	9	10	16	15	18	48	50	51	61	60	63	35	36	33	58	62	57	53	53	47	51	45	51	26	20	26	31	34	33	19	19	20	27	23
P62987;P62979;P0CG47;P0CG48	P62987;P62979;P0CG47;P0CG48	4;4;4;4	4;4;4;4	4;4;4;4	Ubiquitin-60S ribosomal protein L40;Ubiquitin;60S ribosomal protein L40;Ubiquitin-40S ribosomal protein S27a;Ubiquitin;40S ribosomal protein S27a;Polyubiquitin-B;Ubiquitin;Polyubiquitin-C;Ubiquitin	UBA52;RPS27A;UBB;UBC	Ubiquitin-60S ribosomal protein L40;Ubiquitin-40S ribosomal protein S27a;Polyubiquitin-B;Polyubiquitin-C	4	4	4	4	0	0	0	0	0	0	0	0	0	3	4	4	2	2	1	4	4	3	4	3	3	4	4	3	2	2	2	4	4	4	3	3	3	4	4	4	2	2
P0DMV9;P0DMV8	P0DMV9;P0DMV8	3;3	3;3	1;1	Heat shock 70 kDa protein 1B;Heat shock 70 kDa protein 1A	HSPA1B;HSPA1A	Heat shock 70 kDa protein 1B;Heat shock 70 kDa protein 1A	2	3	3	1	0	0	0	0	0	0	0	0	0	1	1	0	0	0	0	3	2	2	0	0	0	2	0	0	0	0	0	0	0	0	0	0	0	3	2	2	0	0
P0DOX2;A0A0J9YVY3	P0DOX2	10;1	6;1	3;0			Immunoglobulin alpha-2 heavy chain	2	10	6	3	4	3	3	2	1	2	3	3	3	6	4	5	10	9	10	3	4	3	4	4	3	3	4	3	6	5	5	2	2	2	2	2	2	3	3	3	2	3
P0DOX4	P0DOX4	1	1	1			Immunoglobulin epsilon heavy chain	1	1	1	1	0	0	0	0	0	0	0	0	0	0	0	0	0	0	0	0	0	0	0	0	0	0	1	0	0	0	0	0	0	0	0	0	0	0	0	0	0	0
P0DOX5;P01857	P0DOX5;P01857	19;18	19;18	9;8	Ig gamma-1 chain C region	IGHG1	Immunoglobulin gamma-1 heavy chain;Immunoglobulin heavy constant gamma 1	2	19	19	9	14	14	16	15	15	15	14	14	15	15	15	16	17	17	16	16	16	16	13	16	15	14	13	14	17	16	16	13	12	13	14	12	13	14	13	14	11	12
P0DOX6;A0A0C4DH43	P0DOX6	14;1	1;1	1;1			Immunoglobulin mu heavy chain	2	14	1	1	0	0	0	0	0	0	0	0	0	12	12	13	1	1	1	0	0	0	1	1	1	0	0	0	0	1	0	0	0	0	0	0	0	2	1	1	0	0
P0DOX7;P01602	P0DOX7	8;1	8;1	3;1			Immunoglobulin kappa light chain	2	8	8	3	5	6	5	6	5	4	5	5	5	7	6	5	7	7	8	7	7	7	7	5	5	7	7	7	7	7	7	7	6	7	6	6	7	7	7	7	5	5
P0DOX8;B9A064;P0CG04;P01709;P01706	P0DOX8;B9A064;P0CG04	8;7;6;1;1	8;7;6;1;1	4;3;2;1;1	Immunoglobulin lambda-like polypeptide 5;Ig lambda-1 chain C regions	IGLL5;IGLC1	Immunoglobulin lambda-1 light chain;Immunoglobulin lambda-like polypeptide 5;Immunoglobulin lambda constant 1	5	8	8	4	7	6	6	7	7	7	5	5	6	8	8	8	7	8	8	8	8	8	8	8	8	8	8	7	8	7	6	7	7	7	8	7	7	8	8	8	4	4
P0DOY3;P0DOY2;P0CF74;A0M8Q6	P0DOY3;P0DOY2;P0CF74	6;6;3;2	2;2;1;1	2;2;1;1	Ig lambda-6 chain C region	IGLC6	Immunoglobulin lambda constant 3;Immunoglobulin lambda constant 2;Immunoglobulin lambda constant 6	4	6	2	2	5	5	5	5	5	5	5	5	5	6	6	6	6	6	6	6	6	6	6	6	6	6	6	6	6	6	5	6	6	6	6	6	6	6	6	6	4	4
P0DP25;P0DP24;P0DP23;P02585	P0DP25;P0DP24;P0DP23	3;3;3;1	3;3;3;1	2;2;2;0			Calmodulin-3;Calmodulin-2;Calmodulin-1	4	3	3	2	0	0	1	0	0	0	0	0	0	1	1	1	0	0	0	1	2	1	0	0	1	2	1	1	1	2	1	1	0	1	0	1	0	2	1	2	1	2
P10451;CON__P31096	P10451	5;1	5;1	5;1	Osteopontin	SPP1	Osteopontin	2	5	5	5	3	4	3	4	3	3	2	1	1	5	5	5	3	3	3	5	5	4	3	4	4	5	5	4	4	3	5	4	5	4	4	4	3	4	3	4	4	4
P10599	P10599	4	4	4	Thioredoxin	TXN	Thioredoxin	1	4	4	4	0	0	0	0	0	0	0	0	0	1	1	2	1	1	1	1	1	1	1	2	1	4	3	4	2	2	2	2	3	3	1	1	1	4	4	3	2	1
P10643	P10643	4	4	4	Complement component C7	C7	Complement component C7	1	4	4	4	0	0	0	0	0	0	0	0	0	0	0	0	1	0	0	0	0	0	0	0	0	0	0	0	0	0	0	0	0	0	0	0	0	0	0	0	0	0
P10745	P10745	43	43	43	Retinol-binding protein 3	RBP3	Retinol-binding protein 3	1	43	43	43	8	7	7	1	0	1	6	8	6	27	28	30	29	28	29	26	25	26	33	30	31	22	22	21	34	34	35	23	22	22	19	16	19	30	28	27	13	12
P10909	P10909	19	19	19	Clusterin;Clusterin beta chain;Clusterin alpha chain	CLU	Clusterin	1	19	19	19	9	11	8	5	7	6	8	8	8	16	16	16	17	17	17	16	15	16	14	15	15	16	15	15	16	14	16	15	15	15	13	14	13	16	16	15	13	11
P12035;CON__P12035	P12035;CON__P12035	16;15	4;3	2;2	Keratin, type II cytoskeletal 3	KRT3	Keratin, type II cytoskeletal 3;	2	16	4	2	7	9	9	7	7	6	7	7	8	6	6	6	9	7	8	9	7	8	7	8	8	9	9	8	8	8	8	8	9	8	10	9	8	11	12	13	8	7
P12273	P12273	6	6	6	Prolactin-inducible protein	PIP	Prolactin-inducible protein	1	6	6	6	4	3	4	0	0	0	0	0	0	2	2	2	6	6	6	3	2	2	5	5	5	5	4	4	2	2	1	2	2	2	5	4	4	4	4	4	1	1
P13473	P13473	2	2	2	Lysosome-associated membrane glycoprotein 2	LAMP2	Lysosome-associated membrane glycoprotein 2	1	2	2	2	0	0	0	0	0	0	0	0	0	2	1	1	0	0	0	2	2	1	2	2	1	2	1	1	1	1	1	1	1	1	1	1	1	0	1	1	0	1
P13521	P13521	3	3	3	Secretogranin-2;Secretoneurin;Manserin	SCG2	Secretogranin-2	1	3	3	3	0	0	0	0	0	0	0	0	0	1	2	1	0	0	0	3	1	1	1	0	0	2	2	2	0	0	0	1	2	2	0	0	1	1	1	2	0	0
P13646;CON__ENSEMBL:ENSP00000377550	P13646;CON__ENSEMBL:ENSP00000377550	19;17	11;9	0;0	Keratin, type I cytoskeletal 13	KRT13	Keratin, type I cytoskeletal 13;	2	19	11	0	5	5	5	5	5	4	4	4	4	15	17	16	11	10	9	9	10	9	10	10	11	12	12	13	6	6	6	8	7	8	11	10	10	10	10	9	5	5
P13671	P13671	9	9	9	Complement component C6	C6	Complement component C6	1	9	9	9	0	0	0	0	0	0	0	0	0	0	1	0	6	4	4	0	0	0	0	0	0	0	0	0	0	0	1	0	0	0	0	0	0	0	0	0	0	0
P13987	P13987	1	1	1	CD59 glycoprotein	CD59	CD59 glycoprotein	1	1	1	1	0	0	0	0	0	0	0	0	0	1	1	1	0	0	0	1	1	1	1	1	1	1	1	1	1	1	1	1	0	1	0	0	0	0	1	1	0	0
P14174	P14174	1	1	1	Macrophage migration inhibitory factor	MIF	Macrophage migration inhibitory factor	1	1	1	1	0	0	0	0	0	0	0	0	0	1	1	1	0	1	1	1	1	1	1	1	1	1	0	1	1	1	1	1	1	1	1	1	1	1	1	1	0	0
P14618	P14618	7	7	7	Pyruvate kinase PKM	PKM	Pyruvate kinase PKM	1	7	7	7	0	0	0	0	0	0	0	0	0	1	0	2	1	0	0	3	2	3	1	0	0	2	3	2	3	2	2	1	0	1	0	0	0	5	4	5	0	1
P14923;P35222	P14923	25;4	25;4	25;4	Junction plakoglobin	JUP	Junction plakoglobin	2	25	25	25	0	1	1	0	1	0	1	0	0	6	7	9	3	3	6	7	9	10	11	10	13	13	14	10	3	2	1	7	11	9	8	9	8	14	17	17	3	1
P15924	P15924	65	65	65	Desmoplakin	DSP	Desmoplakin	1	65	65	65	3	3	3	0	0	0	0	0	1	25	26	28	12	10	9	27	26	25	28	32	30	40	34	34	6	7	4	24	20	21	22	23	20	49	51	49	9	7
P16870	P16870	12	12	12	Carboxypeptidase E	CPE	Carboxypeptidase E	1	12	12	12	0	0	0	0	0	0	0	0	0	11	9	9	1	1	0	6	7	8	8	6	8	9	6	6	4	4	3	8	7	8	3	2	3	4	7	6	2	1
P48741;P17066	P48741;P17066	2;2	1;1	1;1	Putative heat shock 70 kDa protein 7;Heat shock 70 kDa protein 6	HSPA7;HSPA6	Putative heat shock 70 kDa protein 7;Heat shock 70 kDa protein 6	2	2	1	1	0	0	0	0	0	0	0	0	0	0	1	1	0	0	0	2	2	1	0	0	0	1	0	0	0	0	0	0	0	0	0	0	0	2	1	2	0	0
P18065	P18065	3	3	3	Insulin-like growth factor-binding protein 2	IGFBP2	Insulin-like growth factor-binding protein 2	1	3	3	3	0	0	0	0	0	0	0	0	0	2	2	2	2	1	1	1	1	1	1	1	1	2	2	2	1	0	0	1	2	2	0	0	0	0	0	1	0	1
P19022	P19022	3	3	3	Cadherin-2	CDH2	Cadherin-2	1	3	3	3	0	0	0	0	0	0	0	0	0	0	1	1	0	0	0	2	0	2	0	1	2	2	1	1	1	1	0	0	1	1	1	0	0	0	0	0	0	0
P19652	P19652	9	6	6	Alpha-1-acid glycoprotein 2	ORM2	Alpha-1-acid glycoprotein 2	1	9	6	6	7	7	9	8	7	6	7	9	8	8	8	8	9	9	9	8	8	8	9	8	9	8	8	8	8	9	8	8	8	8	9	9	8	8	8	8	7	7
P19823;CON__Q9TRI1	P19823	18;4	18;4	18;4	Inter-alpha-trypsin inhibitor heavy chain H2	ITIH2	Inter-alpha-trypsin inhibitor heavy chain H2	2	18	18	18	2	2	2	2	2	0	2	2	1	8	9	8	16	17	15	4	7	5	8	6	6	1	2	2	10	11	9	0	0	0	6	7	7	5	5	6	0	0
P19827;CON__Q0VCM5	P19827	10;2	10;2	10;2	Inter-alpha-trypsin inhibitor heavy chain H1	ITIH1	Inter-alpha-trypsin inhibitor heavy chain H1	2	10	10	10	0	0	0	0	0	0	0	0	0	3	4	4	8	7	7	5	2	2	2	5	3	0	0	1	6	7	6	0	0	0	4	3	4	5	3	3	0	0
P20849	P20849	1	1	1	Collagen alpha-1(IX) chain	COL9A1	Collagen alpha-1(IX) chain	1	1	1	1	0	0	0	0	0	0	0	0	0	1	1	1	0	1	1	1	1	1	0	1	1	0	0	0	1	1	0	0	0	0	0	0	1	0	1	0	0	0
P22352	P22352	7	7	7	Glutathione peroxidase 3	GPX3	Glutathione peroxidase 3	1	7	7	7	5	6	5	5	5	5	3	5	4	7	7	7	7	7	7	7	7	7	7	7	7	7	7	7	7	7	7	7	7	7	6	7	6	7	7	7	5	5
P35325;P22532	P35325;P22532	3;3	3;3	1;1	Small proline-rich protein 2B;Small proline-rich protein 2D	SPRR2B;SPRR2D	Small proline-rich protein 2B;Small proline-rich protein 2D	2	3	3	1	0	0	0	0	0	0	0	0	0	1	1	1	0	0	0	1	1	1	1	1	1	2	1	1	1	1	1	1	0	1	0	1	1	3	3	2	0	0
P22735	P22735	6	6	6	Protein-glutamine gamma-glutamyltransferase K	TGM1	Protein-glutamine gamma-glutamyltransferase K	1	6	6	6	0	0	0	0	0	0	0	0	0	2	1	2	1	1	0	1	0	2	2	3	4	2	1	1	0	0	0	0	1	0	1	1	2	4	3	5	0	0
P22914	P22914	11	11	11	Beta-crystallin S	CRYGS	Gamma-crystallin S	1	11	11	11	7	6	7	0	0	0	0	0	0	3	4	5	1	1	1	1	1	1	2	4	4	7	7	7	2	1	2	11	11	9	1	2	1	3	3	4	1	1
P23142;CON__ENSEMBL:ENSBTAP00000016046	P23142;CON__ENSEMBL:ENSBTAP00000016046	10;5	10;5	10;5	Fibulin-1	FBLN1	Fibulin-1;	2	10	10	10	0	0	0	0	0	0	0	0	0	7	8	7	5	5	6	7	7	6	7	7	7	7	7	5	5	6	6	6	6	5	1	1	2	3	4	5	2	2
P24592	P24592	5	5	5	Insulin-like growth factor-binding protein 6	IGFBP6	Insulin-like growth factor-binding protein 6	1	5	5	5	1	1	2	1	1	1	1	1	1	4	3	4	4	3	3	3	3	3	3	3	3	3	3	3	3	3	4	3	3	3	2	3	3	3	3	3	2	2
P24593	P24593	3	3	3	Insulin-like growth factor-binding protein 5	IGFBP5	Insulin-like growth factor-binding protein 5	1	3	3	3	0	0	0	0	0	0	0	0	0	3	2	2	0	0	0	2	1	1	0	0	0	1	0	1	1	1	1	0	1	1	0	0	0	0	0	0	0	0
P25311	P25311	17	17	17	Zinc-alpha-2-glycoprotein	AZGP1	Zinc-alpha-2-glycoprotein	1	17	17	17	6	5	5	5	4	5	5	4	4	13	14	14	15	14	14	10	12	12	12	14	14	10	12	11	13	11	11	7	8	8	10	10	9	11	10	11	5	4
P27169	P27169	4	4	4	Serum paraoxonase/arylesterase 1	PON1	Serum paraoxonase/arylesterase 1	1	4	4	4	0	0	0	0	0	0	0	0	0	0	0	0	2	1	3	0	0	0	0	0	0	0	0	0	0	0	0	0	0	0	0	0	0	0	0	0	0	0
P27482	P27482	2	1	1	Calmodulin-like protein 3	CALML3	Calmodulin-like protein 3	1	2	1	1	0	0	0	0	0	0	0	0	0	0	0	0	0	0	0	0	0	0	0	0	0	0	0	0	0	0	0	0	0	0	0	0	0	0	0	0	1	1
P29401	P29401	2	2	2	Transketolase	TKT	Transketolase	1	2	2	2	0	0	0	0	0	0	0	0	0	0	0	0	0	0	0	2	1	2	0	0	0	1	1	1	1	1	1	1	1	1	0	0	1	1	1	0	0	0
P29508	P29508	16	16	7	Serpin B3	SERPINB3	Serpin B3	1	16	16	7	0	0	0	0	0	0	0	0	0	4	4	5	2	4	3	5	5	6	5	4	4	3	2	2	0	1	1	3	3	5	1	2	3	13	15	14	1	1
P29622	P29622	7	7	7	Kallistatin	SERPINA4	Kallistatin	1	7	7	7	0	0	1	0	0	0	0	0	0	3	4	3	6	6	6	2	2	1	2	2	2	2	2	2	2	1	2	0	1	1	1	1	1	1	2	1	0	1
P30043	P30043	1	1	1	Flavin reductase (NADPH)	BLVRB	Flavin reductase (NADPH)	1	1	1	1	0	0	0	0	0	0	0	0	0	0	0	0	0	0	0	0	0	1	0	0	0	0	0	0	0	0	0	0	0	0	0	0	0	0	0	0	0	0
P30086	P30086	3	3	3	Phosphatidylethanolamine-binding protein 1;Hippocampal cholinergic neurostimulating peptide	PEBP1	Phosphatidylethanolamine-binding protein 1	1	3	3	3	0	0	0	0	0	0	0	0	0	1	1	0	0	0	0	0	0	0	0	0	0	0	0	0	0	0	1	0	0	0	0	0	0	0	0	0	0	0
P30556	P30556	1	1	1	Type-1 angiotensin II receptor	AGTR1	Type-1 angiotensin II receptor	1	1	1	1	0	0	0	0	0	0	0	0	0	0	0	0	0	0	0	0	0	0	0	0	0	1	1	1	0	0	0	1	1	1	0	0	0	0	0	0	0	0
P30838;P48448;P43353;P51648	P30838	8;1;1;1	8;1;1;1	8;1;1;1	Aldehyde dehydrogenase, dimeric NADP-preferring	ALDH3A1	Aldehyde dehydrogenase, dimeric NADP-preferring	4	8	8	8	1	1	1	0	0	0	0	1	0	3	4	3	0	0	0	7	8	8	0	0	0	2	3	3	4	3	4	3	4	3	3	3	3	4	1	3	2	2
P31025;Q5VSP4	P31025	9;3	9;3	9;3	Lipocalin-1	LCN1	Lipocalin-1	2	9	9	9	3	4	4	1	0	1	0	0	0	2	2	2	9	8	9	3	1	2	2	2	2	3	2	2	4	4	4	3	2	3	3	3	3	3	3	2	2	1
P31151;Q86SG5	P31151;Q86SG5	6;3	6;3	6;3	Protein S100-A7;Protein S100-A7A	S100A7;S100A7A	Protein S100-A7;Protein S100-A7A	2	6	6	6	0	1	1	1	0	0	0	0	0	2	2	2	1	3	2	3	2	2	3	3	3	3	2	3	1	2	2	4	5	5	2	2	2	4	4	4	1	2
P31944	P31944	11	11	11	Caspase-14;Caspase-14 subunit p17, mature form;Caspase-14 subunit p10, mature form;Caspase-14 subunit p20, intermediate form;Caspase-14 subunit p8, intermediate form	CASP14	Caspase-14	1	11	11	11	1	1	1	1	1	1	1	1	1	8	8	7	3	2	1	2	3	2	7	7	4	8	7	7	2	2	2	5	3	5	5	3	5	8	7	6	2	2
P31947;P27348;Q04917;P31946;P61981	P31947	11;3;3;3;3	11;3;3;3;3	8;0;0;0;0	14-3-3 protein sigma	SFN	14-3-3 protein sigma	5	11	11	8	0	0	0	0	0	0	0	0	0	1	1	2	1	1	1	2	1	3	1	1	1	2	1	1	2	1	1	2	2	2	1	0	0	10	9	10	1	1
P31949	P31949	3	3	3	Protein S100-A11;Protein S100-A11, N-terminally processed	S100A11	Protein S100-A11	1	3	3	3	0	0	0	0	0	0	0	0	0	1	1	0	0	0	0	0	1	1	0	0	0	0	0	0	0	1	1	0	0	1	0	0	0	3	3	3	0	0
P32119	P32119	6	6	5	Peroxiredoxin-2	PRDX2	Peroxiredoxin-2	1	6	6	5	0	0	0	0	0	0	0	0	0	2	2	2	1	2	1	4	4	5	2	2	2	4	4	4	3	2	2	1	1	1	2	1	1	4	3	4	0	0
P34096	P34096	1	1	1	Ribonuclease 4	RNASE4	Ribonuclease 4	1	1	1	1	0	0	0	0	0	0	0	0	0	1	1	1	0	1	1	1	1	1	1	0	1	1	1	1	1	1	0	0	0	0	0	0	0	0	1	0	0	0
P35443	P35443	1	1	1	Thrombospondin-4	THBS4	Thrombospondin-4	1	1	1	1	0	0	0	0	0	0	0	0	0	0	0	0	0	0	0	0	0	0	0	0	0	1	0	0	1	1	1	0	1	1	0	0	0	0	0	0	0	0
P35527;CON__P35527	P35527;CON__P35527	37;36	36;35	36;35	Keratin, type I cytoskeletal 9	KRT9	Keratin, type I cytoskeletal 9;	2	37	36	36	28	27	28	23	26	24	25	25	26	30	30	29	30	30	29	32	30	32	33	33	31	32	32	32	26	28	28	31	31	32	32	29	32	35	32	32	27	27
P35555;P35556	P35555	6;1	6;1	6;1	Fibrillin-1	FBN1	Fibrillin-1	2	6	6	6	0	0	0	0	0	0	0	0	0	2	2	2	0	0	1	3	3	4	1	1	1	3	1	1	1	0	0	2	1	0	1	1	0	1	1	1	1	0
P35858	P35858	5	5	5	Insulin-like growth factor-binding protein complex acid labile subunit	IGFALS	Insulin-like growth factor-binding protein complex acid labile subunit	1	5	5	5	0	0	0	0	0	0	0	0	0	0	0	0	3	2	2	0	0	0	0	0	0	0	0	0	0	0	0	0	0	0	0	0	0	0	0	0	0	0
P36222	P36222	13	13	13	Chitinase-3-like protein 1	CHI3L1	Chitinase-3-like protein 1	1	13	13	13	1	1	1	3	3	4	0	0	0	10	9	9	9	9	9	9	7	8	11	10	9	9	8	8	5	5	7	8	8	6	7	7	4	7	6	6	1	2
P36955;CON__Q95121	P36955	20;5	20;5	20;5	Pigment epithelium-derived factor	SERPINF1	Pigment epithelium-derived factor	2	20	20	20	20	20	20	18	17	18	20	20	18	14	14	14	15	16	16	16	15	17	15	16	15	17	14	14	16	16	14	15	14	13	15	15	14	16	14	14	14	14
P39060	P39060	5	5	5	Collagen alpha-1(XVIII) chain;Endostatin	COL18A1	Collagen alpha-1(XVIII) chain	1	5	5	5	0	0	0	0	0	0	0	0	0	1	1	2	2	1	0	1	1	0	1	1	2	0	0	1	1	1	1	1	0	0	0	0	0	0	0	1	0	0
P41222	P41222	9	9	9	Prostaglandin-H2 D-isomerase	PTGDS	Prostaglandin-H2 D-isomerase	1	9	9	9	7	8	7	7	8	7	6	7	6	7	6	7	7	7	7	6	7	7	6	7	7	8	8	8	7	7	7	7	7	7	7	5	5	6	6	6	4	4
P43251	P43251	6	6	6	Biotinidase	BTD	Biotinidase	1	6	6	6	1	1	1	1	1	1	1	1	1	2	3	3	2	2	1	3	2	2	2	2	2	2	2	2	2	3	2	1	2	2	2	2	2	1	3	2	0	0
P43320	P43320	15	15	15	Beta-crystallin B2	CRYBB2	Beta-crystallin B2	1	15	15	15	4	2	2	0	0	0	0	0	0	2	2	2	0	0	0	0	0	0	3	4	4	9	8	8	1	1	1	15	15	14	1	1	1	1	1	2	0	0
P43652;CON__REFSEQ:XP_585019	P43652	21;1	21;1	21;1	Afamin	AFM	Afamin	2	21	21	21	1	1	0	0	1	1	2	3	2	9	6	8	17	17	19	10	11	8	13	12	12	1	2	4	15	15	16	2	2	2	9	11	6	10	9	13	1	0
P47929	P47929	8	8	8	Galectin-7	LGALS7	Galectin-7	1	8	8	8	0	0	0	0	0	0	0	0	0	4	5	4	3	2	2	3	4	4	3	3	4	4	2	1	1	1	0	5	5	5	3	2	2	8	8	8	2	2
P48594	P48594	14	5	5	Serpin B4	SERPINB4	Serpin B4	1	14	5	5	0	0	0	0	0	0	0	0	0	4	4	4	2	4	3	4	4	4	4	4	4	3	2	2	0	1	1	3	2	4	1	2	3	12	14	13	1	1
P51693	P51693	3	3	3	Amyloid-like protein 1;C30	APLP1	Amyloid-like protein 1	1	3	3	3	0	0	0	0	0	0	0	0	0	2	2	2	0	0	1	1	2	1	1	2	2	1	1	1	1	2	1	2	2	1	1	0	1	2	1	2	0	0
P51884;CON__Q05443	P51884	7;3	7;3	7;3	Lumican	LUM	Lumican	2	7	7	7	0	0	0	0	0	0	0	0	0	3	3	3	5	5	4	3	3	4	3	4	3	3	3	2	4	4	4	1	3	1	4	3	2	3	3	2	2	2
P51888	P51888	3	3	3	Prolargin	PRELP	Prolargin	1	3	3	3	0	0	0	0	0	0	0	0	0	2	2	3	0	0	0	1	0	1	0	0	1	0	1	0	0	0	1	0	0	0	0	0	0	0	0	0	0	0
P53673	P53673	2	2	2	Beta-crystallin A4	CRYBA4	Beta-crystallin A4	1	2	2	2	0	0	0	0	0	0	0	0	0	0	0	0	0	0	0	0	0	0	0	0	0	0	0	0	0	0	0	2	2	2	0	0	0	0	0	0	0	0
P53674	P53674	12	12	12	Beta-crystallin B1	CRYBB1	Beta-crystallin B1	1	12	12	12	0	1	0	0	0	0	0	0	0	0	0	0	1	0	0	0	0	0	0	0	1	1	0	0	0	0	0	12	10	12	0	0	0	0	0	0	0	0
P58107;Q15149	P58107	7;3	7;3	7;3	Epiplakin	EPPK1	Epiplakin	2	7	7	7	0	0	0	0	0	0	0	0	0	0	0	1	0	0	0	1	1	1	0	0	0	0	0	0	0	0	0	0	0	0	0	0	0	2	5	5	0	0
P59666;P59665	P59666;P59665	2;2	2;2	2;2	Neutrophil defensin 3;HP 3-56;Neutrophil defensin 2;Neutrophil defensin 1;HP 1-56;Neutrophil defensin 2	DEFA3;DEFA1	Neutrophil defensin 3;Neutrophil defensin 1	2	2	2	2	0	0	0	0	0	0	0	0	0	0	1	2	0	1	0	0	0	0	0	0	1	0	1	1	0	0	0	0	1	1	0	0	0	2	2	2	1	1
P60174	P60174	2	2	2	Triosephosphate isomerase	TPI1	Triosephosphate isomerase	1	2	2	2	0	0	0	0	0	0	0	0	0	0	0	0	0	0	0	2	2	2	0	0	0	1	1	2	1	0	1	0	0	0	0	0	0	2	2	1	0	1
P60709;Q6S8J3;A5A3E0;P0CG38;Q9BYX7;P0CG39	P60709	14;5;4;3;2;2	1;0;0;0;0;0	1;0;0;0;0;0	Actin, cytoplasmic 1;Actin, cytoplasmic 1, N-terminally processed	ACTB	Actin, cytoplasmic 1	6	14	1	1	1	1	2	0	0	0	0	0	0	7	5	7	3	5	4	8	9	7	6	7	6	4	6	5	7	8	7	7	6	5	3	5	4	14	13	14	4	1
P60842;Q14240	P60842;Q14240	1;1	1;1	1;1	Eukaryotic initiation factor 4A-I;Eukaryotic initiation factor 4A-II;Eukaryotic initiation factor 4A-II, N-terminally processed	EIF4A1;EIF4A2	Eukaryotic initiation factor 4A-I;Eukaryotic initiation factor 4A-II	2	1	1	1	0	0	0	0	0	0	0	0	0	0	0	1	0	0	0	1	1	1	1	0	0	1	0	0	0	0	0	0	0	0	0	0	0	1	1	1	0	0
P61626	P61626	8	8	8	Lysozyme C	LYZ	Lysozyme C	1	8	8	8	5	5	5	3	1	3	0	1	0	3	2	4	7	8	8	2	2	3	3	4	2	3	3	2	4	3	3	2	2	3	2	2	2	5	2	3	3	2
P61769	P61769	3	3	3	Beta-2-microglobulin;Beta-2-microglobulin form pI 5.3	B2M	Beta-2-microglobulin	1	3	3	3	3	3	3	3	3	3	0	1	1	3	3	3	3	3	3	3	3	3	3	3	3	3	3	3	3	3	3	3	3	3	3	3	3	3	3	3	2	2
P61916	P61916	4	4	4	Epididymal secretory protein E1	NPC2	NPC intracellular cholesterol transporter 2	1	4	4	4	1	1	2	1	1	1	0	0	0	2	2	2	1	2	1	3	4	4	3	3	2	3	3	4	2	2	2	2	2	3	2	2	2	2	2	2	2	0
P62258	P62258	4	1	1	14-3-3 protein epsilon	YWHAE	14-3-3 protein epsilon	1	4	1	1	0	0	0	0	0	0	0	0	0	1	1	2	1	1	1	1	2	2	1	1	1	2	1	1	3	2	2	2	2	2	1	0	0	2	2	2	1	1
P63267;P68133;P68032;P62736	P63267;P68133;P68032;P62736	7;7;7;7	1;1;1;1	1;1;1;1	Actin, gamma-enteric smooth muscle;Actin, alpha skeletal muscle;Actin, alpha cardiac muscle 1;Actin, aortic smooth muscle	ACTG2;ACTA1;ACTC1;ACTA2	Actin, gamma-enteric smooth muscle;Actin, alpha skeletal muscle;Actin, alpha cardiac muscle 1;Actin, aortic smooth muscle	4	7	1	1	0	1	2	0	0	0	0	0	0	4	2	4	2	3	2	5	4	4	3	4	3	2	4	3	3	4	5	5	3	3	1	2	2	6	6	6	3	1
P62805	P62805	5	5	5	Histone H4	HIST1H4A	Histone H4	1	5	5	5	0	0	0	0	0	0	0	0	0	2	2	2	0	1	1	2	2	2	2	1	2	2	2	1	1	2	0	1	2	2	2	2	2	4	4	4	2	1
P62937;P0DN26;A0A0B4J2A2;A0A075B759;Q9Y536;F5H284	P62937	3;1;1;1;1;1	3;1;1;1;1;1	3;1;1;1;1;1	Peptidyl-prolyl cis-trans isomerase A;Peptidyl-prolyl cis-trans isomerase A, N-terminally processed	PPIA	Peptidyl-prolyl cis-trans isomerase A	6	3	3	3	0	0	0	0	0	0	0	0	0	0	0	1	0	0	0	3	2	3	0	0	0	2	2	2	1	0	0	1	0	1	0	0	0	3	3	3	0	0
P63104	P63104	5	2	2	14-3-3 protein zeta/delta	YWHAZ	14-3-3 protein zeta/delta	1	5	2	2	0	0	0	0	0	0	0	0	0	2	2	3	1	1	1	3	2	3	1	1	1	2	1	1	2	1	1	2	2	2	1	0	0	4	1	4	1	1
P63261	P63261	14	14	1	Actin, cytoplasmic 2;Actin, cytoplasmic 2, N-terminally processed	ACTG1	Actin, cytoplasmic 2	1	14	14	1	1	1	2	0	0	0	0	0	0	7	5	7	3	5	4	8	10	7	6	7	6	4	6	5	7	8	7	7	6	5	3	5	4	14	14	14	4	1
Q5VTE0;P68104;Q05639	Q5VTE0;P68104;Q05639	4;4;2	4;4;2	4;4;2	Putative elongation factor 1-alpha-like 3;Elongation factor 1-alpha 1;Elongation factor 1-alpha 2	EEF1A1P5;EEF1A1;EEF1A2	Putative elongation factor 1-alpha-like 3;Elongation factor 1-alpha 1;Elongation factor 1-alpha 2	3	4	4	4	0	0	0	0	0	0	0	0	0	1	1	1	0	0	1	2	2	2	1	1	1	1	1	1	1	0	1	1	1	1	0	1	1	4	4	3	1	2
P68363;Q9BQE3;Q71U36	P68363;Q9BQE3;Q71U36	3;2;2	3;2;2	2;2;2	Tubulin alpha-1B chain;Tubulin alpha-1C chain;Tubulin alpha-1A chain	TUBA1B;TUBA1C;TUBA1A	Tubulin alpha-1B chain;Tubulin alpha-1C chain;Tubulin alpha-1A chain	3	3	3	2	0	0	0	0	0	0	0	0	0	0	0	0	0	0	0	1	0	0	0	0	0	0	0	0	0	0	0	0	0	0	0	0	0	2	1	3	0	0
P68366	P68366	2	1	1	Tubulin alpha-4A chain	TUBA4A	Tubulin alpha-4A chain	1	2	1	1	0	0	0	0	0	0	0	0	0	0	0	0	0	0	0	0	0	0	0	0	0	0	0	0	0	0	0	0	0	0	0	0	0	0	1	1	0	0
P68871	P68871	14	14	7	Hemoglobin subunit beta;LVV-hemorphin-7;Spinorphin	HBB	Hemoglobin subunit beta	1	14	14	7	0	0	0	0	0	0	1	0	1	6	6	6	9	10	10	13	14	14	4	4	3	10	11	10	11	12	12	5	5	5	3	3	3	9	9	11	9	8
P69905;P02008	P69905	7;1	7;1	4;0	Hemoglobin subunit alpha	HBA1	Hemoglobin subunit alpha	2	7	7	4	0	0	0	0	0	0	0	0	0	4	6	5	6	6	6	7	7	7	5	3	3	6	5	5	6	6	6	5	4	4	3	3	3	6	6	6	4	4
P80188	P80188	1	1	1	Neutrophil gelatinase-associated lipocalin	LCN2	Neutrophil gelatinase-associated lipocalin	1	1	1	1	0	0	0	0	0	0	0	0	0	1	1	1	0	0	0	0	0	0	1	0	0	0	0	0	0	0	0	0	0	0	0	0	0	0	0	0	0	0
P80748;A0A075B6K5;A0A075B6K2	P80748;A0A075B6K5	3;2;1	3;2;1	3;2;1	Ig lambda chain V-III region LOI	IGLV3-9	Immunoglobulin lambda variable 3-21;Immunoglobulin lambda variable 3-9	3	3	3	3	0	0	0	0	0	0	0	0	0	1	1	1	2	2	3	1	1	1	2	1	1	1	1	1	3	2	3	1	1	1	1	1	1	1	1	1	0	0
P81605	P81605	4	4	4	Dermcidin;Survival-promoting peptide;DCD-1	DCD	Dermcidin	1	4	4	4	3	4	4	2	2	2	3	3	1	4	4	4	3	3	3	4	4	4	4	4	4	4	4	3	3	3	3	4	3	4	4	4	4	4	4	4	2	1
P98160	P98160	10	10	10	Basement membrane-specific heparan sulfate proteoglycan core protein;Endorepellin;LG3 peptide	HSPG2	Basement membrane-specific heparan sulfate proteoglycan core protein	1	10	10	10	0	0	1	1	0	1	0	0	1	2	3	0	2	0	1	2	1	0	0	1	0	5	2	0	1	0	1	0	1	0	0	0	0	0	0	0	0	0
P98164	P98164	3	3	3	Low-density lipoprotein receptor-related protein 2	LRP2	Low-density lipoprotein receptor-related protein 2	1	3	3	3	0	0	0	0	0	0	0	0	0	1	1	1	0	0	1	2	2	2	2	0	0	1	0	1	0	0	1	0	0	0	0	0	1	0	0	0	0	0
Q01469	Q01469	5	5	5	Fatty acid-binding protein, epidermal	FABP5	Fatty acid-binding protein 5	1	5	5	5	0	0	0	0	0	0	0	0	0	4	2	2	1	1	1	3	4	3	3	3	3	5	5	5	2	2	2	5	5	5	3	2	3	4	4	4	3	3
Q02413	Q02413	17	17	17	Desmoglein-1	DSG1	Desmoglein-1	1	17	17	17	0	0	0	1	0	0	0	0	0	6	3	4	3	6	5	4	5	7	7	8	8	9	8	6	2	2	3	4	3	5	4	5	6	10	10	11	2	2
Q02818	Q02818	5	5	5	Nucleobindin-1	NUCB1	Nucleobindin-1	1	5	5	5	0	0	0	0	0	0	0	0	0	1	2	3	0	0	0	3	2	2	1	2	1	2	1	2	0	3	1	1	2	1	1	0	0	0	0	1	0	1
Q03591;Q9BXR6	Q03591	5;1	4;1	2;1	Complement factor H-related protein 1	CFHR1	Complement factor H-related protein 1	2	5	4	2	0	0	0	0	0	0	0	0	0	4	3	4	2	3	3	2	3	3	2	2	3	3	2	3	4	4	2	1	0	0	1	0	1	1	3	2	0	0
Q06481	Q06481	11	11	10	Amyloid-like protein 2	APLP2	Amyloid-like protein 2	1	11	11	10	1	0	1	0	0	0	0	0	0	7	7	10	3	3	3	7	6	7	3	2	4	6	4	4	10	8	8	3	4	3	3	2	2	2	4	1	2	2
Q08188	Q08188	9	9	9	Protein-glutamine gamma-glutamyltransferase E;Protein-glutamine gamma-glutamyltransferase E 50 kDa catalytic chain;Protein-glutamine gamma-glutamyltransferase E 27 kDa non-catalytic chain	TGM3	Protein-glutamine gamma-glutamyltransferase E	1	9	9	9	1	1	0	1	0	1	1	0	0	3	2	4	1	0	1	1	2	2	2	3	2	4	3	2	0	0	0	1	1	1	1	1	2	4	4	4	2	1
Q08380	Q08380	8	8	8	Galectin-3-binding protein	LGALS3BP	Galectin-3-binding protein	1	8	8	8	2	1	1	2	1	1	0	0	0	6	4	5	1	1	2	3	3	3	2	3	2	5	4	5	3	2	3	3	4	3	3	2	2	4	1	2	2	2
Q08397	Q08397	1	1	1	Lysyl oxidase homolog 1	LOXL1	Lysyl oxidase homolog 1	1	1	1	1	0	0	0	0	0	0	0	0	0	0	0	0	0	0	0	1	1	1	0	0	0	0	0	0	0	0	0	0	0	0	0	0	0	0	0	0	0	0
Q08554	Q08554	9	9	9	Desmocollin-1	DSC1	Desmocollin-1	1	9	9	9	0	0	0	0	0	0	0	0	0	4	4	3	2	2	2	3	3	2	3	5	3	6	7	6	2	1	0	4	2	3	6	4	4	4	7	5	1	0
Q08629;Q9BQ16	Q08629	3;1	3;1	3;1	Testican-1	SPOCK1	Testican-1	2	3	3	3	0	0	0	0	0	0	0	0	0	3	3	3	2	1	2	2	2	2	2	2	2	2	3	3	2	2	1	3	2	3	1	1	2	2	2	2	0	0
Q12805	Q12805	20	20	20	EGF-containing fibulin-like extracellular matrix protein 1	EFEMP1	EGF-containing fibulin-like extracellular matrix protein 1	1	20	20	20	3	2	2	1	0	1	1	0	1	17	17	18	13	10	11	14	14	14	15	12	14	15	14	15	10	12	11	15	15	13	11	11	10	15	15	14	8	9
Q13822	Q13822	18	18	18	Ectonucleotide pyrophosphatase/phosphodiesterase family member 2	ENPP2	Ectonucleotide pyrophosphatase/phosphodiesterase family member 2	1	18	18	18	2	2	2	2	2	2	0	1	0	15	15	15	4	7	6	12	11	9	11	9	12	14	12	13	9	9	11	8	8	10	5	6	7	7	8	6	1	1
Q13835	Q13835	6	6	6	Plakophilin-1	PKP1	Plakophilin-1	1	6	6	6	0	0	0	0	0	0	0	0	0	1	1	1	0	0	0	1	1	1	1	1	1	2	1	1	0	0	0	0	1	1	1	1	1	2	2	3	1	0
Q13867	Q13867	2	2	2	Bleomycin hydrolase	BLMH	Bleomycin hydrolase	1	2	2	2	0	0	0	0	0	0	0	0	0	2	2	2	1	1	1	1	1	1	1	1	2	2	2	1	1	1	1	1	1	1	1	1	1	2	2	2	1	1
Q14050	Q14050	1	1	1	Collagen alpha-3(IX) chain	COL9A3	Collagen alpha-3(IX) chain	1	1	1	1	0	0	0	0	0	0	0	0	0	1	1	1	1	1	0	1	1	1	0	1	1	0	1	0	1	1	1	0	0	0	1	0	0	0	0	0	0	0
Q14515	Q14515	4	4	4	SPARC-like protein 1	SPARCL1	SPARC-like protein 1	1	4	4	4	0	0	0	0	0	0	0	0	0	2	1	1	0	0	1	3	3	3	1	1	0	2	2	2	3	3	3	1	2	1	2	1	1	2	2	2	1	0
Q14532;CON__Q14532	Q14532;CON__Q14532	6;5	1;1	1;1	Keratin, type I cuticular Ha2	KRT32	Keratin, type I cuticular Ha2;	2	6	1	1	1	1	1	1	1	1	1	1	1	1	1	1	1	1	1	1	1	1	1	1	1	1	1	1	1	1	1	1	1	1	1	1	1	1	1	1	2	1
Q14574	Q14574	2	2	2	Desmocollin-3	DSC3	Desmocollin-3	1	2	2	2	0	0	0	0	0	0	0	0	0	0	0	1	0	0	0	0	0	0	0	0	0	0	0	0	0	0	0	0	0	0	1	0	0	2	1	1	0	0
Q14624;CON__Q3T052	Q14624	18;1	18;1	18;1	Inter-alpha-trypsin inhibitor heavy chain H4;70 kDa inter-alpha-trypsin inhibitor heavy chain H4;35 kDa inter-alpha-trypsin inhibitor heavy chain H4	ITIH4	Inter-alpha-trypsin inhibitor heavy chain H4	2	18	18	18	1	1	1	0	0	0	1	0	0	8	6	8	17	15	14	6	4	5	9	7	6	5	3	3	13	14	14	1	3	3	7	7	5	4	5	4	0	0
Q14767	Q14767	16	16	16	Latent-transforming growth factor beta-binding protein 2	LTBP2	Latent-transforming growth factor beta-binding protein 2	1	16	16	16	0	1	0	1	0	0	0	0	0	9	11	7	2	2	3	14	10	11	3	3	2	3	4	5	5	4	4	0	1	0	0	0	0	1	0	0	0	0
Q15054	Q15054	1	1	1	DNA polymerase delta subunit 3	POLD3	DNA polymerase delta subunit 3	1	1	1	1	0	0	0	0	0	0	0	0	0	0	0	0	0	0	0	0	0	0	0	0	0	0	0	0	0	0	0	0	0	0	0	0	0	0	0	0	0	0
Q15113	Q15113	2	2	2	Procollagen C-endopeptidase enhancer 1	PCOLCE	Procollagen C-endopeptidase enhancer 1	1	2	2	2	0	0	0	0	0	0	0	0	0	2	1	1	0	0	0	0	0	0	1	1	0	0	0	0	0	0	1	0	0	0	0	0	0	0	0	0	0	0
Q15517	Q15517	2	2	2	Corneodesmosin	CDSN	Corneodesmosin	1	2	2	2	0	0	0	0	0	0	0	0	0	0	1	0	0	0	0	0	0	0	2	0	1	2	0	2	0	0	0	0	0	0	0	0	0	1	2	2	0	0
Q15582	Q15582	13	13	13	Transforming growth factor-beta-induced protein ig-h3	TGFBI	Transforming growth factor-beta-induced protein ig-h3	1	13	13	13	3	1	0	3	1	1	3	2	4	8	7	7	7	6	6	11	10	9	5	4	6	8	5	7	8	6	8	8	8	9	6	5	3	5	6	6	5	4
Q16270	Q16270	10	10	10	Insulin-like growth factor-binding protein 7	IGFBP7	Insulin-like growth factor-binding protein 7	1	10	10	10	2	2	2	2	1	2	0	1	1	8	7	9	5	5	4	7	5	7	5	5	5	6	6	9	4	4	3	5	4	8	3	3	4	3	3	3	1	0
Q16378	Q16378	4	4	4	Proline-rich protein 4	PRR4	Proline-rich protein 4	1	4	4	4	3	3	3	0	0	0	0	0	0	0	0	0	1	1	1	0	0	0	0	0	0	0	0	0	1	1	1	0	0	0	0	0	0	0	0	0	0	0
Q16610	Q16610	6	6	6	Extracellular matrix protein 1	ECM1	Extracellular matrix protein 1	1	6	6	6	0	0	0	0	0	0	0	0	0	3	2	2	3	4	4	2	0	1	1	1	1	2	3	1	4	5	3	2	1	1	1	1	1	1	1	1	0	0
Q17R60	Q17R60	1	1	1	Interphotoreceptor matrix proteoglycan 1	IMPG1	Interphotoreceptor matrix proteoglycan 1	1	1	1	1	0	0	0	0	0	0	0	0	0	1	1	1	1	1	1	1	1	1	1	1	1	1	1	1	1	1	1	1	1	1	1	1	1	1	1	1	0	1
Q562R1	Q562R1	3	1	1	Beta-actin-like protein 2	ACTBL2	Beta-actin-like protein 2	1	3	1	1	0	0	1	0	0	0	0	0	0	2	2	2	1	2	1	2	2	2	1	2	1	1	2	2	3	2	2	2	1	2	1	1	1	3	2	3	1	0
Q5T749	Q5T749	19	19	19	Keratinocyte proline-rich protein	KPRP	Keratinocyte proline-rich protein	1	19	19	19	3	2	3	3	3	3	3	3	2	6	6	4	2	4	5	7	6	4	10	9	11	14	13	14	5	5	6	7	6	10	5	5	5	8	8	8	4	4
Q5T750	Q5T750	1	1	1	Skin-specific protein 32	XP32	Skin-specific protein 32	1	1	1	1	0	0	0	0	0	0	0	0	0	1	1	1	1	1	1	1	1	1	1	1	1	1	1	1	1	1	1	1	1	1	1	1	1	1	1	1	1	1
Q66K66	Q66K66	1	1	1	Transmembrane protein 198	TMEM198	Transmembrane protein 198	1	1	1	1	1	1	1	1	1	1	1	1	1	1	1	1	1	1	1	1	1	1	1	1	1	1	1	1	1	1	1	1	1	1	1	1	1	1	1	1	1	1
Q6EMK4	Q6EMK4	4	4	4	Vasorin	VASN	Vasorin	1	4	4	4	0	0	0	0	0	0	0	0	0	2	2	1	1	0	1	2	1	1	1	0	0	2	3	2	1	2	1	0	0	0	0	0	0	0	0	0	0	0
Q6UWP8	Q6UWP8	4	4	4	Suprabasin	SBSN	Suprabasin	1	4	4	4	1	1	1	1	1	1	1	1	1	3	1	2	1	1	1	1	1	1	1	1	1	1	1	2	1	0	1	2	1	1	1	1	2	3	2	2	0	0
Q6UX71	Q6UX71	1	1	1	Plexin domain-containing protein 2	PLXDC2	Plexin domain-containing protein 2	1	1	1	1	0	0	0	0	0	0	0	0	0	1	1	1	0	0	0	1	1	1	0	0	1	1	1	0	1	1	1	0	0	0	0	0	0	0	0	0	0	0
Q6ZVX7	Q6ZVX7	3	3	3	F-box only protein 50	NCCRP1	F-box only protein 50	1	3	3	3	1	1	1	1	0	0	1	0	1	1	1	1	1	1	1	1	1	1	1	1	2	1	1	1	0	1	1	1	1	1	1	1	1	1	2	2	0	0
Q86UX2	Q86UX2	2	2	2	Inter-alpha-trypsin inhibitor heavy chain H5	ITIH5	Inter-alpha-trypsin inhibitor heavy chain H5	1	2	2	2	0	0	0	0	0	0	0	0	0	1	1	1	0	0	0	0	0	0	0	0	0	1	0	1	1	1	0	0	0	0	0	0	0	0	0	0	0	0
Q86YA3	Q86YA3	1	1	1	Protein ZGRF1	ZGRF1	Protein ZGRF1	1	1	1	1	0	0	0	0	0	0	0	0	0	1	1	1	1	1	1	1	1	1	1	1	1	1	1	1	1	1	1	1	1	1	1	1	1	1	1	1	1	1
Q8IUR6	Q8IUR6	1	1	1	CREB3 regulatory factor	CREBRF	CREB3 regulatory factor	1	1	1	1	1	0	0	1	0	1	1	0	1	1	1	1	1	1	0	1	1	1	1	1	1	1	1	1	1	1	0	1	1	1	1	1	1	1	1	1	1	1
Q8IYU2	Q8IYU2	1	1	1	E3 ubiquitin-protein ligase HACE1	HACE1	E3 ubiquitin-protein ligase HACE1	1	1	1	1	0	0	0	0	0	0	0	0	0	1	1	1	1	0	0	1	1	1	1	1	1	1	1	1	0	0	0	1	1	1	1	1	1	1	1	1	0	0
Q8IZJ3	Q8IZJ3	10	10	10	C3 and PZP-like alpha-2-macroglobulin domain-containing protein 8	CPAMD8	C3 and PZP-like alpha-2-macroglobulin domain-containing protein 8	1	10	10	10	0	0	0	0	0	0	0	0	0	7	8	8	1	1	0	3	3	4	2	2	4	3	0	2	0	1	2	1	1	0	0	0	0	0	1	1	0	0
Q8N1N4;CON__Q8N1N4-2;CON__Q7RTT2	Q8N1N4;CON__Q8N1N4-2;CON__Q7RTT2	15;14;14	12;11;11	12;11;11	Keratin, type II cytoskeletal 78	KRT78	Keratin, type II cytoskeletal 78;;	3	15	12	12	3	2	2	2	3	2	2	2	2	8	9	8	7	6	7	8	7	8	9	10	11	13	10	10	5	3	4	8	8	9	5	8	7	12	12	12	5	4
Q8TF72	Q8TF72	1	1	1	Protein Shroom3	SHROOM3	Protein Shroom3	1	1	1	1	1	1	1	1	1	1	1	1	1	1	1	1	1	1	1	1	1	1	1	1	1	1	1	1	1	1	1	1	1	1	1	1	1	1	1	1	1	1
Q8WVV4	Q8WVV4	6	6	6	Protein POF1B	POF1B	Protein POF1B	1	6	6	6	0	0	0	0	0	0	0	0	0	1	1	1	0	1	0	1	1	1	1	1	1	3	2	1	0	0	0	0	0	0	1	1	0	4	5	3	0	0
Q8WXH2	Q8WXH2	1	1	1	Junctophilin-3	JPH3	Junctophilin-3	1	1	1	1	0	0	0	0	0	0	0	0	0	0	0	0	1	1	1	0	0	0	0	0	0	0	0	0	0	0	1	0	0	0	0	1	1	0	0	1	0	0
Q92520	Q92520	2	2	2	Protein FAM3C	FAM3C	Protein FAM3C	1	2	2	2	0	0	0	0	0	0	0	0	0	1	1	1	1	1	1	1	1	1	0	1	0	2	1	1	1	1	1	1	1	1	1	1	1	1	1	1	0	0
Q92736	Q92736	2	2	2	Ryanodine receptor 2	RYR2	Ryanodine receptor 2	1	2	2	2	1	1	1	1	2	1	2	2	2	1	1	1	1	1	1	1	1	1	1	1	1	2	2	2	1	1	1	2	2	2	2	1	1	2	2	1	0	0
Q92765	Q92765	3	3	3	Secreted frizzled-related protein 3	FRZB	Secreted frizzled-related protein 3	1	3	3	3	0	0	0	0	0	0	0	0	0	2	2	2	2	2	1	2	2	1	1	2	1	2	2	2	1	1	1	2	2	2	2	2	1	2	2	2	2	0
Q96IY4	Q96IY4	2	2	2	Carboxypeptidase B2	CPB2	Carboxypeptidase B2	1	2	2	2	0	0	0	0	0	0	0	0	0	1	1	0	2	2	1	0	0	0	0	0	0	0	0	0	0	1	1	0	0	0	0	0	0	0	0	0	0	0
Q96P63	Q96P63	4	4	4	Serpin B12	SERPINB12	Serpin B12	1	4	4	4	0	0	0	0	0	0	0	0	0	2	2	3	0	0	0	2	2	1	4	4	3	3	4	4	0	0	0	2	1	1	4	3	3	4	4	4	0	0
Q96PD5;CON__ENSEMBL:ENSBTAP00000016285	Q96PD5	7;2	7;2	7;2	N-acetylmuramoyl-L-alanine amidase	PGLYRP2	N-acetylmuramoyl-L-alanine amidase	2	7	7	7	0	0	0	0	0	0	0	0	0	2	4	2	7	4	5	1	1	2	2	1	2	0	0	0	6	4	3	0	0	0	2	2	1	2	1	2	0	0
Q96QA5	Q96QA5	3	3	3	Gasdermin-A	GSDMA	Gasdermin-A	1	3	3	3	0	0	0	0	0	0	0	0	0	0	0	0	0	0	0	0	0	0	0	0	0	1	0	0	0	0	0	0	0	0	0	0	0	1	1	0	1	0
Q96S96	Q96S96	2	2	2	Phosphatidylethanolamine-binding protein 4	PEBP4	Phosphatidylethanolamine-binding protein 4	1	2	2	2	0	0	0	0	0	0	0	0	0	0	0	0	0	0	0	0	0	0	0	0	0	2	1	1	0	0	0	1	1	1	0	0	0	0	0	0	0	0
Q99574	Q99574	5	5	5	Neuroserpin	SERPINI1	Neuroserpin	1	5	5	5	0	0	0	0	0	0	0	0	0	4	5	4	0	0	0	2	3	2	2	2	2	3	2	2	3	1	2	2	2	4	2	2	1	2	2	2	0	0
Q99969	Q99969	3	3	3	Retinoic acid receptor responder protein 2	RARRES2	Retinoic acid receptor responder protein 2	1	3	3	3	0	0	1	0	0	1	0	0	0	3	3	3	3	3	3	3	3	3	3	3	3	3	3	2	3	3	2	3	2	2	2	1	3	2	1	2	1	1
Q99972	Q99972	12	12	12	Myocilin;Myocilin, N-terminal fragment;Myocilin, C-terminal fragment	MYOC	Myocilin	1	12	12	12	3	1	1	1	0	1	0	0	0	6	7	7	2	2	0	4	5	6	3	4	2	9	9	8	4	5	6	6	6	6	6	4	6	5	6	4	6	4
Q9BSG5	Q9BSG5	1	1	1	Retbindin	RTBDN	Retbindin	1	1	1	1	0	0	0	0	0	0	0	0	0	0	0	1	1	0	1	1	1	1	0	0	0	0	0	0	1	1	1	0	0	0	0	0	0	0	0	0	0	0
Q9BU40	Q9BU40	1	1	1	Chordin-like protein 1	CHRDL1	Chordin-like protein 1	1	1	1	1	0	0	0	0	0	0	0	0	0	0	0	0	0	0	0	0	0	0	0	0	0	1	0	0	0	0	0	0	0	0	0	0	0	0	0	0	0	0
Q9BY67	Q9BY67	1	1	1	Cell adhesion molecule 1	CADM1	Cell adhesion molecule 1	1	1	1	1	0	0	0	0	0	0	0	0	0	1	0	0	0	0	0	1	0	1	0	0	0	1	1	1	1	0	0	0	1	1	0	0	0	0	0	0	0	0
Q9H2R5	Q9H2R5	1	1	1	Kallikrein-15	KLK15	Kallikrein-15	1	1	1	1	0	0	0	0	0	0	0	0	0	0	0	1	0	1	1	1	1	1	1	1	1	1	1	1	0	0	0	1	0	1	1	1	1	1	1	1	1	1
Q9HCB6	Q9HCB6	6	6	6	Spondin-1	SPON1	Spondin-1	1	6	6	6	0	0	0	0	0	0	0	0	0	5	5	4	1	0	1	4	2	4	1	2	4	1	2	4	1	2	1	4	2	3	1	1	0	2	2	1	0	0
Q9HCY8	Q9HCY8	1	1	1	Protein S100-A14	S100A14	Protein S100-A14	1	1	1	1	0	0	0	0	0	0	0	0	0	0	0	0	0	0	0	0	0	0	0	0	0	0	0	0	0	0	0	0	0	0	0	0	0	0	0	0	0	0
Q9NP55	Q9NP55	1	1	1	BPI fold-containing family A member 1	BPIFA1	BPI fold-containing family A member 1	1	1	1	1	0	0	0	0	0	0	0	0	0	0	0	0	0	0	0	0	0	0	0	1	1	0	0	0	0	0	0	0	0	0	0	0	0	1	1	1	0	0
Q9NQ79	Q9NQ79	6	6	6	Cartilage acidic protein 1	CRTAC1	Cartilage acidic protein 1	1	6	6	6	0	0	0	0	0	0	0	0	0	3	5	3	2	3	3	3	3	2	1	2	2	2	2	2	3	3	2	2	2	3	2	2	2	1	2	3	0	0
Q9NZT1	Q9NZT1	8	8	8	Calmodulin-like protein 5	CALML5	Calmodulin-like protein 5	1	8	8	8	2	2	1	1	1	1	0	1	0	6	4	4	3	2	2	4	5	4	6	5	5	7	5	4	3	3	3	7	6	7	3	4	4	7	7	7	4	4
Q9UBM4	Q9UBM4	12	12	12	Opticin	OPTC	Opticin	1	12	12	12	2	1	2	1	0	1	1	1	1	10	9	8	9	8	8	9	10	9	8	10	9	10	10	9	7	8	8	9	8	10	7	8	6	9	8	9	6	5
Q9UBP4	Q9UBP4	11	11	11	Dickkopf-related protein 3	DKK3	Dickkopf-related protein 3	1	11	11	11	5	6	5	3	3	2	2	3	2	10	10	10	11	10	10	9	9	8	9	9	9	9	10	9	10	8	9	10	9	10	8	8	8	8	9	8	5	7
Q9UGM3	Q9UGM3	1	1	1	Deleted in malignant brain tumors 1 protein	DMBT1	Deleted in malignant brain tumors 1 protein	1	1	1	1	0	1	1	0	0	0	0	0	0	0	1	0	1	1	1	0	0	0	0	0	1	0	0	0	0	0	0	0	1	1	0	1	0	1	1	1	0	0
Q9UHG2	Q9UHG2	1	1	1	ProSAAS;KEP;Big SAAS;Little SAAS;Big PEN-LEN;PEN;Little LEN;Big LEN	PCSK1N	ProSAAS	1	1	1	1	0	0	0	0	0	0	0	0	0	0	0	0	0	0	0	0	0	0	0	0	0	0	0	0	0	0	0	0	0	1	0	0	0	0	0	0	0	0
Q9UJV9	Q9UJV9	2	2	2	Probable ATP-dependent RNA helicase DDX41	DDX41	Probable ATP-dependent RNA helicase DDX41	1	2	2	2	0	1	2	2	1	2	1	0	0	2	2	2	0	1	0	2	2	2	0	1	1	1	1	1	1	1	1	1	1	1	2	2	2	1	1	1	0	0
Q9UL12;Q92922	Q9UL12;Q92922	2;1	2;1	2;1	Sarcosine dehydrogenase, mitochondrial;SWI/SNF complex subunit SMARCC1	SARDH;SMARCC1	Sarcosine dehydrogenase, mitochondrial;SWI/SNF complex subunit SMARCC1	2	2	2	2	1	1	1	1	1	1	1	1	1	0	0	0	0	0	1	0	0	0	0	0	0	0	1	0	1	1	1	0	0	0	0	0	0	0	0	0	0	0
Q9Y5W5	Q9Y5W5	6	6	6	Wnt inhibitory factor 1	WIF1	Wnt inhibitory factor 1	1	6	6	6	0	0	0	0	0	0	0	0	0	5	4	6	2	3	2	3	3	4	3	4	3	3	2	2	3	2	3	3	2	4	2	1	2	2	3	2	1	1
Q9Y6R7	Q9Y6R7	11	11	11	IgGFc-binding protein	FCGBP	IgGFc-binding protein	1	11	11	11	0	0	0	0	1	0	0	1	0	0	0	0	4	4	5	0	1	1	3	3	4	2	1	1	1	2	3	3	1	4	1	1	3	0	0	0	0	0
REV__A8MTQ0	REV__A8MTQ0	1	1	1			Homeobox protein notochord	1	1	1	1	0	0	0	0	0	0	0	0	0	0	0	0	0	0	0	0	0	0	0	1	0	0	0	0	1	0	1	1	0	0	0	0	0	0	0	0	0	0
REV__P78527	REV__P78527	1	1	1			DNA-dependent protein kinase catalytic subunit	1	1	1	1	0	0	0	0	0	0	0	0	0	0	0	0	0	0	0	1	0	0	1	0	0	1	0	0	0	1	1	1	0	0	1	0	0	0	0	1	0	0
REV__Q6Q759	REV__Q6Q759	3	3	3			Sperm-associated antigen 17	1	3	3	3	0	0	0	0	0	0	0	0	0	1	1	2	0	0	1	1	1	1	1	1	1	2	1	1	0	0	0	1	1	1	2	2	1	1	1	1	0	0
REV__Q9UFH2	REV__Q9UFH2	1	1	1			Dynein heavy chain 17, axonemal	1	1	1	1	0	0	0	0	0	0	0	0	1	0	0	0	1	0	0	0	0	0	0	0	1	1	0	0	0	0	0	0	1	0	0	0	0	1	1	0	0	0
[truncated: 471 more columns]
