# Supplementary material for: Aqueous humor proteome of primary open angle glaucoma: A combined dataset of mass spectrometry studies
Source: Data Brief. 2020 Sep 21;32:106327. doi: 10.1016/j.dib.2020.106327 (PMC7519237; doi:10.1016/j.dib.2020.106327)
Supplement: Supplementary file 1 [file mmc1.zip › File 3 Dataset 1-3 duplo removed.xlsx]

## Sheet: Dataset 1 Adav_no duplo
Protein IDs	Majority protein IDs	Peptide counts (all)	Peptide counts (razor+unique)	Peptide counts (unique)	Protein names	Gene names	Fasta headers	Intensity		Intensity CG065	Intensity CG070	Intensity CG072	Intensity CG075	Intensity CG078	Intensity G009	Intensity G010	Intensity G016	Intensity G039	Intensity G041		iBAQ	IBAQ CG065	IBAQ CG070	IBAQ CG072	IBAQ CG075	IBAQ CG078	IBAQ G009	IBAQ G010	IBAQ G016	IBAQ G039	IBAQ G041	LFQ intensity CG065	LFQ intensity CG070	LFQ intensity CG072	LFQ intensity CG075	LFQ intensity CG078	LFQ intensity G009	LFQ intensity G010	LFQ intensity G016	LFQ intensity G039	LFQ intensity G041	Only identified by site	Reverse	Potential contaminant
REV__O15131;REV__P52294	REV__O15131;REV__P52294	2;1	2;1	2;1	Importin subunit alpha-6;Importin subunit alpha-5	KPNA1	Importin subunit alpha-6;Importin subunit alpha-5	558650000		73515000	58672000	55604500	26108500	30719000	9509150	3792700	8474150	4414450	8513800		NaN	0	0	0	0	0	0	0	0	0	0	0	0	89146000	0	0	0	0	0	0	0		+
REV__Q7Z6B7	REV__Q7Z6B7	1	1	1		SRGAP1	SLIT-ROBO Rho GTPase-activating protein 1	1533700000		98978500	187065000	137970000	239935000	68841500	9906650	6133900	6307100	5985450	5701200		NaN	0	0	0	0	0	0	0	0	0	0	0	215990000	0	0	0	0	0	0	0	0		+
A6NMB1	A6NMB1	1	1	1	Sialic acid-binding Ig-like lectin 16	SIGLEC16	Sialic acid-binding Ig-like lectin 16	2375900000		306670000	352795000	136645000	27573000	172830000	20892825	11964000	43737500	100636000	28002500		79197000	10222450	11760000	4554850	919090	5761050	696411	398810	1457915	3354450	933400	0	0	0	0	0	0	0	0	0	0	+
O60282;P33176;Q12840	O60282;P33176;Q12840	2;2;2	2;2;2	2;2;2	Kinesin heavy chain isoform 5C;Kinesin-1 heavy chain;Kinesin heavy chain isoform 5A	KIF5C;KIF5B;KIF5A	Kinesin heavy chain isoform 5C;Kinesin-1 heavy chain;Kinesin heavy chain isoform 5A	2220000000		3401900	13377500	6658850	7070300	6615300	266081450	112668500	139110000	139345000	415655000		38275000	58653	230655	114805	121905	114055	4587600	1942550	2398500	2402400	7166400	0	0	0	0	0	840100000	0	0	0	0
P07998	P07998	1	1	1	Ribonuclease pancreatic	RNASE1	Ribonuclease pancreatic	200440000		15454000	5409200	23105000	11657000	8757750	2278395	2424700	24483000	10250700	2229300		28635000	2207750	772740	3300650	1665300	1251100	325486	346385	3497550	1464370	318475	0	0	0	0	0	0	0	0	98032000	0
Q9BSG5	Q9BSG5	2	2	2	Retbindin	RTBDN	Retbindin	118620000		5017100	11367000	8042350	5090950	5080850	3740000	1586500	12800000	4047150	2538600		14828000	627140	1420850	1005320	636370	635105	467500	198310	1599950	505890	317320	0	7469800	0	0	0	0	0	0	0	0
Q9BZL4	Q9BZL4	1	1	1	Protein phosphatase 1 regulatory subunit 12C	PPP1R12C	Protein phosphatase 1 regulatory subunit 12C	373510000		63437500	43544500	16145500	75664000	11673000	581795	2071850	2963950	2852200	5651050		9109900	1547250	1062085	393800	1845500	284700	14190	50533	72291.5	69566	137825	0	0	0	81811000	0	0	0	0	0	0
P31327	P31327	1	1	1	Carbamoyl-phosphate synthase [ammonia], mitochondrial	CPS1	Carbamoyl-phosphate synthase [ammonia], mitochondrial	238670000		27372000	22896500	31592000	10165000	19838000	483885	2807000	3673550	1371600	4902250		3099600	355480	297360	410285	132010	257640	6284.2	36454.5	47708	17813	63665.5	0	0	0	0	0	0	0	0	0	0
Q86SS6	Q86SS6	2	2	2	Synaptotagmin-9	SYT9	Synaptotagmin-9	369700000		37105500	41384000	48449000	41020500	10535900	595680	1229300	2028300	1467500	2664100		15404000	1546050	1724350	2018700	1709165	439000	24820	51220	84511.5	61145.5	111000	0	0	0	77313000	0	0	0	0	0	0
CON__P02663	CON__P02663	2	2	2	Taurus CSN1S2		Taurus CSN1S2	105520000		3439450	2801500	3233950	7051150	2153700	22017500	1905700	3041000	3715550	3399200		9592600	312680	254680	293995	641025	195790	2001600	173245	276460	337775	309025	0	0	0	0	0	33015000	0	8785850	0	0			+
Q16610	Q16610	2	2	2	Extracellular matrix protein 1	ECM1	Extracellular matrix protein 1	184130000		6923150	5411100	10023450	4583350	15476850	9127900	5023050	8004800	14724500	12767500		5939700	223330	174555	323340	147850	499245	294450	162035	258225	474995	411860	0	0	0	0	24722000	13512000	0	0	0	0
Q86UD1	Q86UD1	1	1	1	Out at first protein homolog	OAF	Out at first protein homolog	67089000		3402900	0	2826450	6615600	2151950	4168750	774400	9137300	4058200	2110250		5590700	283580	0	235535	551300	179325	347400	64533.5	761445	338185	175855	0	0	0	0	0	0	0	0	0	0
Q96C10	Q96C10	2	2	2	Probable ATP-dependent RNA helicase DHX58	DHX58	Probable ATP-dependent RNA helicase DHX58	171320000		13190000	24992500	6290500	7890500	7615950	746840	447525	26493000	787845	696500		4392700	338205	640825	161290	202325	195280	19149.5	11474.8	679310	20201	17859	0	17034000	0	0	0	0	0	0	0	0
A0A0B4J1Y9	A0A0B4J1Y9	4	4	2	Immunoglobulin heavy variable 3-72	IGHV3-72	Immunoglobulin heavy variable 3-72	490770000		30968000	36342500	18033000	17313100	51128000	8819400	1245825	43065000	36639500	6239450		98154000	6193600	7268250	3606650	3462565	10225800	1763900	249170	8612800	7327850	1247890	0	0	0	57839000	50690000	0	0	0	35630000	0
A0A0J9YXX1;A0A0C4DH38	A0A0J9YXX1;A0A0C4DH38	1;1	1;1	1;1		IGHV5-51	Immunoglobulin heavy variable 5-10-1;Immunoglobulin heavy variable 5-51	77049000		4388650	4667050	9896800	3575700	4801700	0	1044080	7726300	798145	6828600		15410000	877735	933395	1979300	715130	960330	0	208815	1545255	159630	1365700	0	0	0	0	0	0	0	0	0	0
P05546	P05546	3	3	3	Heparin cofactor 2	SERPIND1	Heparin cofactor 2	56750000		1201060	1434200	1523900	1558700	3117120	877490	804960	815270	2111265	16849000		2182700	46195	55161	58613	59950.5	119889	33750	30960	31356.5	81203.6	648025	0	0	0	0	0	0	0	0	0	17405000
CON__P02538;P02538;CON__O95678;O95678;CON__Q8VED5	CON__P02538;P02538	36;36;11;11;7	4;4;1;1;1	3;3;0;0;0	Keratin, type II cytoskeletal 6A	KRT6A	;Keratin, type II cytoskeletal 6A	1908700000		4441100	4529350	7142400	871605000	3562750	14622850	10523350	10846250	18468500	8625900		63624000	148035	150978	238086	29053500	118755	487430	350770	361550	615630	287535	0	9592200	13417000	1126600000	0	0	0	0	54463000	0			+
P08571	P08571	5	5	5	Monocyte differentiation antigen CD14;Monocyte differentiation antigen CD14, urinary form;Monocyte differentiation antigen CD14, membrane-bound form	CD14	Monocyte differentiation antigen CD14	366450000		0	22527000	20379000	4385050	3989500	6660300	6747950	109300000	4002950	7225700		22903000	0	1407950	1273700	274065	249350	416280	421745	6831300	250185	451610	0	0	0	0	0	24415000	0	0	0	77242000
CON__P02676	CON__P02676	5	1	1	Taurus FGB		Taurus FGB	375760000		39446500	41134500	39564500	13453650	28022000	0	2348100	10500000	16226000	2434600		12525000	1314850	1371160	1318850	448460	934070	0	78270	350020	540860	81153	0	32509000	0	0	0	0	0	0	21741000	0			+
Q96S96	Q96S96	2	2	2	Phosphatidylethanolamine-binding protein 4	PEBP4	Phosphatidylethanolamine-binding protein 4	84879000		4199800	12513500	3202350	3894050	0	302270	654115	15945500	0	1879450		9431000	466650	1390350	355815	432675	0	33585	72679.5	1771750	0	208830	0	0	0	0	0	0	0	0	0	0
Q08554	Q08554	2	2	2	Desmocollin-1	DSC1	Desmocollin-1	46658000		4344950	1809050	0	4071250	3155300	2311210	604450	717790	4734100	3460650		972040	90518.5	37689	0	84817	65736	48149.8	12593	14954	98624.5	72097	0	0	0	0	0	0	0	0	36684000	0
Q9BXP8	Q9BXP8	3	3	3	Pappalysin-2	PAPPA2	Pappalysin-2	40393000		2636900	1853300	2379000	833120	1977600	1776800	951740	7401400	3783050	0		621430	40568	28512.5	36600	12817.5	30424	27335	14642	113865	58200.5	0	0	0	0	0	0	0	0	0	0	0
A0A0C4DH68	A0A0C4DH68	2	2	2		IGKV2-24	Immunoglobulin kappa variable 2-24	258320000		6449650	25594500	18537000	45988000	18288000	1124400	629895	8946100	2709345	894515		64581000	1612400	6398600	4634350	11497300	4572000	281100	157476	2236555	677310	223630	0	0	0	75897000	0	0	63906000	11063000	44510000	0
P20933	P20933	1	1	1	N(4)-(beta-N-acetylglucosaminyl)-L-asparaginase;Glycosylasparaginase alpha chain;Glycosylasparaginase beta chain	AGA	N(4)-(beta-N-acetylglucosaminyl)-L-asparaginase	85980000		8369700	0	8912750	0	3302750	4850950	1196300	11021000	6500550	3021050		5732000	557980	0	594185	0	220185	323395	79752	734730	433370	201405	0	0	0	0	0	0	0	0	15359000	0
P14923	P14923	9	9	9	Junction plakoglobin	JUP	Junction plakoglobin	233240000		74234500	0	6436700	4593200	1771200	793940	591665	4158200	11356000	13570850		5070500	1613800	0	139930	99852	38505	17260	12862	90393.5	246870	295015	93707500	0	0	0	0	0	3524600	0	0	0
P51693	P51693	3	3	3	Amyloid-like protein 1;C30	APLP1	Amyloid-like protein 1	91901000		2056600	4393700	3825700	0	2978800	2237650	3966800	18942500	4700450	5365750		2784900	62320	133142	115935	0	90266	67807	120210	574030	142439	162595	0	0	0	0	0	0	0	0	64504500	0
P31944	P31944	1	1	1	Caspase-14;Caspase-14 subunit p17, mature form;Caspase-14 subunit p10, mature form;Caspase-14 subunit p20, intermediate form;Caspase-14 subunit p8, intermediate form	CASP14	Caspase-14	34886000		2920150	3654350	0	3970600	2098650	1353600	654290	1686050	2361250	1056595		2325700	194677	243620	0	264710	139907	90240.5	43619	112400	157415	70441.5	0	0	0	0	0	0	0	16593000	0	0
Q9UHL4	Q9UHL4	2	2	2	Dipeptidyl peptidase 2	DPP7	Dipeptidyl peptidase 2	37891000		728825	1631550	1092280	0	644870	1756700	289030	10756000	2870300	376540		1578800	30368	67980.5	45512.5	0	26869	73198	12043	448170	119596	15689	0	0	0	0	0	0	0	0	35634500	0
P61812	P61812	2	2	2	Transforming growth factor beta-2;Latency-associated peptide	TGFB2	Transforming growth factor beta-2	27786000		2183100	2332300	1868900	1647100	0	2305708	543865	3934750	1740900	417380		1543600	121280	129570	103827	91508	0	128093	30214.5	218595	96717	23187.5	0	0	0	0	0	27511000	0	0	0	0
P05543	P05543	3	3	3	Thyroxine-binding globulin	SERPINA7	Thyroxine-binding globulin	224620000		4920900	12493000	0	3866400	6372150	16393500	2022200	26292500	34166000	14490050		10210000	223680	567870	0	175750	289640	745155	91916.5	1195120	1553000	658660	0	0	0	0	0	0	0	0	80306000	7297800
P14618	P14618	3	3	3	Pyruvate kinase PKM	PKM	Pyruvate kinase PKM	92170000		2016400	7887950	4870600	8752000	4526750	1675700	0	2740100	15112500	349035		2793000	61103	239030	147595	265210	137174	50779	0	83034.5	457950	10576.8	0	0	0	0	8078800	0	0	15144500	0	0
Q8N475	Q8N475	5	5	5	Follistatin-related protein 5	FSTL5	Follistatin-related protein 5	97498000		745565	4178400	786875	795960	0	8733800	4027700	18331000	12952000	2962200		2074400	15863	88903	16742	16935	0	185820	85698	390030	275575	63025	0	13380000	0	0	0	16239000	0	0	5121500	0
P07355;A6NMY6	P07355;A6NMY6	3;2	3;2	3;2	Annexin A2;Putative annexin A2-like protein	ANXA2;ANXA2P2	Annexin A2;Putative annexin A2-like protein	28511000		1618500	0	3432600	2375300	501260	5849800	387230	1464050	2360750	0		1239600	70370	0	149245	103270	21793.5	254340	16836	63655	102640	0	0	0	0	0	0	6812100	0	0	0	0
P08519	P08519	1	1	1	Apolipoprotein(a)	LPA	Apolipoprotein(a)	197980000		0	6283100	0	11056000	13363000	17034700	3562800	23104500	18482500	21454500		970480	0	30800	0	54194	65503	83503	17465	113255	90599	105168	0	0	0	0	0	0	0	0	0	0
P0DP08;A0A075B6R2;P0DP07;P0DP06;A0A0C4DH41;A0A087WSY4;P01825;P06331;P01824	P0DP08;A0A075B6R2;P0DP07;P0DP06;A0A0C4DH41;A0A087WSY4;P01825;P06331;P01824	1;1;1;1;1;1;1;1;1	1;1;1;1;1;1;1;1;1	1;1;1;1;1;1;1;1;1	Ig heavy chain V-II region NEWM;Ig heavy chain V-II region ARH-77;Ig heavy chain V-II region WAH	IGHV4-4;IGHV4-61;IGHV4-31	Immunoglobulin heavy variable 4-38-2;Immunoglobulin heavy variable 4-4;Immunoglobulin heavy variable 4-31;Immunoglobulin heavy variable 4-30-4;Immunoglobulin heavy variable 4-61;Immunoglobulin heavy variable 4-30-2;Immunoglobulin heavy variable 4-59;Immuno	794770000		37425500	59443000	47454500	40113500	52166000	33133500	14591500	45631000	46822000	20605000		132460000	6237600	9907300	7909050	6685550	8694350	5522200	2431850	7605150	7803650	3434200	0	0	0	0	0	0	104151500	125130000	236925000	184065000
P01594;P01593	P01594;P01593	1;1	1;1	1;1	Ig kappa chain V-I region AU;Ig kappa chain V-I region AG	IGKV1-33; IGKV1D-33	Immunoglobulin kappa variable 1-33;Immunoglobulin kappa variable 1D-33	441550000		45482500	35914500	35950000	33811000	22506000	7824450	4958250	13194000	14844500	6291650		110390000	11370500	8978400	8987600	8452800	5626550	1956100	1239550	3298450	3711050	1572900	0	0	0	0	0	0	41559000	387255000	91234000	72833500
A0A075B6K5;P80748	A0A075B6K5;P80748	1;1	1;1	1;1	Ig lambda chain V-III region LOI	IGLV3-9	Immunoglobulin lambda variable 3-9;Immunoglobulin lambda variable 3-21	492430000		34241000	50555500	36372500	37663500	38810500	5669500	3807400	11809000	20551000	6733800		82071000	5706850	8425950	6062100	6277450	6468350	944910	634565	1968200	3425150	1122250	0	0	0	0	0	0	243565000	116985000	199125000	127845000
Q96N11	Q96N11	1	1	1	Uncharacterized protein C7orf26	C7orf26	Uncharacterized protein C7orf26	1364000000		149420000	154015000	115425000	130313000	40005000	20284500	13282500	15299500	27828500	16138500		75779000	8301150	8556150	6412350	7239550	2222500	1126900	737945	849985	1546050	896615	0	0	0	0	0	0	155980000	246300000	162505000	184460000
P0DP03;P01768;P01764	P0DP03;P01768;P01764	3;3;3	1;1;1	1;1;1	Ig heavy chain V-III region CAM;Ig heavy chain V-III region 23	IGHV3-23	Immunoglobulin heavy variable 3-30-5;Immunoglobulin heavy variable 3-30;Immunoglobulin heavy variable 3-23	443050000		12445500	36019500	23588500	25730000	15655000	22203000	5456350	23483000	43296500	13645500		63292000	1778000	5145600	3369800	3675700	2236400	3171800	779465	3354750	6185250	1949400	0	0	0	0	0	0	237315000	522610000	221410000	119635000
P13804	P13804	1	1	1	Electron transfer flavoprotein subunit alpha, mitochondrial	ETFA	Electron transfer flavoprotein subunit alpha, mitochondrial	1049100000		97656500	98236500	90854000	100104500	89966000	10224400	856050	15455500	14171850	7020050		52454000	4882750	4911750	4542700	5005250	4498300	511215	42802.5	772775	708580	351005	0	0	0	0	0	0	67776500	83838000	48425500	32126000
P18669;P15259;Q8N0Y7	P18669	7;3;3	7;3;3	7;3;3	Phosphoglycerate mutase 1	PGAM1	Phosphoglycerate mutase 1	188900000		10617000	77591500	0	3537100	3214135	0	0	2318350	3901150	345830		14531000	816690	5968650	0	272090	247238	0	0	178335	300095	26602	0	0	0	0	0	0	0	0	0	0
Q92520	Q92520	5	5	5	Protein FAM3C	FAM3C	Protein FAM3C	118440000		2633200	7680850	6018550	18342500	892460	4038350	1230110	14474500	2400900	1956550		9111000	202550	590830	462970	1410950	68651	310645	94625	1113400	184685	150500	0	16336000	23086500	26882000	0	34084500	0	0	0	0
Q92765	Q92765	3	3	3	Secreted frizzled-related protein 3	FRZB	Secreted frizzled-related protein 3	89938000		3241300	4556400	1091680	706720	0	251600	2798950	24974000	7657300	170205		7494800	270110	379700	90973.5	58893	0	20966	233245	2081150	638105	14184	34033000	41301000	0	0	0	0	0	0	4049250	0
Q08629	Q08629	5	5	5	Testican-1	SPOCK1	Testican-1	142550000		2242300	4528000	1319200	472810	4093900	4258950	2964200	45352500	6427950	1018200		6787900	106774	215620	62820	22515	194950	202809	141150	2159650	306090	48486	5639700	7639300	0	0	5878750	11112000	0	0	0	0
P29401	P29401	2	2	2	Transketolase	TKT	Transketolase	106410000		4849975	14180000	0	0	4452900	6464450	2842450	11883000	15792500	4111300		4256400	193999	567210	0	0	178120	258580	113700	475315	631710	164450	5336800	0	0	0	0	0	0	0	0	0
Q9UBR2	Q9UBR2	1	1	1	Cathepsin Z	CTSZ	Cathepsin Z	42707000		2902350	0	3506400	4379500	2453400	0	449890	7350000	2368600	3169400		3882400	263850	0	318760	398130	223030	0	40899	668185	215325	288130	0	0	0	0	0	0	0	0	0	0
Q12860	Q12860	7	7	7	Contactin-1	CNTN1	Contactin-1	183710000		1542100	8369300	8816900	1322325	1647600	3797770	3599750	54301000	8793750	874540		3466300	29096	157915	166355	24949.5	31086	71655.3	67919.5	1024560	165920	16501	0	8293000	11052000	3932600	0	0	0	0	28341000	0
Q06830;Q13162	Q06830	4;1	3;1	3;1	Peroxiredoxin-1	PRDX1	Peroxiredoxin-1	36526000		1079505	450610	0	4004600	383520	450210	298410	1507400	9217150	1097045		2435100	71966	30041	0	266970	25568	30014	19894	100495	614480	73138	4988000	0	0	6102200	0	7780000	0	0	0	0
P19022	P19022	2	2	2	Cadherin-2	CDH2	Cadherin-2	79044000		4927100	9324750	4990500	2392700	3121400	4597950	675550	5599600	3333850	3315750		2136300	133165	252020	134880	64666	84361	124270	18258	151340	90102.5	89613	18807000	0	0	0	15402000	38025500	0	0	29550000	0
P39060	P39060	5	5	5	Collagen alpha-1(XVIII) chain;Endostatin	COL18A1	Collagen alpha-1(XVIII) chain	116480000		3961300	0	0	6518000	1428690	1901850	780670	37046500	5437900	1165715		1820000	61895	0	0	101842	22323.5	29716	12198.1	578850	84967.5	18214.5	0	0	0	18731000	13571000	31129000	0	0	0	0
P06681	P06681	4	4	4	Complement C2;Complement C2b fragment;Complement C2a fragment	C2	Complement C2	68766000		3315650	10343500	6219350	3409500	0	1500850	0	6165700	2633150	2499850		1763200	85016.5	265220	159470	87422	0	38483	0	158090	67516.5	64099.5	0	11183000	8246100	12094000	0	0	0	0	0	0
P00915	P00915	14	14	14	Carbonic anhydrase 1	CA1	Carbonic anhydrase 1	7565200000		16616750	27254000	5687350	4044900	162350000	126570	809435	123520000	3414700000	29588500		540370000	1186910	1946700	406240	288920	11597000	9040.9	57816.5	8822750	243905000	2113450	0	11231000	0	0	258125000	0	158910000	0	306700000	0
P36957	P36957	1	1	1	Dihydrolipoyllysine-residue succinyltransferase component of 2-oxoglutarate dehydrogenase complex, mitochondrial	DLST	Dihydrolipoyllysine-residue succinyltransferase component of 2-oxoglutarate dehydrogenase complex, mitochondrial	2488500000		235655000	231470000	266870000	194345000	190140000	24727000	22866000	16769000	37400000	23988500		108190000	10246000	10064100	11603000	8449800	8267150	1075050	994175	729090	1626050	1043000	0	0	0	0	347980000	0	57985500	86009500	126475000	58298500
P01743;P0DP01;A0A0C4DH29;A0A0B4J2H0;P01742	P01743;P0DP01;A0A0C4DH29;A0A0B4J2H0;P01742	2;1;1;1;1	2;1;1;1;1	2;1;1;1;1	Ig heavy chain V-I region HG3;Ig heavy chain V-I region EU	IGHV1-3;IGHV1-69-2	Immunoglobulin heavy variable 1-46;Immunoglobulin heavy variable 1-8;Immunoglobulin heavy variable 1-3;Immunoglobulin heavy variable 1-69D;Immunoglobulin heavy variable 1-69	369180000		30383500	25339500	11880500	22946000	33185500	18945500	2517050	12807500	27707000	12732000		73836000	6076650	5067900	2376050	4589200	6637100	3789050	503415	2561500	5541500	2546400	0	0	0	43384000	0	0	2055000	1693050	2908750	2408750
O00635	O00635	1	1	1	E3 ubiquitin-protein ligase TRIM38	TRIM38	E3 ubiquitin-protein ligase TRIM38	1179600000		142755000	152445000	76738000	80818000	65273000	18066000	10465800	16254000	13799000	13204500		58982000	7137850	7622400	3836900	4040950	3263650	903310	523290	812710	689950	660225	264640000	0	0	0	0	0	122024000	199965000	124355000	170160000
A0A0C4DH42;P0DP02;P01767;P01772	A0A0C4DH42;P0DP02;P01767;P01772	3;3;3;3	1;1;1;1	0;0;0;0	Ig heavy chain V-III region BUT;Ig heavy chain V-III region KOL	IGHV3-66	Immunoglobulin heavy variable 3-66;Immunoglobulin heavy variable 3-30-3;Immunoglobulin heavy variable 3-53;Immunoglobulin heavy variable 3-33	288200000		9729200	20497000	7672800	0	8759400	13831000	11564000	29731000	37318000	9859550		48033000	1621500	3416100	1278800	0	1459900	2305150	1927350	4955150	6219750	1643305	18293000	0	0	0	0	23864000	0	27881000	34070000	23223000
P05154	P05154	8	8	8	Plasma serine protease inhibitor	SERPINA5	Plasma serine protease inhibitor	608430000		11500000	7809900	14403150	26103500	5003950	17203500	9718750	96144500	80088500	40143500		30421000	575005	390500	720160	1305200	250195	860175	485925	4807200	4004400	2007150	14170000	0	30537000	28959000	16562000	26156000	0	0	0	0
P62937;P0DN26;A0A0B4J2A2;A0A075B759;Q9Y536;F5H284	P62937	3;1;1;1;1;1	3;1;1;1;1;1	3;1;1;1;1;1	Peptidyl-prolyl cis-trans isomerase A;Peptidyl-prolyl cis-trans isomerase A, N-terminally processed	PPIA	Peptidyl-prolyl cis-trans isomerase A	200330000		3539300	53947500	2329900	3756250	6319450	2398800	1498500	3417000	17274000	5683100		20033000	353930	5394750	232990	375625	631945	239880	149850	341700	1727400	568310	0	51921500	0	10492000	19104000	27429500	0	0	5397000	15076000
P24592	P24592	4	4	4	Insulin-like growth factor-binding protein 6	IGFBP6	Insulin-like growth factor-binding protein 6	156310000		2842800	10531200	5587250	8429750	0	5942950	3311000	34553500	9107700	927685		15631000	284280	1053120	558725	842975	0	594295	331100	3455350	910770	92768.5	0	33488500	0	0	0	24676000	0	0	0	8838100
P04792	P04792	5	5	5	Heat shock protein beta-1	HSPB1	Heat shock protein beta-1	217500000		0	14047000	2649850	50923500	0	1325175	6281300	5043550	25633000	2848950		15536000	0	1003365	189273	3637350	0	94654	448665	360255	1830950	203495	0	22508000	0	66342500	0	21050000	0	10625000	0	0
Q15113	Q15113	3	3	3	Procollagen C-endopeptidase enhancer 1	PCOLCE	Procollagen C-endopeptidase enhancer 1	166750000		1003410	10847200	0	2107800	0	11948550	2739300	43068500	9437200	3278650		8337700	50170.5	542365	0	105390	0	597420	136962	2153400	471860	163930	0	7194350	0	0	0	15450000	0	0	0	0
P04430	P04430	1	1	1	Ig kappa chain V-I region BAN	IGKV1-16	Immunoglobulin kappa variable 1-16	20091000		1489700	0	1353700	4575900	2090550	450365	170740	0	0	0		5022800	372425	0	338415	1143950	522640	112590	42685	0	0	0	0	0	0	0	0	0	0	0	0	0
Q9UMN6	Q9UMN6	1	1	1	Histone-lysine N-methyltransferase 2B	KMT2B	Histone-lysine N-methyltransferase 2B	554190000		47534500	56108500	108845000	3679200	39650000	10006000	0	16119000	10060900	0		4433500	380275	448870	870725	29434	317200	80045	0	128950	80486.5	0	0	0	70970000	0	0	0	0	14202000	0	0
P18065	P18065	2	2	2	Insulin-like growth factor-binding protein 2	IGFBP2	Insulin-like growth factor-binding protein 2	41113000		1718950	2623700	3714300	2513000	1906200	1332050	1089700	3977600	1812340	826850		2936600	122785	187405	265310	179500	136160	95149	77833	284110	129453	59061	0	0	13853000	0	0	15628500	0	18090000	65262500	0
Q53EL9	Q53EL9	3	3	3	Seizure protein 6 homolog	SEZ6	Seizure protein 6 homolog	94845000		1449200	3813500	4855900	2069230	2461100	0	3474150	20929500	9094200	0		2495900	38137	100354	127786	54453.5	64766	0	91425.5	550775	239320	0	0	8402900	8000550	6763400	0	0	0	0	0	0
Q86W26	Q86W26	1	1	1	NACHT, LRR and PYD domains-containing protein 10	NLRP10	NACHT, LRR and PYD domains-containing protein 10	10340000000		574610000	1045420000	1814600000	421900000	1035695000	30617000	74022000	210192500	109433000	156235000		279470000	15530000	28255000	49043000	11402850	27992000	827480	2000550	5680900	2957615	4222600	0	0	0	0	0	0	104412500	78982000	150410000	111264500
P32119	P32119	11	11	10	Peroxiredoxin-2	PRDX2	Peroxiredoxin-2	1245500000		13053500	8938000	656785	5520600	31068000	4222500	1288300	21761000	520600000	20128000		95811000	1004110	687540	50524	424660	2389850	324810	99100.5	1673950	40046000	1548350	8247550	2228300	0	2893750	58820000	28341000	0	0	0	0
A2NJV5;A0A0A0MRZ7;A0A075B6S2	A2NJV5;A0A0A0MRZ7;A0A075B6S2	3;3;3	1;1;1	1;1;1		IGKV A18;IGKV2D-26;IGKV2D-29	Immunoglobulin kappa variable 2-29;Immunoglobulin kappa variable 2D-26;Immunoglobulin kappa variable 2D-29	295230000		29835500	24661500	31061500	10174000	28568500	0	2246395	0	22995000	3159690		49205000	4972550	4110200	5176950	1695700	4761400	0	374400	0	3832500	526615	69013000	0	0	0	0	0	0	19066000	37717500	25999000
P81605	P81605	3	3	3	Dermcidin;Survival-promoting peptide;DCD-1	DCD	Dermcidin	143220000		10245000	0	0	20363000	623000	12701700	2170100	3413700	9508250	17709000		28644000	2049000	0	0	4072550	124602	2540300	434015	682740	1901600	3541850	0	0	0	25240500	0	51208500	0	0	48256000	0
A0A0C4DH72;A0A0C4DH73;P04432;P01611;P01597	A0A0C4DH72;A0A0C4DH73;P04432;P01611;P01597	2;1;1;1;1	1;1;1;1;1	1;1;1;1;1	Ig kappa chain V-I region Daudi;Ig kappa chain V-I region Wes;Ig kappa chain V-I region DEE	IGKV1-6;IGKV1-12	Immunoglobulin kappa variable 1-6;Immunoglobulin kappa variable 1-12;Immunoglobulin kappa variable 1D-39;Immunoglobulin kappa variable 1D-12;Immunoglobulin kappa variable 1-39	112480000		16508500	3750450	1071500	20507500	1094975	3319300	733540	5290400	3597900	901205		28120000	4127150	937595	267890	5126850	273745	829815	183385	1322600	899465	225300	17868000	0	0	0	0	0	35783500	38131500	20268500	66348500
P07711	P07711	4	4	4	Cathepsin L1;Cathepsin L1 heavy chain;Cathepsin L1 light chain	CTSL	Cathepsin L1	204840000		7542450	8376600	6222300	5591750	8691100	11733000	2896135	28291500	20682000	8262100		18622000	685675	761515	565665	508333	790095	1066700	263286	2571925	1880200	751095	0	0	0	9770500	0	0	107080000	139960000	121360000	46534000
CON__ENSEMBL:ENSBTAP00000031900	CON__ENSEMBL:ENSBTAP00000031900	3	1	1	-		-	941090000		18954500	73349500	25735500	22979850	41757000	37977500	19185000	145010000	55251500	30344500		18453000	371660	1438250	504615	450585	818760	744645	376175	2843350	1083385	595000	23199500	76667000	40542000	43885000	55845000	96835000	0	0	0	0			+
P08493	P08493	1	1	1	Matrix Gla protein	MGP	Matrix Gla protein	62438000		3171250	4769000	2760000	0	2533050	4431350	1771200	7723100	2309450	1750700		15610000	792805	1192250	690000	0	633270	1107800	442800	1930800	577365	437670	0	0	0	0	0	0	66276000	26214000	118675000	30019500
P01591	P01591	1	1	1	Immunoglobulin J chain	IGJ	Immunoglobulin J chain	122060000		15342000	14178500	9812750	9238600	12494000	578535	584035	786190	1450535	1183460		15257000	1917750	1772350	1226600	1154800	1561700	72317	73004	98274	181320	147934	0	0	0	0	25897000	0	32755000	137910000	10751000	12451500
A0A0C4DH67;A0A0C4DH69;A0A075B6S5	A0A0C4DH67;A0A0C4DH69;A0A075B6S5	1;1;1	1;1;1	1;1;1		IGKV1-8;IGKV1-9;IGKV1-27	Immunoglobulin kappa variable 1-8;Immunoglobulin kappa variable 1-9;Immunoglobulin kappa variable 1-27	58948000		10447750	4830150	0	7928700	0	2303600	0	1414650	1805800	743800		14737000	2611865	1207550	0	1982200	0	575900	0	353665	451445	185950	24901000	0	0	0	0	0	0	8488700	15051000	0
P08294	P08294	5	5	5	Extracellular superoxide dismutase [Cu-Zn]	SOD3	Extracellular superoxide dismutase [Cu-Zn]	105220000		6780500	7764550	6093250	6181250	3739300	1424600	799880	19851000	3052600	1024035		13152000	847560	970540	761655	772655	467410	178070	99986	2481350	381570	128010	0	8090200	26724500	0	0	8465500	0	15296500	19594500	0
Q9NZT1	Q9NZT1	1	1	1	Calmodulin-like protein 5	CALML5	Calmodulin-like protein 5	112220000		26280500	0	818680	19568000	3619500	481575	337340	1825450	8503600	4868100		12469000	2920050	0	90965	2174200	402170	53508	37482	202825	944860	540900	0	0	0	0	0	0	11598500	16081500	19144000	0
P29622	P29622	3	3	3	Kallistatin	SERPINA4	Kallistatin	274270000		23404000	6148000	9157200	9731600	9639100	14874000	2187350	40291500	21422500	3351050		12467000	1063805	279450	416240	442355	438145	676105	99426.5	1831400	973750	152320	16922500	0	0	0	0	18651000	0	15787500	15950500	21654000
CON__P17690	CON__P17690	3	2	2	Taurus APOH		Taurus APOH	222970000		9820950	14083500	15952000	0	12182200	9605650	4577100	19994500	15154000	10114650		12387000	545605	782425	886220	0	676790	533645	254285	1110850	841890	561920	0	0	0	0	9483500	13289000	19266000	0	29286500	14897000			+
P08253	P08253	6	6	6	72 kDa type IV collagenase;PEX	MMP2	72 kDa type IV collagenase	364260000		1157450	2025800	575490	17574000	587740	24107000	8327100	101022000	9983300	27151500		11038000	35075	61389	17439	532530	17810	730520	252335	3061300	302520	822770	0	0	0	22701000	0	28354000	16819000	0	26957000	0
P80188	P80188	2	2	2	Neutrophil gelatinase-associated lipocalin	LCN2	Neutrophil gelatinase-associated lipocalin	53329000		0	10593000	11171150	0	0	669500	527025	3942200	3691400	1367000		5925500	0	1176900	1241250	0	0	74389	58558.5	438020	410155	151890	0	0	28083000	0	0	0	0	0	63249500	0
CON__Q32MB2;Q86Y46	CON__Q32MB2;Q86Y46	4;4	1;1	0;0	Keratin, type II cytoskeletal 73	KRT73	;Keratin, type II cytoskeletal 73	100020000		5481600	4187800	3567250	12767000	4598600	5993600	1741550	5810100	11389400	8247850		3449100	189020	144410	123008	440250	158570	206680	60052.5	200350	392735	284405	0	0	0	0	0	0	26251500	200820000	18543500	0			+
O60938	O60938	1	1	1	Keratocan	KERA	Keratocan	60671000		2158600	5179700	3231100	1511725	3205000	5407500	2324600	5847350	3149450	2103750		3033600	107930	258990	161555	75584	160250	270380	116232	292370	157475	105188	0	0	0	0	0	0	6524700	3894000	23069500	22146000
Q99435	Q99435	5	5	5	Protein kinase C-binding protein NELL2	NELL2	Protein kinase C-binding protein NELL2	112990000		3457900	4131750	2012500	3127700	596570	9618900	1244300	31184000	3336250	4156900		2897100	88664.5	105940	51603.5	80196	15297	246640	31904.5	799585	85544.5	106590	0	0	0	0	0	21457000	11849000	39498000	9070300	11112000
P78509	P78509	10	10	10	Reelin	RELN	Reelin	238420000		0	714730	845395	1578100	9097400	13435400	1179000	85552000	7952750	0		1877300	0	5627.8	6656.65	12426	71633	105788	9283.35	673640	62620	0	0	0	0	0	13729500	20667300	0	0	0	0
Q14393	Q14393	2	2	2	Growth arrest-specific protein 6	GAS6	Growth arrest-specific protein 6	44755000		0	0	0	0	1613900	1335150	770065	11589500	4034800	3034350		1177800	0	0	0	0	42470.5	35135	20264.5	304980	106178	79851.5	0	0	0	0	0	0	0	0	94230500	0
P63261	P63261	13	1	1	Actin, cytoplasmic 2;Actin, cytoplasmic 2, N-terminally processed	ACTG1	Actin, cytoplasmic 2	19063000		673270	5487200	954345	2309000	582710	0	0	184405	2084250	0		953150	33663.5	274360	47716.5	115446	29135.5	0	0	9220.25	104210	0	0	0	0	3616300	0	0	0	39668500	0	0
P04083	P04083	2	2	2	Annexin A1	ANXA1	Annexin A1	11125000		259440	114090	933865	2032000	0	2203300	95563	312900	640790	926780		556270	12972	5704.3	46693	101600	0	110160	4778.2	15645	32039.5	46339	0	0	0	0	0	3581900	5416000	0	0	0
P31025;Q5VSP4	P31025	4;1	4;1	4;1	Lipocalin-1	LCN1	Lipocalin-1	671190000		8181650	200305000	63083500	7098850	23713000	5938900	560560	20541500	5061550	1110425		83899000	1022715	25038000	7885400	887350	2964100	742365	70069.5	2567700	632695	138802	16611500	65443500	277870000	0	50194000	42963500	0	0	0	12188000
Q8WXH2	Q8WXH2	1	1	1	Junctophilin-3	JPH3	Junctophilin-3	2751500000		281640000	278600000	322965000	35521000	401470000	4448900	10500100	51931000	3976200	28408000		78613000	8046700	7959950	9227850	1014900	11470750	127110	300005	1483700	113604	811655	0	0	0	0	647160000	0	84467500	146215000	140105000	158145000
P02750	P02750	7	7	7	Leucine-rich alpha-2-glycoprotein	LRG1	Leucine-rich alpha-2-glycoprotein	846400000		11448300	135760000	36977500	17322000	11810000	40198500	14005500	87663500	51547500	16465500		49788000	673415	7986050	2175100	1018960	694710	2364600	823860	5156700	3032200	968530	13380000	55089500	17689000	32386500	20573000	44459500	0	0	0	0
P01701	P01701	1	1	1	Ig lambda chain V-I region NEW	IGLV1-51	Immunoglobulin lambda variable 1-51	59863000		4107650	1885150	1208800	17539000	2496850	280285	339790	733235	575550	935275		19954000	1369200	628385	402935	5846250	832290	93429.5	113260	244410	191850	311760	0	0	0	32582500	0	0	23981500	37684000	32752500	40358500
O15537	O15537	3	3	3	Retinoschisin	RS1	Retinoschisin	166430000		1148200	6140950	8190600	12495700	6097650	5657100	2661550	34428000	4065250	2328600		15130000	104382	558270	744605	1135950	554330	514280	241955	3129800	369570	211695	7208600	8890300	16063500	23303000	14799000	79426000	0	52371500	0	0
P30086	P30086	4	4	4	Phosphatidylethanolamine-binding protein 1;Hippocampal cholinergic neurostimulating peptide	PEBP1	Phosphatidylethanolamine-binding protein 1	129810000		0	60428000	0	844890	0	534380	217240	1150160	2199250	327835		12981000	0	6042800	0	84489	0	53438	21724	115016	219925	32783.5	0	37264000	0	0	0	0	0	0	0	0
Q96IY4	Q96IY4	4	4	4	Carboxypeptidase B2	CPB2	Carboxypeptidase B2	230390000		5078250	8002400	7077200	6484850	7639100	12452000	3860950	26501500	27434000	10663025		12126000	267275	421175	372485	341310	402060	655370	203210	1394850	1443900	561202	0	7738000	9183600	10517000	0	0	49160500	56188500	48580500	21109500
P30043	P30043	3	3	3	Flavin reductase (NADPH)	BLVRB	Flavin reductase (NADPH)	110190000		0	14464000	0	0	1446550	0	0	1366800	35260500	2558300		10017000	0	1314950	0	0	131501	0	0	124255	3205500	232570	0	0	0	0	4974600	0	0	0	0	0
Q99878;Q96KK5;Q9BTM1;Q16777;Q93077;Q7L7L0;Q6FI13;P20671;P0C0S8;P04908;Q71UI9;P0C0S5;Q8IUE6;Q96QV6;P16104	Q99878;Q96KK5;Q9BTM1;Q16777;Q93077;Q7L7L0;Q6FI13;P20671;P0C0S8;P04908;Q71UI9;P0C0S5;Q8IUE6;Q96QV6;P16104	2;2;2;2;2;2;2;2;2;2;1;1;1;1;1	2;2;2;2;2;2;2;2;2;2;1;1;1;1;1	2;2;2;2;2;2;2;2;2;2;1;1;1;1;1	Histone H2A type 1-J;Histone H2A type 1-H;Histone H2A.J;Histone H2A type 2-C;Histone H2A type 1-C;Histone H2A type 3;Histone H2A type 2-A;Histone H2A type 1-D;Histone H2A type 1;Histone H2A type 1-B/E;Histone H2A.V;Histone H2A.Z;Histone H2A type 2-B;Histone H2A type 1-A;Histone H2AX	HIST1H2AJ;HIST1H2AH;H2AFJ;HIST2H2AC;HIST1H2AC;HIST3H2A;HIST2H2AA3;HIST1H2AD;HIST1H2AG;HIST1H2AB;H2AFV;H2AFZ;HIST2H2AB;HIST1H2AA;H2AFX	Histone H2A type 1-J;Histone H2A type 1-H;Histone H2A.J;Histone H2A type 2-C;Histone H2A type 1-C;Histone H2A type 3;Histone H2A type 2-A;Histone H2A type 1-D;Histone H2A type 1;Histone H2A type 1-B/E;Histone H2A.V;Histone H2A.Z;Histone H2A type 2-B;Histon	42486000		961770	4175050	0	1904250	1704050	2819500	1538400	5537600	1611638	1471575		8497200	192350	835000	0	380840	340815	563900	307685	1107530	322328	294314	0	0	0	0	0	0	10521000	13506500	8662600	12010000
P07585	P07585	2	2	2	Decorin	DCN	Decorin	80980000		0	10413450	4866800	0	2155800	0	3878050	13211500	5632250	664060		4262100	0	548080	256145	0	113460	0	204110	695335	296435	34950	0	13645000	10184000	0	0	0	0	0	16333500	0
P15586	P15586	3	3	3	N-acetylglucosamine-6-sulfatase	GNS	N-acetylglucosamine-6-sulfatase	61443000		1233500	2645300	0	0	2176100	6659600	1731750	13930500	5375750	2709500		2560100	51395.5	110220	0	0	90671	277480	72157	580445	223990	112898	0	6191500	0	0	0	8697100	0	0	303824500	0
P37837	P37837	2	2	2	Transaldolase	TALDO1	Transaldolase	26322000		0	0	0	1976300	841815	129030	0	2477400	8313050	952340		1548400	0	0	0	116250	49518.5	7590.2	0	145730	489000	56020	0	0	0	0	0	0	0	0	0	0
Q14118	Q14118	3	3	3	Dystroglycan;Alpha-dystroglycan;Beta-dystroglycan	DAG1	Dystroglycan	31966000		0	894820	1593200	5966550	541990	0	0	6085250	0	1172290		779660	0	21824.5	38858.5	145525	13219	0	0	148419	0	28592.5	0	0	0	9891900	0	0	0	0	0	0
P98164	P98164	4	4	4	Low-density lipoprotein receptor-related protein 2	LRP2	Low-density lipoprotein receptor-related protein 2	150590000		951430	4542950	4354450	3229000	8622700	6517250	3599900	32636500	12456500	0		727500	4596.3	21946.5	21036.5	15599	41656	31483.8	17391	157665	60178.5	0	0	8883550	11071000	0	12301000	26186000	0	0	7703100	0
P00747;Q02325;CON__P06868;Q15195	P00747	31;2;1;1	31;2;1;1	31;2;1;1	Plasminogen;Plasmin heavy chain A;Activation peptide;Angiostatin;Plasmin heavy chain A, short form;Plasmin light chain B	PLG	Plasminogen	10854000000		808455000	846575000	951920000	535110000	938435000	191788500	71500000	506240000	305790000	271210000		258430000	19248500	20156500	22665000	12740500	22344000	4566450	1702400	12053500	7280700	6457400	696430000	771925000	1048490000	847150000	651910000	423510000	0	0	0	0
P01700;P01699	P01700;P01699	3;2	3;2	3;2	Ig lambda chain V-I region HA;Ig lambda chain V-I region VOR	IGLV1-47; IGLV1-44	Immunoglobulin lambda variable 1-47;Immunoglobulin lambda variable 1-44	589450000		32219000	50666500	41375000	84843500	34815000	4860100	2286100	20833000	19367800	3460200		117890000	6443800	10133150	8274950	16969000	6962950	972015	457215	4166600	3873550	692035	93727000	45116500	92295000	153370000	84533500	44846000	0	0	0	0
P02753	P02753	8	8	8	Retinol-binding protein 4;Plasma retinol-binding protein(1-182);Plasma retinol-binding protein(1-181);Plasma retinol-binding protein(1-179);Plasma retinol-binding protein(1-176)	RBP4	Retinol-binding protein 4	1095000000		52790500	95346000	94904500	101766000	14694000	28178000	1214870	100918000	47742000	9970650		109500000	5279050	9534600	9490450	10176600	1469400	2817800	121487	10091800	4774200	997065	97649500	48994500	233880000	198245000	85147000	290980000	0	0	0	0
P06733;P13929	P06733	13;1	13;1	12;0	Alpha-enolase	ENO1	Alpha-enolase	1742500000		11524800	58136500	52983500	19512500	11989800	39707500	56492500	331070000	239470000	50378000		79206000	523847	2642550	2408350	886925	544995	1804875	2567850	15049000	10884750	2289900	13515000	35277500	24048500	29976500	37692000	46263000	0	0	83540000	0
A0A0B4J1X5	A0A0B4J1X5	4	3	2		IGHV3-74	Immunoglobulin heavy variable 3-74	523320000		32948500	18921500	40783000	40371000	11958500	19162000	7879600	27162500	66977000	15683500		74761000	4706950	2703050	5826150	5767300	1708400	2737450	1125650	3880350	9568250	2240450	23313500	21686500	26235500	62177000	20215500	24251500	0	0	0	0
Q9HCB6	Q9HCB6	14	14	14	Spondin-1	SPON1	Spondin-1	2305200000		99014000	115560000	135755000	32868000	56372000	66556800	31739500	431120000	88320500	95299500		62303000	2676000	3123150	3669050	888325	1523600	1798815	857815	11652000	2387100	2575700	93597000	108470000	161395000	120245000	65596500	171825000	0	0	0	0
P05156;CON__Q32PI4	P05156	11;1	11;1	11;1	Complement factor I;Complement factor I heavy chain;Complement factor I light chain	CFI	Complement factor I	1732000000		43466000	117675000	37649500	81929500	33131500	68362000	17779500	333475000	76118000	56413000		57733000	1448900	3922450	1255000	2730950	1104350	2278750	592655	11116000	2537250	1880450	65508000	103260000	51934000	81575500	83087500	175950000	0	0	0	0
P0DOY3	P0DOY3	11	2	2	Immunoglobulin lambda constant 3	IGLC3	Immunoglobulin lambda constant 3	395730000		42103000	56574000	51456500	11753500	27251500	0	1001155	5988050	762840	1356070		56533000	6014700	8082050	7350950	1679100	3893100	0	143020	855430	108980	193726	135170000	0	0	0	0	0	234260000	206875000	243515000	186950000
P01599	P01599	3	3	2	Ig kappa chain V-I region Gal	IGKV1-17	Immunoglobulin kappa variable 1-17	158480000		9436450	8996650	7685250	28570000	9997300	2394450	570675	3581400	5761800	2248200		39621000	2359150	2249100	1921300	7142450	2499300	598615	142672	895355	1440450	562050	11447500	3380950	7878250	70676000	19192000	36643000	0	0	0	0
Q99574	Q99574	5	5	5	Neuroserpin	SERPINI1	Neuroserpin	502900000		10181950	24549000	16461000	12690250	6191150	25661500	10861500	100410000	24449000	19994500		27939000	565665	1363850	914505	705020	343955	1425650	603435	5578300	1358250	1110800	14433000	21353000	0	0	0	23952000	26300000	13049500	17991000	13282500
Q96PD5;CON__ENSEMBL:ENSBTAP00000016285	Q96PD5	7;1	7;1	7;1	N-acetylmuramoyl-L-alanine amidase	PGLYRP2	N-acetylmuramoyl-L-alanine amidase	675600000		29444000	41408500	45369000	11815900	45318500	45177000	6563850	59564000	29078500	24063000		27024000	1177750	1656350	1814750	472635	1812750	1807100	262555	2382550	1163100	962505	24233000	26498500	35846000	13739000	46364000	57281500	0	0	0	0
P05109	P05109	1	1	1	Protein S100-A8;Protein S100-A8, N-terminally processed	S100A8	Protein S100-A8	180320000		19999500	8065100	6792050	17529500	9109200	4862100	4650300	6659400	8691800	17836850		22541000	2499900	1008100	849010	2191200	1138650	607760	581280	832430	1086500	2229605	0	0	0	0	0	0	54726500	69350500	57520000	38933000
P00736	P00736	9	9	9	Complement C1r subcomponent;Complement C1r subcomponent heavy chain;Complement C1r subcomponent light chain	C1R	Complement C1r subcomponent	808240000		44818000	137360000	51348000	23587150	49063000	16577000	7096700	42002500	23411000	17141000		21844000	1211300	3712500	1387750	637505	1326025	448040	191800	1135200	632725	463265	46900000	94594500	70424000	45026500	45601500	38837000	0	0	0	0
Q562R1	Q562R1	3	1	1	Beta-actin-like protein 2	ACTBL2	Beta-actin-like protein 2	353750000		29435000	0	28968500	35229000	0	0	13962000	10971000	103107500	0		16845000	1401700	0	1379450	1677600	0	0	664880	522450	4909950	0	0	0	0	0	0	0	0	0	0	0
P0C0L5	P0C0L5	78	3	3	Complement C4-B;Complement C4 beta chain;Complement C4-B alpha chain;C4a anaphylatoxin;C4b-B;C4d-B;Complement C4 gamma chain	C4B	Complement C4-B	1057900000		113825000	72924000	68843000	67498500	73657500	8128000	3969100	51514500	23671500	44911500		13060000	1405300	900295	849915	833290	909360	100345	49001	635980	292235	554465	102883000	67968000	91708500	84712500	73499500	0	0	16816000	18078000	0
CON__Q8N1N4-2;CON__Q7RTT2;Q8N1N4	CON__Q8N1N4-2;CON__Q7RTT2;Q8N1N4	5;5;5	4;4;4	4;4;4	Keratin, type II cytoskeletal 78	KRT78	;;Keratin, type II cytoskeletal 78	107340000		18782000	833615	1522500	9996750	221550	5683400	1566960	1765400	8897300	4398500		3701200	647660	28746	52498.5	344710	7639.45	195975	54033	60876.5	306800	151670	21525250	4646200	0	19428500	0	13184000	0	22429500	25220500	13286500			+
P40925	P40925	2	2	2	Malate dehydrogenase, cytoplasmic	MDH1	Malate dehydrogenase, cytoplasmic	55499000		0	8306000	1380200	1014110	1026905	1674300	207140	6144100	8717500	806650		3700000	0	553735	92016	67608	68460.5	111620	13809	409610	581165	53776.5	0	21535500	0	0	0	0	18444500	77739000	12756000	0
O00533	O00533	9	9	9	Neural cell adhesion molecule L1-like protein;Processed neural cell adhesion molecule L1-like protein	CHL1	Neural cell adhesion molecule L1-like protein	176610000		3656350	6582450	6542100	2812600	2506700	3933500	5485600	46612500	11333500	806170		3679400	76174	137135	136295	58597	52223	81948	114280	971090	236110	16795.7	8434150	8038150	8187850	6603700	4660200	9575500	0	0	0	0
Q8TER5	Q8TER5	1	1	1	Rho guanine nucleotide exchange factor 40	ARHGEF40	Rho guanine nucleotide exchange factor 40	212840000		44355500	14170000	20830500	24033500	2361900	0	0	0	0	3700000		3040600	633645	202425	297580	343335	33741	0	0	0	0	52857	84120000	0	0	0	0	0	0	0	0	3673700
P15924	P15924	18	18	18	Desmoplakin	DSP	Desmoplakin	480630000		155165000	2564100	4717600	29620000	840465	3354000	1255760	3413500	25717000	16026000		2948700	951940	15730.6	28943	181720	5156.2	20576.5	7704.05	20942.1	157770	98320.5	191490000	2920900	5508900	54588000	2930800	10697450	0	0	752830	0
P61916	P61916	1	1	1	Epididymal secretory protein E1	NPC2	NPC intracellular cholesterol transporter 2	29380000		3326750	8957300	0	2139000	0	0	0	0	266915	0		2938000	332675	895730	0	213900	0	0	0	0	26691.5	0	0	0	0	0	0	0	0	0	0	0
O00391	O00391	4	4	4	Sulfhydryl oxidase 1	QSOX1	Sulfhydryl oxidase 1	130080000		0	8567900	4923900	3296850	0	6788900	2501900	28779500	5392050	8185400		2890700	0	190395	109420	73263.5	0	150870	55597.5	639550	119824	181895	0	11940500	8717700	0	0	9661700	0	0	12064650	0
Q8WXD2	Q8WXD2	2	2	2	Secretogranin-3	SCG3	Secretogranin-3	43763000		3099700	0	2993100	0	803405	936225	306280	11769000	1857200	233850		1620900	114806	0	110857	0	29755	34675	11343.5	435885	68784.5	8661.1	0	0	2359100	0	0	0	2805350	3442650	3023400	0
P23378	P23378	1	1	1	Glycine dehydrogenase (decarboxylating), mitochondrial	GLDC	Glycine dehydrogenase (decarboxylating), mitochondrial	60343000		4698550	16165500	2910200	0	3610400	3568600	0	4703900	211330	0		1341000	104410	359235	64670	0	80230.5	79302	0	104530	4696.1	0	0	15188000	0	0	0	0	0	0	0	25353000
P35443	P35443	1	1	1	Thrombospondin-4	THBS4	Thrombospondin-4	52164000		0	0	0	0	0	6534800	2028900	8724850	5455050	4352800		1304100	0	0	0	0	0	163370	50721	218125	136380	108822	0	0	0	0	0	0	0	0	0	1462600
Q86UX2	Q86UX2	2	2	2	Inter-alpha-trypsin inhibitor heavy chain H5	ITIH5	Inter-alpha-trypsin inhibitor heavy chain H5	20742000		800830	1267200	0	1244900	0	4892600	541760	6981800	2506350	0		423300	16344	25861	0	25406	0	99849	11056	142490	51150	0	0	0	0	0	0	0	0	0	0	0
REV__Q5VU43	REV__Q5VU43	1	1	1		PDE4DIP	Myomegalin	1519700000		69779000	107950000	2013300	0	0	74578000	0	590180000	10448000	0		NaN	0	0	0	0	0	0	0	0	0	0	0	52258000	0	0	0	0	0	0	0	0		+
P01871;P0DOX6	P01871;P0DOX6	24;18	24;18	24;18	Ig mu chain C region	IGHM	Immunoglobulin heavy constant mu;Immunoglobulin mu heavy chain	16344000000		1645200000	1691150000	1652800000	822385000	1528450000	207115500	74114000	255800000	198075000	96759500		680990000	68549000	70466000	68866500	34266500	63685500	8629700	3088050	10658500	8253050	4031650	1286200000	1201450000	1310700000	1260150000	1396750000	436725000	0	224380000	0	0
P02743	P02743	7	7	7	Serum amyloid P-component;Serum amyloid P-component(1-203)	APCS	Serum amyloid P-component	2886900000		290775000	261565000	243130000	205765000	251065000	37535000	18820000	33911000	66162500	34728500		288690000	29077500	26156500	24313000	20576500	25106500	3753500	1882000	3391100	6616250	3472850	408735000	218780000	206905000	500520000	353755000	126340000	0	287490000	0	0	+
CON__P13647;P13647	CON__P13647;P13647	31;31	18;18	10;10	Keratin, type II cytoskeletal 5	KRT5	;Keratin, type II cytoskeletal 5	4404000000		287040000	114799500	97017000	811340000	134935000	115797000	53532500	134870000	293370000	159280000		142060000	9259300	3703150	3129600	26172000	4352800	3735450	1726850	4350650	9463300	5138100	377605000	140755000	231670000	1063960000	244160000	381775000	0	0	67011000	0			+
Q16891	Q16891	1	1	1	MICOS complex subunit MIC60	IMMT	MICOS complex subunit MIC60	4983600000		448970000	787070000	989050000	252120000	16829000	2848150	0	742880	1896150	1473700		113260000	10203950	17887500	22477500	5730000	382490	64730.5	0	16884	43094	33492	0	0	2251500000	0	0	0	78417500	64194000	29927500	40831500
P25705	P25705	3	3	3	ATP synthase subunit alpha, mitochondrial	ATP5A1	ATP synthase subunit alpha, mitochondrial	3489100000		388950000	384345000	341900000	118162500	393585000	41232000	10921000	27445500	16672000	21334500		112550000	12546500	12398000	11029000	3811700	12696000	1330050	352295	885335	537810	688200	431375000	320520000	343305000	370305000	479365000	124637000	66227000	0	0	0
P02760	P02760	9	9	9	Protein AMBP;Alpha-1-microglobulin;Inter-alpha-trypsin inhibitor light chain;Trypstatin	AMBP	Protein AMBP	1232200000		99526500	108325000	117685000	56215500	120455000	16923150	8022600	50327500	23015000	15578500		77010000	6220550	6770400	7355250	3513365	7528550	1.05772e+06	501410	3145500	1438450	973670	79341000	109160000	153370000	88938500	156980000	52430000	0	0	60216000	0
CON__P02754	CON__P02754	4	4	4	Taurus LGB		Taurus LGB	719130000		101378000	62029500	40136500	69774500	39648500	11377850	2405600	14694000	12174050	5942100		65375000	9216250	5639050	3648800	6343150	3604400	1034360	218690	1335850	1106755	540190	229555000	75383500	101730000	100880500	117455000	44151500	0	38773000	0	0			+
Q99972	Q99972	12	12	12	Myocilin;Myocilin, N-terminal fragment;Myocilin, C-terminal fragment	MYOC	Myocilin	1471600000		67020000	105568000	66818500	16999950	77210500	71947000	16708500	248570000	52914500	12033500		52556000	2393600	3770300	2386400	607140	2757550	2569500	596745	8877300	1889850	429760	45256500	53679000	47024500	24046500	54215500	60693500	0	0	38992000	0
P01766;A0A0B4J1X8	P01766;A0A0B4J1X8	2;1	1;0	1;0	Ig heavy chain V-III region BRO	IGHV3-43	Immunoglobulin heavy variable 3-13;Immunoglobulin heavy variable 3-43	148220000		10111750	13224000	12785000	6547400	13526000	0	1278810	7852750	12060500	0		37056000	2527900	3306000	3196200	1636900	3381400	0	319695	1963200	3015150	0	0	0	0	0	16914000	0	110095000	133620000	40984000	35214000
Q15582	Q15582	16	16	16	Transforming growth factor-beta-induced protein ig-h3	TGFBI	Transforming growth factor-beta-induced protein ig-h3	1112300000		4325850	1082700	5513450	2657600	16707000	158205000	11508000	165025000	72834000	118840000		35881000	139540	34925	177854	85729	538940	5103250	371230	5323300	2349500	3833500	0	0	0	10275300	24776000	142385000	0	34249000	884915000	45556500
Q03591;Q9BXR6	Q03591	6;1	3;1	2;1	Complement factor H-related protein 1	CFHR1	Complement factor H-related protein 1	464230000		26409500	31102000	31530000	38391500	27105000	19162500	3450450	27987500	19667000	7310550		30949000	1760650	2073450	2101950	2559400	1807000	1277500	230030	1865850	1311100	487370	32607000	65652000	52418000	43432000	62017500	22147500	0	0	119010000	0
P07225	P07225	6	6	6	Vitamin K-dependent protein S	PROS1	Vitamin K-dependent protein S	858240000		67474500	50839500	73407500	49719000	55813500	4850050	9775500	80928500	12328000	23985500		26007000	2044700	1540600	2224450	1506660	1691350	146969	296225	2452350	373575	726835	62378000	56047500	57301500	52645000	52509500	38257000	0	0	28389000	0
P04406	P04406	8	8	7	Glyceraldehyde-3-phosphate dehydrogenase	GAPDH	Glyceraldehyde-3-phosphate dehydrogenase	428440000		6159800	23694000	9031150	55618000	17431500	3473050	4028350	24176500	58915500	11692000		25202000	362340	1393750	531245	3271600	1025375	204295	236960	1422150	3465600	687760	30932000	37545000	28676500	104396500	53259000	22126500	0	0	0	40293000
P67936;CON__Q3SX28;P09493;P07951;P06753	P67936;CON__Q3SX28;P09493;P07951;P06753	2;1;1;1;1	2;1;1;1;1	2;1;1;1;1	Tropomyosin alpha-4 chain;Tropomyosin alpha-1 chain;Tropomyosin beta chain;Tropomyosin alpha-3 chain	TPM4;TPM1;TPM2;TPM3	Tropomyosin alpha-4 chain;;Tropomyosin alpha-1 chain;Tropomyosin beta chain;Tropomyosin alpha-3 chain	325230000		32616500	24368500	34056500	22937500	36293000	3845700	0	3817650	5127450	2945900		21682000	2174400	1624550	2270400	1529150	2419550	256380	0	254510	341830	196400	0	0	0	38264000	0	0	41218500	351185000	163455000	115345000			+
Q14767	Q14767	16	16	16	Latent-transforming growth factor beta-binding protein 2	LTBP2	Latent-transforming growth factor beta-binding protein 2	1131800000		25359000	49796000	32828000	12960300	27843000	28613000	21471000	280475000	99617000	1217750		17412000	390130	766090	505050	199390	428350	440200	330320	4315000	1532650	18735	45243500	57054000	48844000	37704000	42497500	57216000	0	0	82884000	0
A0A0A0MT36	A0A0A0MT36	1	1	1		IGKV6D-21	Immunoglobulin kappa variable 6D-21	66399000		3634050	5359950	7210700	6534950	5286050	0	759130	2207700	1767195	1638600		16600000	908510	1340000	1802650	1633710	1321500	0	189780	551920	441806	409660	0	0	12918000	0	0	0	61289000	35400500	105430000	71539000
P08185	P08185	2	2	2	Corticosteroid-binding globulin	SERPINA6	Corticosteroid-binding globulin	232380000		0	30223500	0	49926500	0	4972200	4215900	12669550	8616000	7676650		13670000	0	1777850	0	2936850	0	292485	248000	745270	506820	451570	0	0	0	73742000	0	0	16246000	39669500	27899000	14153000
P00352	P00352	9	9	9	Retinal dehydrogenase 1	ALDH1A1	Retinal dehydrogenase 1	295140000		0	111710000	0	3014550	0	0	5568300	1748900	23490000	2038550		12298000	0	4654650	0	125608	0	0	232015	72870.5	978730	84940	0	63257000	0	0	0	0	0	25236000	3933500	0
Q6EMK4	Q6EMK4	4	4	4	Vasorin	VASN	Vasorin	196390000		3342800	11993000	8142250	957980	0	7460950	4806600	42935000	16523500	4184850		8926900	151950	545120	370105	43545	0	339125	218485	1951550	751065	190220	0	16648000	9594550	10082000	0	16632300	6519000	0	6110500	0
P07358	P07358	4	4	4	Complement component C8 beta chain	C8B	Complement component C8 beta chain	246760000		30308000	20478000	21855500	5867400	36041000	1923300	519535	3838800	2758695	2670550		8812900	1082410	731360	780555	209550	1287200	68688	18555	137100	98523.5	95376	22560000	13414000	12075500	10637000	30411000	5254700	0	0	0	7425600
O75882	O75882	4	4	4	Attractin	ATRN	Attractin	275620000		16704000	21734000	21292500	11757850	27027000	3825800	2437350	21490500	13453550	0		4306600	261000	339595	332695	183714	422300	59778	38083.5	335790	210215	0	20039000	22442500	27578500	26947000	25655000	0	0	0	0	0
Q9Y6R7	Q9Y6R7	21	21	21	IgGFc-binding protein	FCGBP	IgGFc-binding protein	728080000		15896000	59612000	13092000	21095000	13928050	23856500	9427800	174770000	11353550	21010500		3957000	86390	323975	71151.5	114645	75693.5	129658	51238	949835	61704	114185	16297500	62671500	12119000	18834000	8047250	31893500	0	0	0	8351700
Q13510	Q13510	2	2	2	Acid ceramidase;Acid ceramidase subunit alpha;Acid ceramidase subunit beta	ASAH1	Acid ceramidase	61446000		912940	895560	734925	1438800	700540	5446100	608345	23075500	888220	0		2560300	38039	37315	30622	59950.5	29189	226920	25347.5	961495	37009.5	0	0	0	0	0	0	0	14774500	19603000	12381300	11669000
Q96KN2	Q96KN2	2	2	2	Beta-Ala-His dipeptidase	CNDP1	Beta-Ala-His dipeptidase	24912000		0	0	0	0	0	1411628	779420	1666900	6952000	2869300		996480	0	0	0	0	0	56465.1	31177	66674	278080	114771	0	0	0	0	0	0	0	0	0	17197000
Q9BU40	Q9BU40	1	1	1	Chordin-like protein 1	CHRDL1	Chordin-like protein 1	11138000		0	0	2012000	0	0	0	871540	3220900	802970	206660		464080	0	0	83832	0	0	0	36314	134200	33457	8610.7	0	0	0	0	0	0	0	0	0	0
CON__Q2UVX4	CON__Q2UVX4	10	1	1	Taurus C3		Taurus C3	16737000		0	0	3596500	0	0	1972650	0	1510500	336690	3674200		169070	0	0	36328	0	0	19925.5	0	15257	3400.9	37113	0	0	0	0	0	0	0	0	0	0			+
P43320	P43320	30	30	30	Beta-crystallin B2	CRYBB2	Beta-crystallin B2	26398000000		116124000	13027000000	20564500	17439000	7326650	1436200	950795	5487700	1276400	1117260		1759800000	7741600	868470000	1370960	1162590	488440	95747	63385.5	365850	85094	74484	46221500	10240500000	14705300	6212950	2295050	1841150	0	920980	0	0
O43505	O43505	9	9	9	Beta-1,4-glucuronyltransferase 1	B4GAT1	Beta-1,4-glucuronyltransferase 1	1929200000		22889350	57589000	75693000	11997500	25398500	94399500	31787000	528650000	62145000	54035000		101540000	1204680	3031000	3983850	631440	1336750	4968300	1673000	27823500	3270800	2843900	33777500	30902500	34673500	19934000	152500500	68322000	19908000	0	0	15806000
Q16378	Q16378	1	1	1	Proline-rich protein 4	PRR4	Proline-rich protein 4	569250000		0	279885000	0	0	0	731175	0	1896900	1827400	573260		94875000	0	46647500	0	0	0	121864	0	316150	304570	95544	0	134420000	0	0	0	0	0	0	11554000	0
P04040	P04040	20	20	20	Catalase	CAT	Catalase	2459900000		4296950	1965100	2403300	2757450	24503000	6705200	1106375	4762450	1138650000	47159500		84824000	148170	67762	82870	95083.5	844920	231210	38151	164220	39263000	1626200	2976400	0	0	1867100	12139000	7547500	9636800	54331000	15855000	8954600
P05090	P05090	9	9	9	Apolipoprotein D	APOD	Apolipoprotein D	705030000		24635500	115230000	33291500	23061850	22256000	34048000	4435100	45612000	35313500	14628500		78336000	2737250	12803500	3699100	2562450	2472885	3783100	492790	5067950	3923750	1625350	60052500	105800000	79549000	85927000	77723500	137365000	0	0	63821000	22523000
Q13822	Q13822	17	17	17	Ectonucleotide pyrophosphatase/phosphodiesterase family member 2	ENPP2	Ectonucleotide pyrophosphatase/phosphodiesterase family member 2	2957300000		83279500	168325000	115385000	77306500	52492000	80150500	45109000	538490000	151970000	166160000		70412000	1982750	4007650	2747300	1840620	1249800	1908375	1074030	12821500	3618350	3956100	90975500	146665000	152310000	196710000	65906500	147529000	21444000	17555000	0	0
P43251	P43251	4	4	4	Biotinidase	BTD	Biotinidase	1053200000		11338900	51621500	28574500	10110200	27526000	57597000	11728500	229075000	41025000	57992000		45790000	493010	2244450	1242350	439565	1196750	2504200	509945	9959550	1783700	2521400	20918000	33960500	16443500	10095000	43839500	60512500	0	0	385235000	155055000
P69891;P69892	P69891;P69892	5;4	4;3	4;3	Hemoglobin subunit gamma-1;Hemoglobin subunit gamma-2	HBG1;HBG2	Hemoglobin subunit gamma-1;Hemoglobin subunit gamma-2	493540000		23061500	14808000	11765250	0	23488500	2971950	1727350	3132700	107451000	58363500		44867000	2096500	1346190	1069590	0	2135300	270180	157030	284790	9768450	5305750	0	34720500	0	0	54412000	34158000	117205000	447320000	58304500	71320000
P01703	P01703	3	3	3	Ig lambda chain V-I region NEWM	IGLV1-40	Immunoglobulin lambda variable 1-40	75859000		2870400	2338000	5823500	15101600	2721850	0	1264800	3957750	5505400	295290		25286000	956795	779320	1941150	5033900	907280	0	421580	1319250	1835150	98431	0	0	0	25558000	0	0	70638500	59313500	17469500	19196500
P61769	P61769	2	2	2	Beta-2-microglobulin;Beta-2-microglobulin form pI 5.3	B2M	Beta-2-microglobulin	106750000		9137400	25276000	0	13114400	0	2627400	784610	1363750	1073200	0		17792000	1522900	4212700	0	2185750	0	437905	130770	227290	178870	0	19213000	0	0	33932000	0	0	119285000	307325000	167480000	0
P62258	P62258	2	2	2	14-3-3 protein epsilon	YWHAE	14-3-3 protein epsilon	70140000		0	17021000	0	11506700	0	0	250310	2905650	7023200	0		4125900	0	1001245	0	676875	0	0	14724	170920	413130	0	0	13073000	0	0	0	0	0	0	0	0
P02511	P02511	2	2	2	Alpha-crystallin B chain	CRYAB	Alpha-crystallin B chain	44747000		0	21862000	0	0	0	292950	0	152880	131760	0		4068000	0	1987450	0	0	0	26632	0	13898	11979	0	0	16474000	0	0	0	0	0	0	0	0
P12277	P12277	3	3	3	Creatine kinase B-type	CKB	Creatine kinase B-type	62254000		4556350	10995350	0	16237000	6671250	946740	624430	0	0	0		3662000	268020	646785	0	955090	392425	55691	36731	0	0	0	0	11545000	0	0	0	0	0	0	34140500	0
CON__Q5D862;Q5D862	CON__Q5D862;Q5D862	8;8	8;8	8;8	Filaggrin-2	FLG2	;Filaggrin-2	248060000		50320000	2148250	2804750	46309500	3230300	3956100	848450	1957700	9003400	3450100		3352100	680000	29030.5	37902	625805	43653	53461	11465.4	26455.5	121672	46622.5	50813000	2600650	3832200	69057000	1920750	13804500	0	0	8092050	0			+
CON__Q3SX09;CON__P02070	CON__Q3SX09;CON__P02070	3;2	1;1	1;1	Taurus HBB		Taurus HBB	31976000		0	0	0	0	2033300	176310	0	761800	15683000	6279700		3197600	0	0	0	0	203330	17631	0	76180	1568300	627970	0	0	0	0	0	0	0	4803500	0	0			+
Q14517	Q14517	1	1	1	Protocadherin Fat 1;Protocadherin Fat 1, nuclear form	FAT1	Protocadherin Fat 1	564060000		105817000	59042000	58737000	18802500	34482000	0	0	0	0	5149400		2937800	551125	307510	305925	97928	179593	0	0	0	0	26819.5	181860000	0	0	0	0	0	16824000	14639500	11740000	8267900
P12109	P12109	2	2	2	Collagen alpha-1(VI) chain	COL6A1	Collagen alpha-1(VI) chain	122660000		2285900	0	0	1054100	6504500	5180300	3772900	34925000	9279450	0		2271600	42331	0	0	19520	120450	95931	69869	646755	171845	0	0	0	0	0	0	8806500	16331500	42755000	0	0
Q16769	Q16769	3	3	3	Glutaminyl-peptide cyclotransferase	QPCT	Glutaminyl-peptide cyclotransferase	17617000		0	0	475780	6858800	0	0	68950	4869120	0	0		1101100	0	0	29736.5	428670	0	0	4309.3	304316	0	0	0	0	0	0	0	0	0	0	0	0
Q6MZW2	Q6MZW2	2	2	2	Follistatin-related protein 4	FSTL4	Follistatin-related protein 4	16517000		0	0	0	0	0	1454600	328180	5417550	1949800	0		337090	0	0	0	0	0	29686	6697.5	110560	39792.5	0	0	0	0	0	0	0	0	0	0	0
P01861	P01861	20	12	12	Ig gamma-4 chain C region	IGHG4	Immunoglobulin heavy constant gamma 4	22376000000		1919400000	2678550000	2169450000	577970000	1148250000	1091600000	45959000	864525000	316910000	375255000		1598300000	137095000	191325000	154955000	41283500	82016500	77973500	3282800	61751500	22636500	26803500	1731050000	1672300000	1520800000	874125000	1278650000	1683750000	962040	514720	553490	0
P06312	P06312	2	2	2	Ig kappa chain V-IV region	IGKV4-1	Immunoglobulin kappa variable 4-1	312630000		41976000	2354550	14612000	83525000	921620	6525650	3363400	9318750	14389500	8080800		78157000	10494000	588635	3653100	20881000	230400	1631400	840840	2329650	3597500	2020250	0	0	0	206735000	0	37144000	325940000	386550000	277610000	212950000
CON__P04259	CON__P04259	36	4	1	Keratin, type II cytoskeletal 6B	KRT6B	Keratin, type II cytoskeletal 6B	2174900000		1084100	1476200	3638050	1055400000	1631895	2709600	3431150	2577650	10863000	5911000		72497000	36137	49205	121266	35180500	54396.5	90320.5	114375	85921	362090	197030	0	0	1505500	1473250000	0	4202950	308815000	623825000	310135000	231695000			+
CON__Q04695;Q04695	CON__Q04695;Q04695	18;18	8;8	2;2	Keratin, type I cytoskeletal 17	KRT17	;Keratin, type I cytoskeletal 17	1614900000		8855000	0	585930	774710000	946090	10209000	2982100	4136440	7249300	3167000		55686000	305340	0	20204	26714000	32624.5	352040	102833	142636	249980	109205	5253200	0	0	899705000	0	11468000	83441000	59344000	64484000	80790500			+
Q9BZW7	Q9BZW7	1	1	1	Testis-specific gene 10 protein	TSGA10	Testis-specific gene 10 protein	1239100000		192075000	0	416015000	0	0	0	0	0	22948000	0		28162000	4365400	0	9455050	0	0	0	0	0	521550	0	0	0	0	0	0	0	0	0	0	0
P09211	P09211	4	4	4	Glutathione S-transferase P	GSTP1	Glutathione S-transferase P	246690000		2146250	22203500	997435	51526500	1666900	6061900	3637200	11904500	19713000	4319550		22426000	195110	2018500	90677	4684250	151530	551085	330655	1082250	1792050	392690	0	36293500	0	62559000	0	65100500	43214000	35464500	60216000	33425500
Q8NCX0	Q8NCX0	1	1	1	Coiled-coil domain-containing protein 150	CCDC150	Coiled-coil domain-containing protein 150	1083500000		138790000	122812000	81234500	22894500	137780000	4966200	7385850	10370950	7118600	8397400		19348000	2478350	2193050	1450600	408835	2460300	88682.5	131890	185200	127118	149955	165755000	99700500	62985000	38968000	505450000	70711500	0	0	566255000	24545500
P05452;CON__Q2KIS7	P05452	4;1	4;1	4;1	Tetranectin	CLEC3B	Tetranectin	122030000		5008500	17921500	7385200	18301000	1410650	1297775	257080	5020450	3326200	1216750		12203000	500850	1792150	738520	1830100	141065	129778	25708	502045	332620	121675	27704000	13416000	23145900	27705000	0	15244000	13007000	11473500	24805500	19728000
P60174	P60174	7	7	7	Triosephosphate isomerase	TPI1	Triosephosphate isomerase	223730000		2224800	37248000	1496440	7418350	5033800	2537650	1880700	32904000	19327000	2905950		11186000	111240	1862400	74822	370915	251690	126885	94038	1645200	966335	145300	0	34300000	30079000	13621000	18612500	37951000	42694500	49379500	0	36814500
Q7Z7G0	Q7Z7G0	7	7	7	Target of Nesh-SH3	ABI3BP	Target of Nesh-SH3	471560000		19772000	17878000	9066900	11614600	17055000	16924540	4658200	113960000	24850500	0		9431200	395445	357560	181345	232292	341100	338496	93164.5	2279150	497015	0	18332500	15668500	19086500	19625500	17622500	71009000	0	45289500	0	0
P02656	P02656	2	2	2	Apolipoprotein C-III	APOC3	Apolipoprotein C-III	51358000		4697500	5585450	2477200	9205750	4764000	747585	295220	627645	1434100	575260		7336900	671080	797925	353885	1315120	680570	106800	42174	89664	204870	82179.5	8385900	5156000	7619600	22338000	0	8297500	30452000	45046000	18564000	17741500
P05067	P05067	4	4	4	Amyloid beta A4 protein;N-APP;Soluble APP-alpha;Soluble APP-beta;C99;Beta-amyloid protein 42;Beta-amyloid protein 40;C83;P3(42);P3(40);C80;Gamma-secretase C-terminal fragment 59;Gamma-secretase C-terminal fragment 57;Gamma-secretase C-terminal fragment 50;C31	APP	Amyloid-beta A4 protein	249000000		3262550	25390000	13009500	2569880	6161000	15084000	3964700	38987500	10261650	13350850		7114300	93216	725430	371700	73423	176030	430980	113280	1113920	293190	381460	9775000	18622000	11804000	0	13750000	33575000	11340000	69108500	9407800	0
P07738	P07738	3	3	3	Bisphosphoglycerate mutase	BPGM	Bisphosphoglycerate mutase	91652000		0	20119000	0	0	0	0	515720	3914350	21362500	344950		6546500	0	1437050	0	0	0	0	36837	279595	1525850	24639	0	9266550	0	0	0	0	0	0	0	798830
P07451	P07451	4	4	4	Carbonic anhydrase 3	CA3	Carbonic anhydrase 3	43877000		0	0	0	0	0	0	219805	4710500	16402000	605795		2925100	0	0	0	0	0	0	14653.5	314035	1093460	40386.5	0	0	0	0	0	0	16168000	32200000	0	0
P07195	P07195	4	4	3	L-lactate dehydrogenase B chain	LDHB	L-lactate dehydrogenase B chain	44059000		0	0	0	0	0	720550	0	3389300	17802500	477155		2591700	0	0	0	0	0	42386	0	199375	1047200	28068	0	0	0	0	0	0	0	65784500	0	0
P50897	P50897	3	3	3	Palmitoyl-protein thioesterase 1	PPT1	Palmitoyl-protein thioesterase 1	29673000		1188600	1847645	1363700	750170	644670	0	903785	7562400	1886550	662585		2472800	99051	153966	113640	62514	53722	0	75314	630195	157210	55215.5	0	7497800	0	0	0	0	5644900	4623000	25305000	4894500
Q9BYJ0	Q9BYJ0	2	2	2	Fibroblast growth factor-binding protein 2	FGFBP2	Fibroblast growth factor-binding protein 2	34222000		2483800	1886650	1035420	4257550	0	0	689400	6189850	2154800	0		2281400	165580	125778	69028	283835	0	0	45960	412655	143655	0	0	0	0	9719900	0	0	16030500	64287000	13784500	0
P22304	P22304	1	1	1	Iduronate 2-sulfatase;Iduronate 2-sulfatase 42 kDa chain;Iduronate 2-sulfatase 14 kDa chain	IDS	Iduronate 2-sulfatase	37707000		0	0	0	476220	0	3865000	0	9179200	4546150	2957150		1795600	0	0	0	22677	0	184050	0	437115	216485	140815	0	0	0	0	0	6576800	0	8179450	0	0
P27797	P27797	2	2	2	Calreticulin	CALR	Calreticulin	33365000		0	1840250	1141300	0	0	1403215	811400	8074350	3982750	0		1588800	0	87629.5	54347	0	0	66820.5	38638.5	384490	189655	0	0	1571400	0	0	0	2365400	0	8543900	0	6662100
P00748	P00748	2	2	2	Coagulation factor XII;Coagulation factor XIIa heavy chain;Beta-factor XIIa part 1;Coagulation factor XIIa light chain	F12	Coagulation factor XII	46510000		0	0	0	4450300	0	0	735570	1182500	8080500	13805500		1500300	0	0	0	143560	0	0	23728	38144	260660	445340	0	0	0	0	0	0	0	0	11482500	0
CON__P19013;P19013	CON__P19013;P19013	6;6	4;4	3;3	Keratin, type II cytoskeletal 4	KRT4	;Keratin, type II cytoskeletal 4	39280000		0	0	5240300	0	0	0	0	2424245	14297000	597490		1267100	0	0	169040	0	0	0	0	78203.5	461195	19274	0	0	0	0	0	0	0	0	17385000	0			+
Q92563	Q92563	1	1	1	Testican-2	SPOCK2	Testican-2	26942000		0	4905900	0	0	0	2871700	0	6346750	1565000	0		1224600	0	223000	0	0	0	130530	0	288485	71137	0	0	0	0	0	0	0	0	0	0	3972500
Q9Y4C0;Q9HDB5	Q9Y4C0	5;1	5;1	5;1	Neurexin-3	NRXN3	Neurexin-3	68493000		0	0	0	0	0	307720	980715	29068500	3716850	652140		889520	0	0	0	0	0	3996.4	12736.1	377515	48270.5	8469.3	0	0	0	0	0	0	0	24274500	8112700	0
Q92752	Q92752	4	4	4	Tenascin-R	TNR	Tenascin-R	43483000		0	0	0	0	0	632840	354435	17998500	3072400	0		790590	0	0	0	0	0	11506	6444.3	327240	55862	0	0	0	0	0	0	0	0	0	12162500	0
CON__Q86YZ3;Q86YZ3	CON__Q86YZ3;Q86YZ3	6;6	6;6	6;6	Hornerin	HRNR	;Hornerin	64568000		3582000	0	0	4724400	1018320	11267000	0	763700	9590300	9334200		759620	42141.5	0	0	55581	11980	132550	0	8984.7	112822	109813	0	0	0	0	0	14377000	21991500	31174500	26300500	0			+
P54652;P11142	P54652;P11142	2;2	2;2	2;2	Heat shock-related 70 kDa protein 2;Heat shock cognate 71 kDa protein	HSPA2;HSPA8	Heat shock-related 70 kDa protein 2;Heat shock cognate 71 kDa protein	24415000		0	0	0	4562000	0	0	804020	870220	8981850	214810		697560	0	0	0	130340	0	0	22972	24864	256625	6137.5	0	0	0	0	0	0	0	0	0	3886600
O15031	O15031	2	2	2	Plexin-B2	PLXNB2	Plexin-B2	22022000		0	0	0	0	0	0	763860	8181850	2065150	0		244690	0	0	0	0	0	0	8487	90909.5	22946	0	0	0	0	0	0	0	0	2272100	0	0
O95428	O95428	1	1	1	Papilin	PAPLN	Papilin	14979000		809280	501350	0	253830	0	468300	0	6239100	0	0		237770	12846	7957.9	0	4029.1	0	7433.3	0	99033	0	0	0	0	0	0	0	0	0	10755000	0	0
Q7Z7M0	Q7Z7M0	2	2	2	Multiple epidermal growth factor-like domains protein 8	MEGF8	Multiple epidermal growth factor-like domains protein 8	19331000		0	1827300	0	0	0	0	0	7725650	1026005	0		185870	0	17570	0	0	0	0	0	74285	9865.85	0	0	0	0	0	0	0	0	0	0	0	+
CON__P01966	CON__P01966	7	3	3	Taurus HBA		Taurus HBA	8330700000		0	15337000	2129700	0	999988860	7344120	3741825	101484895	340811500	2703220000		925630000	0	1704200	236630	0	111111540	815997	415756	11276266	37868200	300356000	0	0	0	0	1328600000	1438800000	4628300000	4547250000	4319450000	6072450000			+
A0A0A0MRZ8;P04433	A0A0A0MRZ8;P04433	3;3	3;3	3;3	Ig kappa chain V-III region VG	IGKV3D-11	Immunoglobulin kappa variable 3D-11;Immunoglobulin kappa variable 3-11	2105800000		117177500	247485000	167550000	159757500	136496500	41699000	15545000	77570000	77360000	12261000		526450000	29294000	61871500	41888000	39939500	34124500	10424600	3886250	19392500	19340000	3065300	0	156460000	192135000	334640000	0	349235000	1232250000	1335900000	1421700000	1146650000
Q9NQ79	Q9NQ79	11	11	11	Cartilage acidic protein 1	CRTAC1	Cartilage acidic protein 1	835340000		16121000	22274000	24120000	4118600	32527500	35831300	29813000	144935000	41164000	68819000		32128000	620035	856695	927690	158410	1251050	1378135	1146650	5574550	1583200	2646900	15444500	18921500	21989000	7677800	25836500	49802000	40295000	40930000	0	25017000
P62987;P62979;P0CG47;P0CG48	P62987;P62979;P0CG47;P0CG48	2;2;2;2	2;2;2;2	2;2;2;2	Ubiquitin-60S ribosomal protein L40;Ubiquitin;60S ribosomal protein L40;Ubiquitin-40S ribosomal protein S27a;Ubiquitin;40S ribosomal protein S27a;Polyubiquitin-B;Ubiquitin;Polyubiquitin-C;Ubiquitin	UBA52;RPS27A;UBB;UBC	Ubiquitin-60S ribosomal protein L40;Ubiquitin-40S ribosomal protein S27a;Polyubiquitin-B;Polyubiquitin-C	191300000		15333000	35881000	9009800	2982400	5537650	3051450	1963550	9077700	18145000	3823350		31883000	2555600	5980200	1501630	497060	922945	508580	327255	1512950	3024150	637230	23397000	27689000	35138000	0	0	37701000	69690000	122760000	111505000	54525000
P10451;CON__P31096	P10451	3;1	3;1	3;1	Osteopontin	SPP1	Osteopontin	334810000		2443380	22392000	14804000	18162000	29238000	23986000	6294350	15045000	26148500	8891900		27901000	203618	1866000	1233650	1513500	2436500	1998850	524525	1253750	2179050	740990	0	29173000	0	42366500	89122000	140930000	52492000	28472000	20154500	38802000
Q01469;A8MUU1	Q01469	5;1	5;1	5;1	Fatty acid-binding protein, epidermal	FABP5	Fatty acid-binding protein 5	209230000		3054550	40981500	1169250	55452500	0	719715	959310	2066750	422510	0		26154000	381820	5122700	146150	6931600	0	89968	119915	258340	52814	0	0	36436000	0	39057000	0	0	52969500	74615000	36220500	44895000
Q92823	Q92823	9	9	9	Neuronal cell adhesion molecule	NRCAM	Neuronal cell adhesion molecule	376340000		1396600	24405500	11882500	4356250	9179500	18883000	6908700	92222000	21618000	6760900		6169600	22894.5	400095	194800	71413.5	150480	309560	113260	1511800	354400	110833	0	17514000	15578000	9102300	14188500	45582000	27479500	7239800	25346500	22214000
O43866	O43866	3	3	3	CD5 antigen-like	CD5L	CD5 antigen-like	105980000		5811150	21236000	10708700	0	25851000	0	0	0	0	0		5577800	305850	1117700	563620	0	1360560	0	0	0	0	0	0	40304000	45033000	0	69731000	0	0	0	0	0
P06576	P06576	2	2	2	ATP synthase subunit beta, mitochondrial	ATP5B	ATP synthase subunit beta, mitochondrial	116600000		0	7325200	0	49332500	0	0	3816400	786680	0	6006400		4020700	0	252590	0	1701100	0	0	131600	27127	0	207120	0	0	0	42203000	0	0	0	0	0	0
P04075	P04075	4	3	3	Fructose-bisphosphate aldolase A	ALDOA	Fructose-bisphosphate aldolase A	73620000		1741900	17401000	1498310	6976700	3672350	0	0	322450	9717450	0		3200900	75737	756560	65144.5	303330	159670	0	0	14019	422508	0	0	45560500	7686000	10223000	6526150	0	0	0	0	33471000
P08670	P08670	5	5	5	Vimentin	VIM	Vimentin	76024000		0	0	864650	0	0	0	1568000	36012000	0	0		2236000	0	0	25431	0	0	0	46118	1059195	0	0	0	0	0	0	0	0	0	0	4695400	0
P13591	P13591	1	1	1	Neural cell adhesion molecule 1	NCAM1	Neural cell adhesion molecule 1	81419000		0	0	0	2730200	0	9486300	2601850	15521000	5172850	13125000		2142600	0	0	0	71848	0	249640	68469.5	408450	136130	345400	0	0	0	0	0	0	21894000	24613000	16128000	21507500
P63104	P63104	2	2	2	14-3-3 protein zeta/delta	YWHAZ	14-3-3 protein zeta/delta	29874000		0	5653500	0	1025300	0	0	431355	1065850	6891900	381755		2133900	0	403820	0	73235	0	0	30811	76129.5	492280	27268.5	0	0	0	0	0	0	20256000	18322500	24804500	16998000
P98160	P98160	21	21	21	Basement membrane-specific heparan sulfate proteoglycan core protein;Endorepellin;LG3 peptide	HSPG2	Basement membrane-specific heparan sulfate proteoglycan core protein	356440000		7222300	22078000	8528200	9881100	6641750	21326750	3590600	74040500	19486500	5425150		1926700	39039.5	119338	46098.5	53412.4	35901	115280	19408.5	400220	105335	29325.5	11574000	8741950	12930500	16086000	8531400	72399500	7809500	122650000	10647350	0
P55058	P55058	3	3	3	Phospholipid transfer protein	PLTP	Phospholipid transfer protein	33228000		0	1225900	0	0	0	1740900	498110	10155650	517560	4208400		1582300	0	58376	0	0	0	82900	23720	483600	24646	200405	0	0	0	0	0	4630400	0	4252600	2377900	0
P11166	P11166	2	2	2	Solute carrier family 2, facilitated glucose transporter member 1	SLC2A1	Solute carrier family 2, facilitated glucose transporter member 1	19156000		0	0	0	0	0	0	0	0	9014650	563380		1473600	0	0	0	0	0	0	0	0	693445	43337	0	0	0	0	0	0	0	0	0	0
P11277	P11277	17	17	17	Spectrin beta chain, erythrocytic	SPTB	Spectrin beta chain, erythrocytic	174660000		0	0	6817600	0	0	0	763130	0	83538500	0		1375300	0	0	53682	0	0	0	6008.9	0	657790	0	0	0	0	0	0	0	0	0	0	0
P25788	P25788	2	2	2	Proteasome subunit alpha type-3	PSMA3	Proteasome subunit alpha type-3	10210000		0	0	472050	3452300	0	0	90904	519730	2837350	0		785370	0	0	36312	265560	0	0	6992.6	39979	218255	0	0	0	0	0	0	0	0	8474750	0	0
Q96HF1	Q96HF1	1	1	1	Secreted frizzled-related protein 2	SFRP2	Secreted frizzled-related protein 2	9701300		0	553480	0	0	0	0	237320	4154700	0	363800		692950	0	39535	0	0	0	0	16951.5	296765	0	25986	0	0	0	0	0	0	0	0	7341100	0
Q04756	Q04756	1	1	1	Hepatocyte growth factor activator;Hepatocyte growth factor activator short chain;Hepatocyte growth factor activator long chain	HGFAC	Hepatocyte growth factor activator	6183800		985190	532930	1106820	0	534985	1382100	0	0	0	0		247350	39407	21317	44273.5	0	21399	55283	0	0	0	0	0	0	0	0	0	2246800	0	11363000	0	0
P02790	P02790	25	25	25	Hemopexin	HPX	Hemopexin	47837000000		2310150000	3857850000	2724300000	2507800000	3227900000	1648600000	254435000	2709450000	3118350000	1559850000		2079900000	100442000	167735000	118445000	109032000	140345000	71676500	11062500	117800000	135580000	67819500	1455450000	2203450000	2087100000	2496200000	3141300000	2839950000	556470	3058650	589620	312410
Q9UBM4	Q9UBM4	13	13	13	Opticin	OPTC	Opticin	10527000000		356740000	478800000	298670000	129485000	130670000	444790000	192110000	2239950000	636955000	355410000		957020000	32431000	43527000	27151500	11772000	11879000	40436000	17464000	203630000	57905000	32310000	350490000	320105000	202680000	151850000	289925000	588590000	445880000	0	7251160000	9559900000
P01042	P01042	18	18	18	Kininogen-1;Kininogen-1 heavy chain;T-kinin;Bradykinin;Lysyl-bradykinin;Kininogen-1 light chain;Low molecular weight growth-promoting factor	KNG1	Kininogen-1	8716900000		285045000	406310000	421105000	406605000	480520000	387410000	63651000	1003110000	462830000	441895000		249060000	8144100	11609000	12032000	11617000	13729500	11069000	1818600	28660000	13224000	12625500	242245000	238485000	269585000	476065000	410635000	516625000	941210	1611800	1000885	0
P07315;P11844	P07315	16;2	16;2	10;0	Gamma-crystallin C	CRYGC	Gamma-crystallin C	2484200000		6124750	1228000000	937100	0	631195	1181300	358005	4130150	608180	259450		248420000	612475	122800000	93710	0	63119.5	118130	35800.5	413015	60818	25945	1332500	978135000	0	0	1220300	1644300	9596200	71341000	1743750000	1717900000
A0A0C4DH31;P23083	A0A0C4DH31	3;1	3;1	3;1	Immunoglobulin heavy variable 1-18	IGHV1-18	Immunoglobulin heavy variable 1-18	391980000		25093000	37365000	45215000	14689700	30490500	5919950	4370650	16812000	12583700	3451200		97996000	6273350	9341300	11303650	3672450	7622850	1480040	1092670	4203000	3145900	862790	31568500	29922500	31843000	26797000	36081500	0	6849450	37114500	1500700000	93302000
Q06481	Q06481	15	15	15	Amyloid-like protein 2	APLP2	Amyloid-like protein 2	1970800000		28151000	84872000	91485500	14959700	83728500	87375500	35166000	303330000	118910000	137405000		56307000	804325	2424900	2613800	427430	2392200	2496375	1004740	8666550	3397450	3925800	35760000	95960500	91557500	77961000	70878000	113789000	0	3424550	3786900	1974400
CON__P02666	CON__P02666	2	2	2	Taurus CSN2		Taurus CSN2	336160000		25250500	18379000	20143000	50932500	4430600	28778000	274435	13277500	4009765	2606250		56027000	4208450	3063200	3357150	8488700	738430	4796350	45738.5	2212900	668278	434375	2442250	1568600	3060800	74947000	3183050	40300000	6175250	7432100	3311550	6290250			+
Q9HC96	Q9HC96	1	1	1	Calpain-10	CAPN10	Calpain-10	2013000000		162190000	231275000	179630000	194360000	141450000	3630750	10818500	29946000	17414500	35776000		54405000	4383550	6250650	4854800	5252950	3823100	98127.5	292390	809355	470665	966925	177145000	277905000	190985000	164120000	153455000	0	35701500	51993000	57719000	86378500
P00918	P00918	10	10	10	Carbonic anhydrase 2	CA2	Carbonic anhydrase 2	466050000		0	2641950	0	2199850	0	0	316250	11830500	211125000	4908650		35850000	0	203225	0	169220	0	0	24327	910030	16241000	377590	0	0	0	20195000	0	0	17336000	12513000	41709500	25204000
P07360	P07360	7	7	7	Complement component C8 gamma chain	C8G	Complement component C8 gamma chain	396120000		26664500	32511000	25616500	38216500	18869000	8983800	2069050	12431500	21551500	11147800		33010000	2222000	2709250	2134750	3184700	1572400	748650	172420	1035900	1795950	929000	86211500	33715000	47923500	111230000	54815000	86085500	31916000	33966000	34899500	0
P01704	P01704	1	1	1	Ig lambda chain V-II region TOG	IGLV2-14	Immunoglobulin lambda variable 2-14	60367000		1974550	3671500	4610750	17335000	2772850	0	712625	0	0	1884000		30184000	987250	1835800	2305350	8667600	1386450	0	356315	0	0	941980	0	0	9225400	0	0	0	18775500	18759500	37477500	24764500
A0A0C4DH25	A0A0C4DH25	2	1	1		IGKV3D-20	Immunoglobulin kappa variable 3D-20	132290000		0	0	18820500	24795000	34924500	0	0	0	0	0		26457000	0	0	3764050	4959100	6984950	0	0	0	0	0	0	0	0	0	90358000	0	0	19780000	0	0
Q02413	Q02413	11	11	11	Desmoglein-1	DSG1	Desmoglein-1	646200000		31821500	15237000	13660000	114030000	9543850	15541500	8732300	14188000	67961000	32387500		15761000	776140	371645	333170	2781200	232780	379064	212975	346045	1657600	789935	52030000	24039000	37371000	140100000	32924500	50894500	65900000	83777000	32782500	0
P13671	P13671	6	6	6	Complement component C6	C6	Complement component C6	492530000		28502000	41238000	32088000	31123000	38430000	27331000	6879000	24073000	16956500	13308000		10261000	593790	859120	668500	648385	800620	569400	143310	501510	353265	277255	32277000	42427000	42628000	43656000	46795000	39194000	12775000	14418000	32036500	17491000
P07357	P07357	3	3	3	Complement component C8 alpha chain	C8A	Complement component C8 alpha chain	236860000		16598000	18082500	21485000	15356000	19204000	4143200	1216450	16787000	7642750	7663000		9474300	663935	723310	859410	614240	768150	165730	48657.5	671495	305710	306520	13793000	15432000	14060000	10320000	19202500	0	23297500	158380000	49487000	0
P0DOX8;P0CG04;B9A064	P0DOX8;P0CG04;B9A064	10;10;10	1;1;1	1;1;1	Ig lambda-1 chain C regions;Immunoglobulin lambda-like polypeptide 5	IGLC1;IGLL5	Immunoglobulin lambda-1 light chain;Immunoglobulin lambda constant 1;Immunoglobulin lambda-like polypeptide 5	64480000		0	2653900	0	30836500	0	0	0	0	0	153090		6448000	0	265390	0	3083650	0	0	0	0	0	15309	0	0	0	0	0	0	0	0	0	10298000
Q13228	Q13228	5	5	5	Selenium-binding protein 1	SELENBP1	Methanethiol oxidase	182860000		0	0	0	0	0	0	0	0	86317500	5110550		5898600	0	0	0	0	0	0	0	0	2784450	164860	0	0	0	0	0	0	0	0	0	16679000
O00471	O00471	2	2	2	Exocyst complex component 5	EXOC5	Exocyst complex component 5	179430000		15351000	17024500	21113500	9145600	0	0	31397500	0	0	512010		4376400	374415	415230	514970	223060	0	0	765800	0	0	12488	0	0	51782000	0	0	0	20043000	24487500	26553000	0
P00558;P07205	P00558	4;1	4;1	4;1	Phosphoglycerate kinase 1	PGK1	Phosphoglycerate kinase 1	98214000		0	8496750	0	0	0	0	0	0	40610500	0		3637600	0	314695	0	0	0	0	0	0	1504050	0	0	0	0	0	0	0	0	42602000	0	0
P12259	P12259	12	12	12	Coagulation factor V;Coagulation factor V heavy chain;Coagulation factor V light chain	F5	Coagulation factor V	326160000		14982000	19920500	3979100	1670000	15444000	13817700	2853000	65443500	19072500	5895550		3584100	164635	218910	43727	18351.5	169720	151841	31351.5	719160	209585	64786	19025000	15496000	11013000	11855000	13014500	28407500	16426500	80239000	16302500	0
P30041	P30041	2	2	2	Peroxiredoxin-6	PRDX6	Peroxiredoxin-6	40878000		0	7865300	0	1477800	0	631530	0	0	15121000	661730		2725200	0	524350	0	98522	0	42102	0	0	1008055	44116	0	0	0	0	0	0	0	1853700	80457500	0
CON__ENSEMBL:ENSBTAP00000038253	CON__ENSEMBL:ENSBTAP00000038253	8	1	1	-		-	30505000		0	3225000	0	0	0	22809000	0	1125200	0	3345400		953280	0	100780	0	0	0	712790	0	35163	0	104540	0	0	0	0	0	43838000	0	0	0	0			+
P13637;P50993;P05023	P13637;P50993;P05023	1;1;1	1;1;1	1;1;1	Sodium/potassium-transporting ATPase subunit alpha-3;Sodium/potassium-transporting ATPase subunit alpha-2;Sodium/potassium-transporting ATPase subunit alpha-1	ATP1A3;ATP1A2;ATP1A1	Sodium/potassium-transporting ATPase subunit alpha-3;Sodium/potassium-transporting ATPase subunit alpha-2;Sodium/potassium-transporting ATPase subunit alpha-1	25471000		0	3997950	0	8737800	0	0	0	0	0	0		578900	0	90863.5	0	198585	0	0	0	0	0	0	0	0	0	6890300	0	0	0	0	0	0
P02788	P02788	2	2	2	Lactotransferrin;Lactoferricin-H;Kaliocin-1;Lactoferroxin-A;Lactoferroxin-B;Lactoferroxin-C	LTF	Lactotransferrin	18716000		0	0	6144600	0	0	0	445920	0	2990400	0		398210	0	0	130735	0	0	0	9487.7	0	63625	0	0	0	3550200	0	0	0	0	0	1274500	0
REV__O15016	REV__O15016	1	1	1		TRIM66	Tripartite motif-containing protein 66	72847000		25128000	0	0	31069000	16650000	0	0	0	0	0		NaN	0	0	0	0	0	0	0	0	0	0	0	0	0	0	14153000	0	0	0	0	0	+	+
P53674	P53674	33	33	33	Beta-crystallin B1	CRYBB1	Beta-crystallin B1	25392000000		10315800	12658000000	12452750	6120450	3168000	997020	221090	2512350	1150305	819645		1692800000	687720	843875000	830165	408030	211195	66469.5	14740	167490	76688.5	54641.5	1645760	10114900000	1658070	12362000	911155	0	1615500000	805580000	1180100000	990450000
P01782;P0DP04	P01782;P0DP04	4;3	4;3	2;2	Ig heavy chain V-III region DOB	IGHV3-9; IGHV3-43D	Immunoglobulin heavy variable 3-9;Immunoglobulin heavy variable 3-43D	955000000		60731000	63097000	39155000	68438000	66376000	31810500	16426000	13046500	83453000	34967500		159170000	10121800	10516050	6525850	11406000	11062650	5301700	2737650	2174450	13909000	5827950	42700000	52268500	45201500	43987000	56368500	63876500	65358000	476050000	81382000	0
Q99969	Q99969	3	3	3	Retinoic acid receptor responder protein 2	RARRES2	Retinoic acid receptor responder protein 2	368670000		33510500	54194500	7085350	21046500	8317450	13093500	2720950	24938500	11382000	8045450		52667000	4787200	7742050	1012200	3006700	1188250	1870550	388710	3562600	1626000	1149350	74035000	35810500	23404000	48798000	27674000	116477500	94315500	62342500	46554500	49500000
P16035	P16035	2	2	2	Metalloproteinase inhibitor 2	TIMP2	Metalloproteinase inhibitor 2	490720000		23676500	19149000	21720000	19699500	20047000	23783500	8255900	78577500	26414000	13610000		44611000	2152450	1740800	1974600	1790850	1822450	2162150	750535	7143400	2401250	1237300	44563500	0	58127000	44164000	49631500	231695000	87570000	166915000	133945000	198505000
Q9Y5W5	Q9Y5W5	11	11	11	Wnt inhibitory factor 1	WIF1	Wnt inhibitory factor 1	801410000		29423500	12382000	13589500	40370000	15496500	51403500	8230400	186685000	31755500	11370000		42180000	1548600	651675	715250	2124750	815605	2705450	433185	9825400	1671300	598435	75957500	46697500	45190000	29245000	51699500	61202500	4671100	5256600	30903500	23664000
P02746	P02746	5	5	5	Complement C1q subcomponent subunit B	C1QB	Complement C1q subcomponent subunit B	387100000		29757500	38175500	43499000	34351000	19798500	1658255	1874750	18574500	4980000	882745		32259000	2479800	3181300	3624900	2862550	1649900	138189	156235	1547850	415000	73562.5	48910500	39521500	73589000	70819000	56824500	0	159260000	149470000	105896500	99660500
O75326	O75326	12	12	12	Semaphorin-7A	SEMA7A	Semaphorin-7A	784920000		16583500	6292600	32144000	21310700	29757500	32212550	17082500	152570000	32832500	51676000		23785000	502520	190685	974055	645790	901725	976140	517650	4623250	994925	1565950	22404000	21682000	18831000	43111500	19218000	44323500	20784000	43136000	16743000	16362500
O14773	O14773	3	3	3	Tripeptidyl-peptidase 1	TPP1	Tripeptidyl-peptidase 1	475790000		13962000	6540100	13392500	7447050	19630000	25794000	6687600	78314000	37923000	31474500		19824000	581750	272500	558005	310290	817935	1074715	278645	3263050	1580100	1311400	12605500	5883600	9667900	0	15882000	32672000	69190000	38192500	26476500	35021500
P02730	P02730	14	14	14	Band 3 anion transport protein	SLC4A1	Band 3 anion transport protein	694750000		0	0	0	3628020	0	752300	233550	3069600	328075000	12107500		19299000	0	0	0	100778	0	20897	6487.6	85266.5	9113300	336310	0	0	0	0	0	0	16653000	25580000	16276000	18435000
P47929	P47929	2	2	2	Galectin-7	LGALS7	Galectin-7	129450000		11717000	0	0	53007000	0	0	0	0	0	0		12945000	1171700	0	0	5300700	0	0	0	0	0	0	0	0	0	70006500	0	0	0	0	0	0
Q14515	Q14515	11	11	11	SPARC-like protein 1	SPARCL1	SPARC-like protein 1	431910000		8089300	45309500	24556000	4312700	27802000	10353580	8260450	56500000	19573000	11196450		11997000	224700	1258650	682110	119800	772280	287607	229455	1569400	543700	311010	20173000	37463500	24158500	21133000	28495000	44741500	54034500	22322000	38938500	45604000
Q14055	Q14055	4	4	4	Collagen alpha-2(IX) chain	COL9A2	Collagen alpha-2(IX) chain	410660000		12442000	24273000	9283450	6139300	7260900	15335055	8132950	80733500	44016000	785925		10267000	311060	606820	232085	153480	181520	383374	203325	2018300	1100375	19648.5	11357250	20359500	13085500	0	10263500	24285000	46377000	29950500	28383000	23318000
P13716	P13716	2	2	2	Delta-aminolevulinic acid dehydratase	ALAD	Delta-aminolevulinic acid dehydratase	41796000		0	1115695	0	0	0	0	0	679205	19103000	0		2612200	0	69731	0	0	0	0	0	42452	1193900	0	0	1919800	0	0	0	0	0	13556000	74696000	0
P13646;CON__ENSEMBL:ENSP00000377550	P13646;CON__ENSEMBL:ENSP00000377550	8;7	3;2	0;0	Keratin, type I cytoskeletal 13	KRT13	Keratin, type I cytoskeletal 13;	40277000		0	0	18986000	0	0	1200600	0	460330	0	182940		1438500	0	0	678080	0	0	42880	0	16440	0	6533.7	0	0	52105000	0	0	0	0	0	160205000	0			+
CON__P12035;P12035	CON__P12035;P12035	11;11	2;2	2;2	Keratin, type II cytoskeletal 3	KRT3	;Keratin, type II cytoskeletal 3	43583000		0	0	3535050	36513000	0	0	0	0	0	0		1362000	0	0	110470	1141000	0	0	0	0	0	0	0	0	8732500	0	0	0	0	0	0	0			+
CON__P04264	CON__P04264	48	1	1	Keratin, type II cytoskeletal 1	KRT1	Keratin, type II cytoskeletal 1	5627100		0	0	486120	2570450	0	0	0	0	0	0		181520	0	0	15681	82918.5	0	0	0	0	0	0	0	0	0	4312100	0	0	0	0	0	0			+
Q8WZ42	Q8WZ42	2	2	2	Titin	TTN	Titin	222250000		64570000	52522000	43322500	0	0	0	0	0	0	18510000		119750	34790	28299	23342	0	0	0	0	0	0	9973.2	0	80924000	161260000	0	0	0	0	2193300	0	0
REV__P54855;REV__O75795	REV__P54855;REV__O75795	2;1	2;1	2;1	UDP-glucuronosyltransferase 2B15	UGT2B15	UDP-glucuronosyltransferase 2B15;UDP-glucuronosyltransferase 2B17	23550000		18260000	0	5290500	0	0	0	0	0	0	0		NaN	0	0	0	0	0	0	0	0	0	0	40704000	0	0	0	0	0	0	0	0	0		+
P07320	P07320	14	14	14	Gamma-crystallin D	CRYGD	Gamma-crystallin D	5909400000		338905000	2557550000	7134350	4931400	8389100	1558950	818790	31997500	3679850	2172000		656600000	37656500	284180000	792740	547940	932120	173220	90978.5	3555350	408870	241330	287585000	2200300000	4409050	2520400	5039000	4284250	143430000	440510000	432865000	66187500
P02042	P02042	14	7	7	Hemoglobin subunit delta	HBD	Hemoglobin subunit delta	2725700000		12200500	9742050	6055450	14818500	161605000	7677250	1828250	49636000	731115000	368160000		247790000	1109155	885620	550495	1347150	14691500	697930	166205	4512400	66465000	33469000	8240150	3510000	3696250	10443100	389175000	21627500	1639350000	3633900000	905930000	989730000
P0DOX7;P01602	P0DOX7	17;1	4;1	4;1	Immunoglobulin kappa light chain	IGKV1-5; IGK@	Immunoglobulin kappa light chain	1065900000		74895000	77852500	46329500	193225000	54391500	19898000	7286800	22287500	22609500	14185150		118440000	8321600	8650250	5147750	21469000	6043500	2210900	809685	2476400	2512150	1576150	137530000	74371500	53435500	305265000	87594000	256925000	44961500	65342500	67471500	31573500
P19652	P19652	8	6	6	Alpha-1-acid glycoprotein 2	ORM2	Alpha-1-acid glycoprotein 2	1064200000		18262000	16370000	14936000	19843000	0	35037500	17704000	250315000	145855000	13787000		106420000	1826200	1637000	1493600	1984300	0	3503750	1770400	25031500	14585500	1378700	16608500	31844000	13956950	23456000	0	42009000	141895000	211150000	36636500	162480000
P16870	P16870	11	11	11	Carboxypeptidase E	CPE	Carboxypeptidase E	1815900000		72271500	57808000	29784500	13654000	49693000	114640000	25234500	376280000	127502000	41088500		75663000	3011250	2408700	1241000	568930	2070500	4776650	1051440	15678500	5312700	1712050	67337000	90855000	34796000	43291000	84504500	177490000	29132000	16081000	77310000	35334000
CON__P02668	CON__P02668	2	2	2	Taurus CSN3		Taurus CSN3	482020000		39188000	26610000	13628500	83740500	12888000	49484000	3454450	4490750	4392250	3132550		68860000	5598250	3801450	1946950	11963000	1841100	7069200	493490	641530	627460	447510	97224000	27328000	32474000	131865000	26931500	68945500	24650500	31184500	22669500	28061500			+
P30838;P48448;P43353;P51648	P30838	9;1;1;1	9;1;1;1	9;1;1;1	Aldehyde dehydrogenase, dimeric NADP-preferring	ALDH3A1	Aldehyde dehydrogenase, dimeric NADP-preferring	701940000		15956500	74898000	19471000	5355400	13080000	35357000	37031500	73678500	58995000	17149500		33426000	759840	3566550	927180	255022	622845	1683695	1763400	3508500	2809300	816640	13905500	32435500	11351500	6520900	13967500	41489500	25573000	34224500	44206000	48659500
P51884;CON__Q05443	P51884	4;1	4;1	4;1	Lumican	LUM	Lumican	403720000		15904000	22551000	27655000	4645900	18252000	23377900	12432500	55513000	7671900	13854500		25232000	993965	1409450	1728450	290365	1140750	1461125	777055	3469600	479490	865910	16635000	25047000	20639500	8036700	18931000	34473000	31842000	67972500	182180000	34960000
P07316	P07316	10	4	4	Gamma-crystallin B	CRYGB	Gamma-crystallin B	130720000		0	65048500	0	0	0	0	0	618440	0	0		14524000	0	7227650	0	0	0	0	0	68715	0	0	0	50638000	0	0	0	0	0	0	0	0
Q99497	Q99497	2	2	2	Protein deglycase DJ-1	PARK7	Protein/nucleic acid deglycase DJ-1	156820000		0	67183500	610950	0	1288430	0	124890	2153200	7111000	0		13068000	0	5598650	50912.5	0	107366	0	10408	179435	592585	0	0	43236500	0	0	11097000	0	36090000	68842000	49809000	80666500
P01031;CON__Q1A7A4	P01031	10;2	10;2	10;2	Complement C5;Complement C5 beta chain;Complement C5 alpha chain;C5a anaphylatoxin;Complement C5 alpha chain	C5	Complement C5	954250000		74136000	96822000	78184500	55752000	93032500	17545050	7051250	16305000	18912500	19387500		11360000	882575	1152650	930765	663705	1107500	208872	83944	194110	225150	230800	67922500	70489500	90246000	63519500	95100000	51964000	37428500	76464000	63070500	25357000
P07437;Q9BVA1;Q13885;Q13509;Q9BUF5	P07437;Q9BVA1;Q13885;Q13509	4;4;4;3;1	2;2;2;1;0	1;1;1;1;0	Tubulin beta chain;Tubulin beta-2B chain;Tubulin beta-2A chain;Tubulin beta-3 chain	TUBB;TUBB2B;TUBB2A;TUBB3	Tubulin beta chain;Tubulin beta-2B chain;Tubulin beta-2A chain;Tubulin beta-3 chain	132690000		0	0	0	66291500	0	0	0	0	0	104480		6634400	0	0	0	3314550	0	0	0	0	0	5224.1	0	0	0	57704000	0	0	0	0	0	0
P01033	P01033	5	5	5	Metalloproteinase inhibitor 1	TIMP1	Metalloproteinase inhibitor 1	39893000		0	9665500	0	0	0	0	500010	12875650	1513800	474025		3626600	0	878680	0	0	0	0	45455	1170525	137620	43093.5	0	0	0	0	0	0	15598500	80685500	30938000	15976000
CON__Q7Z794;Q7Z794	CON__Q7Z794;Q7Z794	6;6	3;3	2;2	Keratin, type II cytoskeletal 1b	KRT77	;Keratin, type II cytoskeletal 1b	47756000		20980500	0	0	0	2897300	0	0	0	0	0		1540500	676790	0	0	0	93462	0	0	0	0	0	25742500	0	0	0	0	0	0	0	0	16999000			+
P16157	P16157	10	10	10	Ankyrin-1	ANK1	Ankyrin-1	97193000		0	0	0	0	0	0	0	0	48596500	0		1117200	0	0	0	0	0	0	0	0	558585	0	0	0	0	0	0	0	0	26525000	0	0
P14136	P14136	1	1	1	Glial fibrillary acidic protein	GFAP	Glial fibrillary acidic protein	19189000		0	0	0	9594650	0	0	0	0	0	0		619010	0	0	0	309506	0	0	0	0	0	0	0	0	0	2237700	0	0	0	0	0	0
Q86VD1	Q86VD1	1	1	1	MORC family CW-type zinc finger protein 1	MORC1	MORC family CW-type zinc finger protein 1	22893000		0	0	0	11446600	0	0	0	0	0	0		431940	0	0	0	215970	0	0	0	0	0	0	0	0	0	16037000	0	0	0	0	0	0
CON__P05787;P05787	CON__P05787;P05787	4;4	1;1	1;1	Keratin, type II cytoskeletal 8	KRT8	;Keratin, type II cytoskeletal 8	12333000		0	0	0	0	0	5781450	0	770140	0	0		425280	0	0	0	0	0	199360	0	26557	0	0	0	0	0	0	0	5671000	0	0	13501000	0			+
P16152	P16152	1	1	1	Carbonyl reductase [NADPH] 1	CBR1	Carbonyl reductase [NADPH] 1	6614200		0	3159000	0	0	0	0	0	0	296300	0		389070	0	185820	0	0	0	0	0	0	17429	0	0	0	0	0	0	0	0	7753800	0	0
P05783	P05783	2	1	1	Keratin, type I cytoskeletal 18	KRT18	Keratin, type I cytoskeletal 18	8614500		0	0	0	0	0	4307250	0	0	0	0		331330	0	0	0	0	0	165665	0	0	0	0	0	0	0	0	0	4095000	0	0	0	0
P13798	P13798	1	1	1	Acylamino-acid-releasing enzyme	APEH	Acylamino-acid-releasing enzyme	7542300		0	0	0	0	0	0	0	0	3771100	0		260080	0	0	0	0	0	0	0	0	130035	0	0	0	0	0	0	0	0	0	16362000	0
P27105	P27105	1	1	1	Erythrocyte band 7 integral membrane protein	STOM	Erythrocyte band 7 integral membrane protein	3804000		0	0	0	0	0	0	0	0	3804000	0		253600	0	0	0	0	0	0	0	0	253600	0	0	0	0	0	0	0	0	0	0	0
P35052	P35052	1	1	1	Glypican-1;Secreted glypican-1	GPC1	Glypican-1	1529800		0	0	0	0	0	0	0	1529800	0	0		54636	0	0	0	0	0	0	0	54636	0	0	0	0	0	0	0	0	0	0	0	0	+
REV__Q7Z6Z7	REV__Q7Z6Z7	1	1	1		HUWE1	E3 ubiquitin-protein ligase HUWE1	120050000		0	0	0	0	120050000	0	0	0	0	0		NaN	0	0	0	0	0	0	0	0	0	0	0	0	0	0	96264000	0	0	0	0	0	+	+
CON__P02768-1;P02768	CON__P02768-1;P02768	105;105	105;105	99;99	Serum albumin	ALB	;Serum albumin	7436700000000		326510000000	531655000000	578020000000	302470000000	369665000000	340055000000	69903000000	541105000000	342130000000	316855000000		206580000000	9069600000	14768000000	16056000000	8401700000	10268500000	9445950000	1941750000	15031000000	9503550000	8801600000	325900000000	350075000000	458465000000	278045000000	452295000000	443570000000	269055000000	294580000000	315350000000	449180000000			+
CON__P00761	CON__P00761	6	6	6	Pig Trypsin		Pig Trypsin	429710000000		19266000000	16278000000	16404500000	10159000000	19631500000	22679000000	23589000000	30478000000	31048000000	25321500000		39065000000	1751450000	1479800000	1491300000	923530000	1784700000	2061750000	2144450000	2770700000	2822600000	2301950000	43270500000	24562500000	35066500000	15166500000	34173000000	144125000000	123075000000	86163500000	56196000000	90192500000			+
P02787;CON__Q2HJF0;CON__Q29443;CON__Q0IIK2	P02787	92;1;1;1	92;1;1;1	92;1;1;1	Serotransferrin	TF	Serotransferrin	1274200000000		45955000000	84205000000	74507000000	28394000000	45625000000	46328500000	15071500000	182480000000	57238000000	57296500000		31078000000	1120850000	2053800000	1817250000	692540000	1112800000	1129985000	367595000	4450650000	1396050000	1397500000	37035500000	44709000000	47178000000	26957500000	45402500000	54957500000	7632550000	10150650000	12937500000	12463500000
P01834	P01834	18	18	5	Ig kappa chain C region	IGKC	Immunoglobulin kappa constant	140960000000		12179000000	13434000000	9528900000	10191600000	10799000000	1895300000	913150000	4388150000	5055050000	2093650000		28191000000	2435750000	2686800000	1905800000	2038350000	2159800000	379050000	182630000	877625000	1011015000	418730000	19654000000	10358300000	13776500000	20724000000	18080000000	14865500000	24721500000	21785000000	31989500000	31261500000
P0DOX5;P01857	P0DOX5;P01857	32;31	32;31	16;15	Ig gamma-1 chain C region	IGHG1	Immunoglobulin gamma-1 heavy chain;Immunoglobulin heavy constant gamma 1	517670000000		36949500000	47515500000	33360500000	21238500000	27210500000	17752000000	6380800000	28831500000	28680000000	10914500000		22507000000	1606500000	2065900000	1450450000	923430000	1183050000	771835000	277430000	1253550000	1246950000	474540000	34390500000	34134000000	32601000000	32021000000	34644000000	28423500000	1750650000	6791300000	78912000000	74228500000
P69905;P02008	P69905	18;1	18;1	14;0	Hemoglobin subunit alpha	HBA1	Hemoglobin subunit alpha	129300000000		961355000	3209450000	546645000	621640000	5028200000	496385000	120440000	3135750000	35392500000	15137500000		16162000000	120170000	401185000	68331000	77704000	628530000	62048000	15055000	391970000	4424000000	1892150000	1324300000	2189850000	743845000	858960000	10893000000	5488950000	2353500000	6247700000	77500500000	99398000000
P68871;P02100	P68871	16;1	16;1	9;0	Hemoglobin subunit beta;LVV-hemorphin-7;Spinorphin	HBB	Hemoglobin subunit beta	153770000000		1947700000	5502650000	851150000	1295200000	7438600000	543675000	150175000	4415100000	35286500000	19451500000		13979000000	177060000	500245000	77377000	117745000	676235000	49425000	13652500	401375000	3207850000	1768350000	2131400000	3842350000	1126650000	1722150000	18813500000	5322350000	6571000000	5705850000	9154700000	8719300000
P01859	P01859	26	19	13	Ig gamma-2 chain C region	IGHG2	Immunoglobulin heavy constant gamma 2	177940000000		13704000000	14771000000	13626000000	10968150000	9750450000	4913050000	1213950000	8008650000	8460700000	3554450000		13688000000	1054155000	1136200000	1048150000	843660000	750030000	377930000	93380500	616050000	650820000	273420000	12233500000	11140000000	11878500000	12434000000	11719500000	8225950000	4311600000	2354200000	2361250000	5694250000
P01876	P01876	19	19	13	Ig alpha-1 chain C region	IGHA1	Immunoglobulin heavy constant alpha 1	158400000000		15082500000	14664500000	16236000000	6958000000	14649000000	2471100000	860835000	3506950000	2000500000	2771200000		9900100000	942650000	916520000	1014770000	434875000	915570000	154445000	53802000	219190000	125030000	173200000	12816000000	11805500000	13315500000	10265700000	14009500000	4063800000	15427000000	15413000000	7205850000	20056000000
P36955;CON__Q95121	P36955	43;8	43;8	43;8	Pigment epithelium-derived factor	SERPINF1	Pigment epithelium-derived factor	176630000000		4725100000	9680400000	7353500000	1678550000	1958400000	8529350000	3230450000	36718000000	8852150000	5589200000		9296300000	248690000	509485000	387030000	88345000	103071500	448915000	170025000	1932550000	465905000	294165000	3689150000	5068450000	3975000000	3148800000	6603200000	9137200000	6355200000	15089000000	5832400000	11401500000
P41222	P41222	12	12	12	Prostaglandin-H2 D-isomerase	PTGDS	Prostaglandin-H2 D-isomerase	69141000000		3474850000	6156550000	4385200000	4480700000	2109850000	1718050000	778980000	7177250000	2538250000	1750850000		8642600000	434355000	769570000	548140000	560085000	263735000	214760000	97371500	897160000	317280000	218860000	7543300000	5297300000	12832000000	8612300000	5112800000	16732000000	2089600000	3995050000	4263200000	3714200000
P0DOY2;P0CF74	P0DOY2;P0CF74	13;7	13;7	0;0	Ig lambda-6 chain C region	IGLC6	Immunoglobulin lambda constant 2;Immunoglobulin lambda constant 6	49877000000		4282350000	5640450000	3866300000	3468150000	3145400000	699660000	375815000	1406250000	1408450000	645830000		7125300000	611765000	805780000	552330000	495455000	449340000	99949500	53687500	200890000	201205000	92260500	6176300000	4241450000	5768800000	7704350000	4139250000	3029200000	6794300000	2535600000	4160700000	4577150000
P02766	P02766	15	15	15	Transthyretin	TTR	Transthyretin	40913000000		2031400000	3614050000	1748050000	2292300000	1003875000	1988350000	511160000	4237100000	1395350000	1634850000		6818800000	338565000	602345000	291340000	382055000	167310000	331390000	85193500	706185000	232550000	272480000	6743250000	5996550000	2662150000	13626000000	2209850000	30207500000	14839000000	26046500000	2756800000	3965350000
P01034	P01034	11	11	11	Cystatin-C	CST3	Cystatin-C	44013000000		1793350000	2511450000	2135450000	1376050000	1513700000	1956150000	996530000	7478550000	1354500000	890620000		6287500000	256190000	358770000	305065000	196580000	216245000	279450000	142360000	1068350000	193500000	127230000	4272850000	2004250000	5535250000	2926450000	4417300000	21513500000	20114000000	7773250000	20088500000	19624500000
P04264	P04264	50	50	3	Keratin, type II cytoskeletal 1	KRT1	Keratin, type II cytoskeletal 1	172530000000		16473500000	6842400000	8501650000	11744600000	5378650000	6338250000	2970600000	6774300000	13650500000	7591700000		5565500000	531400000	220725000	274245000	378855000	173500000	204460000	95825000	218525000	440340000	244895000	18540500000	6821150000	9837200000	18340500000	8128200000	14927000000	2663200000	1577700000	6240400000	2201500000
P00738	P00738	29	29	19	Haptoglobin;Haptoglobin alpha chain;Haptoglobin beta chain	HP	Haptoglobin	102270000000		8269500000	10696000000	8264400000	5810400000	7899400000	1031250000	514805000	2009000000	5565250000	1075950000		4648800000	375885000	486195000	375655000	264110000	359065000	46875000	23400000	91317500	252965000	48908000	9380600000	9419300000	9901150000	7404200000	9853450000	1741250000	3849900000	3538200000	6575850000	9686000000
P01009	P01009	35	35	35	Alpha-1-antitrypsin;Short peptide from AAT	SERPINA1	Alpha-1-antitrypsin	98769000000		2990200000	9811800000	4283500000	4516900000	3709700000	4142150000	1000695000	6460600000	6771200000	5697600000		4489500000	135915000	445995000	194700000	205310000	168625000	188285000	45485500	293665000	307780000	258985000	2384850000	5629750000	2758150000	3373600000	3446150000	5185300000	8427550000	4859850000	10003850000	8425250000
CON__P13645;P13645;CON__P02535-1;CON__Q7Z3Y7;Q7Z3Y7;CON__Q148H6;CON__Q7Z3Z0;CON__Q7Z3Y8;CON__Q2M2I5;Q7Z3Z0;Q7Z3Y8;Q2M2I5	CON__P13645;P13645	43;43;10;4;4;3;2;2;2;2;2;2	43;43;10;4;4;3;2;2;2;2;2;2	36;36;6;2;2;1;1;1;0;1;1;0	Keratin, type I cytoskeletal 10	KRT10	;Keratin, type I cytoskeletal 10	95057000000		11805000000	4199350000	4173900000	6602000000	3253750000	3653150000	1193400000	3601250000	6072950000	2973250000		3656000000	454050000	161515000	160535000	253920000	125145000	140507000	45899500	138510000	233575000	114355000	9910050000	3081700000	4257050000	8536750000	3755650000	7629800000	204560000	402505000	87452000	79222500			+
P22914	P22914	16	16	16	Beta-crystallin S	CRYGS	Gamma-crystallin S	26860000000		69138500	13086000000	49729000	30943000	34504000	16364000	7898850	98334000	25234000	11971000		2984500000	7682050	1454000000	5525450	3438100	3833750	1818250	877650	10926000	2803800	1330100	149510000	10150500000	165415000	79483500	123570000	251200000	1935750000	1136650000	1869800000	1494350000
P02675	P02675	39	39	35	Fibrinogen beta chain;Fibrinopeptide B;Fibrinogen beta chain	FGB	Fibrinogen beta chain	75362000000		8041100000	7151950000	7317150000	3644550000	7562250000	846585000	220775000	1076100000	1256150000	564385000		2691500000	287180000	255425000	261325000	130164500	270080000	30235000	7884850	38432000	44862500	20156500	6050550000	4945900000	5713550000	5504250000	6856100000	1525200000	7074900000	5914500000	7248200000	2968250000
P01023;P20742;CON__ENSEMBL:ENSBTAP00000024146	P01023	89;7;4	89;7;4	89;7;4	Alpha-2-macroglobulin	A2M	Alpha-2-macroglobulin	156450000000		15779000000	14488000000	13282500000	8598600000	13276000000	2207985000	990345000	4900550000	3207650000	1494600000		2172900000	219150000	201220000	184480000	119424500	184395000	30666000	13755000	68062500	44550500	20759000	14085500000	12780000000	12202000000	13049500000	14262000000	4340500000	4564550000	1881500000	6812050000	7093850000
P35527;CON__P35527	P35527;CON__P35527	41;38	41;38	41;38	Keratin, type I cytoskeletal 9	KRT9	Keratin, type I cytoskeletal 9;	56390000000		3731300000	2251050000	2681900000	3441150000	1355350000	2044800000	877125000	2540050000	5889950000	3382200000		2168800000	143510000	86579000	103150000	132350500	52127500	78647500	33735500	97696000	226540000	130085000	3856800000	1555750000	2290100000	3944850000	1759550000	3733950000	1913050000	2321850000	4140550000	3657550000			+
P02679	P02679	29	29	29	Fibrinogen gamma chain	FGG	Fibrinogen gamma chain	45867000000		4603450000	4247800000	4222750000	2793000000	4016950000	675500000	228520000	815975000	877745000	452035000		1638100000	164410000	151705000	150810000	99748500	143460000	24125000	8161400	29142000	31348000	16143500	3902000000	3154900000	3765550000	3933950000	4231700000	1181890000	2496400000	1467650000	2554800000	3269050000
P01011	P01011	17	17	17	Alpha-1-antichymotrypsin;Alpha-1-antichymotrypsin His-Pro-less	SERPINA3	Alpha-1-antichymotrypsin	32350000000		763725000	2236550000	1378800000	1184120000	1158500000	1414700000	644445000	2685500000	2581350000	2127150000		1617500000	38186500	111825000	68940500	59206500	57925500	70735000	32222000	134275000	129070000	106355000	705110000	1468900000	939835000	1438350000	1188100000	1831550000	12788500000	5523100000	6303500000	7157150000
CON__P02769	CON__P02769	45	39	39	Alb Taurus		Taurus ALB	64293000000		3061650000	1575000000	3072150000	1775100000	8789050000	1656720000	6073050000	2892550000	1864550000	1386650000		1607300000	76538500	39375000	76802500	44377300	219728000	41417500	151825000	72314500	46614000	34665500	4764000000	3656600000	4451950000	4289150000	4325250000	6908400000	5885700000	9845100000	3504300000	3596500000			+
P10909	P10909	25	25	25	Clusterin;Clusterin beta chain;Clusterin alpha chain	CLU	Clusterin	30483000000		1225550000	1584750000	1250000000	1909450000	1072350000	1014010000	343005000	5070200000	954580000	817720000		1604400000	64503000	83408000	65789000	100500000	56439500	53370500	18052500	266855000	50241500	43038000	1727150000	3093700000	1783250000	2243650000	2232900000	3303000000	239090000	555085000	496155000	1031505000
P05813	P05813	18	18	18	Beta-crystallin A3;Beta-crystallin A3, isoform A1, Delta4 form;Beta-crystallin A3, isoform A1, Delta7 form;Beta-crystallin A3, isoform A1, Delta8 form	CRYBA1	Beta-crystallin A3	17535000000		66775500	8689000000	2427150	5366850	1739200	672700	347020	803720	880875	0		1594100000	6070500	789910000	220650	487890	158110	61155	31547	73067	80081	0	23977000	7009100000	1051500	1479350	802980	422540	6564350000	5718650000	6296150000	6991400000
P01024	P01024	108	108	99	Complement C3;Complement C3 beta chain;C3-beta-c;Complement C3 alpha chain;C3a anaphylatoxin;Acylation stimulating protein;Complement C3b alpha chain;Complement C3c alpha chain fragment 1;Complement C3dg fragment;Complement C3g fragment;Complement C3d fragment;Complement C3f fragment;Complement C3c alpha chain fragment 2	C3	Complement C3	142410000000		11648000000	11275000000	11261500000	8356600000	11107000000	2936400000	893065000	6100300000	4206550000	3418850000		1468100000	120080000	116235000	116095000	86150500	114505000	30272500	9206850	62890000	43367000	35246000	9917650000	9319400000	10202000000	10805000000	11686000000	4933350000	5005300000	8818650000	5660700000	1603900000
P00450	P00450	51	51	49	Ceruloplasmin	CP	Ceruloplasmin	66404000000		3253350000	7081900000	3667000000	2393950000	3946100000	1371565000	695180000	7237200000	2594150000	961750000		1412900000	69221000	150680000	78022000	50935000	83960000	29181600	14791000	153985000	55193500	20463000	2664350000	5855250000	3781400000	3525000000	4145700000	2642550000	4392700000	2785200000	5758500000	4633150000
CON__P35908v2;P35908	CON__P35908v2;P35908	48;48	45;45	1;1	Keratin, type II cytoskeletal 2 epidermal	KRT2	;Keratin, type II cytoskeletal 2 epidermal	51353000000		4039900000	2248150000	2274650000	4420900000	1594050000	2261350000	776265000	2449350000	3689850000	1921900000		1283800000	100996500	56204000	56866000	110524500	39852000	56535000	19407000	61233500	92245500	48047000	4663650000	2285450000	2923050000	4424800000	2617900000	5159100000	458430000	594525000	578430000	233595000			+
P01624;A0A087WSY6;A0A0C4DH55	P01624;A0A087WSY6;A0A0C4DH55	2;1;1	2;1;1	2;1;1	Ig kappa chain V-III region POM	IGKV3D-15;IGKV3D-7	Immunoglobulin kappa variable 3-15;Immunoglobulin kappa variable 3D-15;Immunoglobulin kappa variable 3D-7	3749500000		239565000	311090000	303850000	200828000	295600000	78354500	38311000	168240000	158905000	80022500		1249800000	79856500	103699000	101282500	66942500	98533500	26118000	12770500	56079000	52968500	26674000	416845000	246575000	685410000	421640000	711205000	708985000	1141600000	1067300000	1682050000	1726200000
P02774;CON__Q3MHN5;CON__ENSEMBL:ENSBTAP00000018229	P02774	33;3;3	33;3;3	33;3;3	Vitamin D-binding protein	GC	Vitamin D-binding protein	29086000000		1093600000	2734950000	2332900000	673360000	1187600000	1538800000	233805000	2819800000	1246650000	681505000		1038800000	39057000	97677000	83317500	24048500	42414000	54958500	8350250	100706000	44523500	24339500	791360000	1352100000	1167050000	833775000	1281200000	1899200000	1381400000	865320000	1056050000	713315000
P02671;CON__P02672	P02671	38;1	38;1	38;1	Fibrinogen alpha chain;Fibrinopeptide A;Fibrinogen alpha chain	FGA	Fibrinogen alpha chain	40131000000		4531700000	3669700000	3762600000	2246450000	3812150000	429200000	195390000	506720000	635285000	276410000		1029000000	116200000	94095500	96476000	57601500	97744500	11005150	5009900	12992500	16289500	7087550	4368250000	3165900000	3499000000	3755200000	4638950000	1239765000	806465000	910920000	555015000	849015000
P0C0L4;CON__ENSEMBL:ENSBTAP00000007350;CON__P01030	P0C0L4	79;7;6	79;7;6	4;1;1	Complement C4-A;Complement C4 beta chain;Complement C4-A alpha chain;C4a anaphylatoxin;C4b-A;C4d-A;Complement C4 gamma chain	C4A	Complement C4-A	74565000000		5292700000	6659650000	5343500000	2523650000	5595000000	1378350000	592990000	4674800000	2351250000	2870600000		920560000	65342000	82218000	65969500	31156500	69074500	17017000	7320850	57713500	29028000	35439500	4669850000	4981550000	4724150000	4024300000	5430850000	2641900000	948395000	2229000000	1532400000	1355300000
P02647;CON__P15497	P02647	27;1	27;1	27;1	Apolipoprotein A-I;Proapolipoprotein A-I;Truncated apolipoprotein A-I	APOA1	Apolipoprotein A-I	14590000000		543790000	1027550000	928425000	2224700000	646225000	297995000	53145000	652985000	634060000	286070000		810550000	30211000	57087000	51578500	123595000	35901500	16555000	2952450	36276500	35225500	15892500	697985000	643490000	1751550000	6021950000	1255950000	3126100000	119605500	372455000	753900000	414065000
P06310;A0A075B6S6	P06310;A0A075B6S6	5;3	5;3	3;1	Ig kappa chain V-II region RPMI 6410	IGKV2D-30	Immunoglobulin kappa variable 2-30;Immunoglobulin kappa variable 2D-30	3099300000		195560000	267220000	215950000	256205000	219185000	48705000	25444500	99509500	175120000	46733000		774810000	48890500	66804500	53987000	64051500	54795000	12176500	6361150	24877000	43781500	11683250	312020000	182900000	496995000	294060000	570460000	279915000	720660000	394775000	660300000	803305000
P01860	P01860	25	8	8	Ig gamma-3 chain C region	IGHG3	Immunoglobulin heavy constant gamma 3	12572000000		923145000	1023560000	1063560000	413770000	876495000	268665000	141870000	593020000	571775000	409900000		739500000	54303000	60209000	62562500	24339500	51558500	15804000	8345400	34883500	33634000	24112000	977940000	798855000	926480000	875600000	1022305000	474900000	364265000	409990000	442945000	115870000
P02763	P02763	9	9	7	Alpha-1-acid glycoprotein 1	ORM1	Alpha-1-acid glycoprotein 1	6822300000		158825000	622515000	242950000	209595000	111115000	363325000	88854500	988890000	542620000	82439500		682230000	15882500	62251500	24295000	20959500	11111500	36332500	8885450	98889000	54262000	8243950	240760000	466085000	227445000	348430000	331708500	456945000	561140000	373710000	483740000	223035000
A0A075B6P5;A0A087WW87;P01615;P01614	A0A075B6P5;A0A087WW87;P01615;P01614	4;4;4;4	2;2;2;2	2;2;2;2	Ig kappa chain V-II region FR;Ig kappa chain V-II region Cum	IGKV2D-28;IGKV2-40	Immunoglobulin kappa variable 2-28;Immunoglobulin kappa variable 2-40;Immunoglobulin kappa variable 2D-28;Immunoglobulin kappa variable 2D-40	3371100000		327595000	266395000	273675000	246270000	251335000	36565500	22851000	118220000	125730000	16920000		674220000	65518500	53279000	54735000	49254000	50267000	7313200	4570150	23644500	25145500	3384000	607120000	277615000	353765000	390565000	490970000	409650000	3942900	67800000	2741550	3293900
P01619	P01619	3	3	2	Ig kappa chain V-III region B6	IGKV3-20	Immunoglobulin kappa variable 3-20	3228400000		223995000	275800000	239425000	300170000	254650000	43980000	28968000	134835000	96495000	15890000		645690000	44799000	55161000	47885500	60034000	50930000	8795850	5793600	26967000	19299000	3178000	396775000	173505000	464780000	577215000	311295000	566780000	3628400000	3028650000	1994550000	2351750000
P10745	P10745	41	41	41	Retinol-binding protein 3	RBP3	Retinol-binding protein 3	30227000000		790400000	2068300000	956790000	567605000	1119900000	1093340000	460775000	5647800000	931270000	1477450000		616880000	16130500	42211000	19526500	11583550	22855500	22313000	9403550	115260000	19005500	30152000	552290000	1868950000	849360000	860185000	1617350000	1539840000	565245000	556815000	1255350000	1368250000
P01008;CON__P41361	P01008	21;1	21;1	21;1	Antithrombin-III	SERPINC1	Antithrombin-III	15828000000		487505000	955785000	993035000	389435000	672360000	1054255000	154595000	1234800000	1152100000	819920000		586210000	18055500	35399500	36780000	14423500	24902000	39046000	5725750	45733500	42670500	30367500	350350000	434030000	444630000	405945000	470795000	1088350000	944355000	1177450000	668725000	586585000
Q12805	Q12805	24	24	24	EGF-containing fibulin-like extracellular matrix protein 1	EFEMP1	EGF-containing fibulin-like extracellular matrix protein 1	12639000000		395820000	536090000	340235000	192620500	237610000	489475000	209980000	2832700000	720435000	364530000		549520000	17209500	23308500	14792500	8374800	10331050	21281500	9129500	123160000	31323000	15849500	378780000	350135000	247750000	193820000	244585000	636460000	4564300	276970000	12186500000	184505000
P00751	P00751	28	28	28	Complement factor B;Complement factor B Ba fragment;Complement factor B Bb fragment	CFB	Complement factor B	18554000000		973210000	2043600000	1137750000	522615000	1349000000	370494500	166100000	1407950000	669155000	637240000		515400000	27034500	56766500	31604000	14517300	37472500	10291500	4613900	39110000	18587500	17701000	958555000	1889500000	1432250000	919405000	1106200000	858255000	997520000	725525000	417450000	1679150000
P07339	P07339	24	24	24	Cathepsin D;Cathepsin D light chain;Cathepsin D heavy chain	CTSD	Cathepsin D	9724200000		195865000	358795000	308800000	126355000	81254000	279530000	294880000	2038850000	504850000	672900000		511800000	10308800	18884000	16252500	6650250	4276550	14712000	15520000	107310000	26571000	35416000	225710000	214845000	175165000	253600000	295195000	369455000	719670000	575090000	815630000	419650000
P19827;CON__Q0VCM5	P19827	10;1	10;1	10;1	Inter-alpha-trypsin inhibitor heavy chain H1	ITIH1	Inter-alpha-trypsin inhibitor heavy chain H1	18933000000		1497650000	264435000	5960400000	717730000	281190000	225704000	275955500	54351500	159678500	29574000		498250000	39411500	6958800	156855000	18888250	7399650	5939375	7262085	1430250	4202100	778255	1917700000	1367350000	2008050000	2091250000	2463050000	1179790000	3365350000	1379550000	1709375000	2353250000
Q9Y2I7	Q9Y2I7	1	1	1	1-phosphatidylinositol 3-phosphate 5-kinase	PIKFYVE	1-phosphatidylinositol 3-phosphate 5-kinase	50003000000		2105700000	3179800000	5254550000	1990050000	4297100000	1076840000	1309550000	2423400000	2084600000	1279850000		476220000	20054500	30284000	50043500	18953000	40925500	10255950	12471500	23080000	19853000	12189000	2232150000	2208150000	3675500000	895165000	4710050000	2406100000	734420000	1080900000	347495000	606765000
Q9UBP4	Q9UBP4	10	10	10	Dickkopf-related protein 3	DKK3	Dickkopf-related protein 3	9223200000		257155000	511275000	460995000	311395000	320515000	357955000	152085000	1649900000	300175000	290200000		461160000	12858000	25563500	23050000	15570000	16025500	17898000	7604300	82493000	15008500	14510000	243245000	320510000	292670000	188505000	367855000	469590000	741215000	377145000	543760000	424765000
CON__P48668;P48668	CON__P48668;P48668	37;37	30;30	0;0	Keratin, type II cytoskeletal 6C	KRT6C	;Keratin, type II cytoskeletal 6C	13532000000		195650000	50969500	91033000	5541300000	87191000	133352500	144405000	123085000	266940000	131905000		451050000	6521800	1699000	3034400	184710000	2906400	4445000	4813450	4102750	8898100	4396850	281855000	144965000	189995000	6983300000	199505000	599430000	1351450000	1475700000	1093750000	1118550000			+
P06396;CON__Q3SX14	P06396	27;12	27;12	27;12	Gelsolin	GSN	Gelsolin	13985000000		623660000	1002560000	662855000	409375000	586770000	770455000	215020000	1407400000	523130000	791125000		411310000	18343000	29487000	19496000	12040600	17258000	22660500	6324150	41394000	15386500	23268500	590290000	864490000	868135000	715395000	577295000	955825000	779885000	758390000	582150000	366655000
CON__P08779;P08779;CON__Q9Z2K1;CON__Q3ZAW8	CON__P08779;P08779	34;34;10;10	29;29;8;8	22;22;4;4	Keratin, type I cytoskeletal 16	KRT16	;Keratin, type I cytoskeletal 16	11252000000		166525000	82644000	128650000	4345200000	67579500	82563500	118250000	199380000	273095000	162235000		388010000	5742200	2849800	4436250	149835000	2330350	2846950	4077600	6875050	9417100	5594350	189625000	118855000	151225000	4983000000	124325000	361105000	891955000	1249850000	727215000	426340000			+
P22352	P22352	11	11	11	Glutathione peroxidase 3	GPX3	Glutathione peroxidase 3	4089600000		147935000	369380000	67851000	428975000	100809500	171430000	35552000	297805000	336315000	88725000		371780000	13449000	33580000	6168250	38998000	9164750	15584500	3232000	27073000	30573500	8065850	303520000	208935000	278890000	561590000	302610000	1945650000	215350000	210260000	217160000	661655000
P04217	P04217	19	19	19	Alpha-1B-glycoprotein	A1BG	Alpha-1B-glycoprotein	5827300000		281450000	475020000	470115000	185250000	283035000	148310000	36899500	359520000	271295000	402730000		342780000	16556000	27942500	27653500	10897500	16649000	8724300	2170550	21148000	15958500	23690500	172710000	221275000	231025000	236865000	252740000	210985000	619680000	990995000	734320000	835730000
P05155	P05155	19	19	19	Plasma protease C1 inhibitor	SERPING1	Plasma protease C1 inhibitor	7197700000		209125000	466315000	265015000	271130000	217470000	289845000	76947000	788430000	371575000	642980000		312940000	9092300	20275000	11522500	11788250	9455300	12601650	3345500	34279500	16155500	27955500	210745000	382455000	347780000	458730000	206155000	353015000	127670000	303970000	149960000	149220000
P02749	P02749	9	9	8	Beta-2-glycoprotein 1	APOH	Beta-2-glycoprotein 1	5136900000		245180000	316810000	437990000	153710000	213495000	175025000	24735500	726165000	154110000	121240000		302170000	14422500	18636000	25764000	9041900	12558500	10295700	1455000	42715500	9065300	7131900	243670000	191455000	292045000	200480000	217640000	233405000	140485000	99726500	427090000	175215000
P02765	P02765	11	11	11	Alpha-2-HS-glycoprotein;Alpha-2-HS-glycoprotein chain A;Alpha-2-HS-glycoprotein chain B	AHSG	Alpha-2-HS-glycoprotein	3415000000		139265000	310455000	295850000	58709500	196980000	216310000	32173500	211320000	166100000	80352500		262690000	10712950	23881500	22758000	4516150	15152500	16639000	2474900	16255500	12777000	6180950	100555000	138550000	144445000	55189000	167580000	167800000	622305000	739550000	708415000	485430000
P02649;CON__Q03247	P02649	26;2	26;2	26;2	Apolipoprotein E	APOE	Apolipoprotein E	5441600000		158150000	162535000	124085000	153520000	144420000	102155500	112263000	1443550000	201030000	119085000		247340000	7188700	7388100	5640200	6978150	6564500	4643450	5102800	65615500	9137950	5413100	349210000	456685000	354275000	354745000	402805000	662865000	120270000	60481500	56309500	90222500
CON__P02662	CON__P02662	6	6	6	Taurus CSN1S1		Taurus CSN1S1	2202700000		162685000	118990000	78413500	252375000	43540000	308600000	26161500	34749000	32195500	43661000		244750000	18075500	13221000	8712650	28042000	4837850	34289000	2906800	3861000	3577300	4851200	305655000	102147500	160490000	345835000	85692500	462900000	188995000	284875000	318945000	383400000			+
P01019	P01019	12	12	12	Angiotensinogen;Angiotensin-1;Angiotensin-2;Angiotensin-3;Angiotensin-4;Angiotensin 1-9;Angiotensin 1-7;Angiotensin 1-5;Angiotensin 1-4	AGT	Angiotensinogen	4517500000		84423500	232370000	260730000	161855000	143995000	229400000	54424500	549645000	291680000	250240000		225880000	4221150	11618500	13036500	8092650	7199650	11469900	2721200	27482500	14584000	12512000	41716500	97244000	125850000	143095000	100119000	317230000	411415000	383185000	332760000	271150000
P36222	P36222	15	15	15	Chitinase-3-like protein 1	CHI3L1	Chitinase-3-like protein 1	4938500000		157750000	193395000	89282500	139555000	83169000	133615000	66665000	1105300000	408590000	91955000		224480000	7170450	8790600	4058300	6343450	3780400	6073300	3030250	50240500	18572500	4179750	311255000	480190000	211965000	254215000	245845000	219495000	573695000	304810000	556605000	464855000
CON__P02533;P02533;CON__A2A4G1;CON__P19012;P19012;CON__Q61782;CON__P19001;CON__P35900;CON__Q9D312;P35900;CON__Q14525;CON__Q9UE12;CON__Q15323;CON__A2A5Y0;CON__P05784;CON__Q92764;CON__Q14532;CON__A2AB72;CON__Q497I4;CON__O76015;CON__Q7Z3Y9;CON__O76014;CON__REFSEQ:XP_986630;CON__Q99456;Q14525;Q15323;Q14532;O76014;Q92764;O76015;Q7Z3Y9;Q99456	CON__P02533;P02533	32;32;7;5;5;4;3;2;2;2;1;1;1;1;1;1;1;1;1;1;1;1;1;1;1;1;1;1;1;1;1;1	20;20;0;0;0;2;0;0;0;0;0;0;0;0;0;0;0;0;0;0;0;0;0;0;0;0;0;0;0;0;0;0	9;9;0;0;0;2;0;0;0;0;0;0;0;0;0;0;0;0;0;0;0;0;0;0;0;0;0;0;0;0;0;0	Keratin, type I cytoskeletal 14	KRT14	;Keratin, type I cytoskeletal 14	6170700000		175645000	82418000	82544000	1863250000	59643500	104684500	93057000	168970000	305765000	149370000		212780000	6056750	2842000	2846400	64250500	2056650	3609900	3208900	5826550	10543500	5150800	249305000	107499000	146120000	1577700000	130310000	414070000	401130000	383675000	390275000	275460000			+
P00734;CON__P00735	P00734	18;2	18;2	18;2	Prothrombin;Activation peptide fragment 1;Activation peptide fragment 2;Thrombin light chain;Thrombin heavy chain	F2	Prothrombin	6754900000		534865000	530495000	591850000	360625000	584940000	110416500	51694500	252690000	179185000	180670000		204690000	16208000	16075500	17935000	10928200	17725500	3345935	1566450	7657250	5429900	5474850	464765000	452930000	514415000	518810000	475305000	221102500	174295000	121235000	175610000	300230000
P0DOX2;P01877;A0A0J9YVY3	P0DOX2;P01877	15;12;1	9;6;1	8;6;0	Ig alpha-2 chain C region	IGHA2	Immunoglobulin alpha-2 heavy chain;Immunoglobulin heavy constant alpha 2	4086800000		263505000	278505000	191630000	188150000	341955000	203890000	38174000	140965000	135265000	261365000		185760000	11977500	12659500	8710350	8552300	15543500	9267800	1735150	6407700	6148600	11880000	201035000	172140000	213245000	279340000	308230000	239775000	227315000	1216200000	517435000	355505000
Q16270	Q16270	9	9	9	Insulin-like growth factor-binding protein 7	IGFBP7	Insulin-like growth factor-binding protein 7	2389900000		124660000	88236000	139715000	96037500	64504000	87456000	16186500	434750000	112630000	30775500		170710000	8904450	6302600	9979300	6859900	4607450	6246900	1156225	31053000	8045150	2198250	233955000	234145000	314235000	211240000	209800000	384730000	82539500	128830000	175595000	253625000
P25311	P25311	18	18	18	Zinc-alpha-2-glycoprotein	AZGP1	Zinc-alpha-2-glycoprotein	2990200000		88842500	176160000	153880000	153210000	140650000	111787500	15595000	362320000	194915000	97721500		166120000	4935650	9786700	8548950	8511800	7813650	6210500	866390	20129000	10828650	5428950	183790000	416090000	531320000	197075000	314290000	159380000	70156500	24195000	98070500	77206000
P61626	P61626	5	5	5	Lysozyme C	LYZ	Lysozyme C	1423700000		81167000	238000000	91586000	61143500	46286000	33464000	1863150	124935000	28450000	4972000		158190000	9018550	26444500	10176350	6793700	5142850	3718200	207015	13881000	3161100	552450	167645000	95675500	205030000	169744500	134590000	400925000	435260000	403375000	625025000	55188000
P08603;Q02985	P08603	43;2	43;2	40;2	Complement factor H	CFH	Complement factor H	9530300000		797580000	894670000	843225000	542525000	939920000	123760500	71662000	258575000	269895000	23325500		156230000	13075000	14666500	13823500	8893800	15408500	2028820	1174800	4238950	4424550	382380	786165000	839005000	1010460000	811780000	1124800000	265100000	143225000	130965000	84331500	71087500
P04003	P04003	12	12	12	C4b-binding protein alpha chain	C4BPA	C4b-binding protein alpha chain	4798000000		580400000	478620000	487205000	201480500	388920000	105122000	18808500	62316500	40361500	35754000		154770000	18722500	15439500	15716500	6499300	12546000	3390985	606730	2010200	1302000	1153360	503060000	465965000	476955000	355320000	444565000	208775000	182770000	151960000	125875000	278110000
P04004;CON__Q3ZBS7	P04004	10;2	10;2	10;2	Vitronectin;Vitronectin V65 subunit;Vitronectin V10 subunit;Somatomedin-B	VTN	Vitronectin	3579300000		188295000	285400000	294235000	120364500	264085000	105161500	22155000	273025000	92491500	144455000		149140000	7845750	11891500	12260000	5015300	11004000	4381650	923110	11376500	3853850	6018850	160560000	154065000	195185000	145815000	255870000	191845000	311825000	231080000	224690000	217630000
P19823;CON__Q9TRI1	P19823	16;3	16;3	16;3	Inter-alpha-trypsin inhibitor heavy chain H2	ITIH2	Inter-alpha-trypsin inhibitor heavy chain H2	6912500000		691570000	656740000	666910000	401055000	654035000	103787000	22104500	109117000	65798500	85115000		147070000	14714500	13973000	14189500	8532900	13915500	2208185	470315	2321650	1399950	1810950	675820000	576180000	672360000	673440000	686325000	354690000	508025000	214450000	434815000	330955000
P04196	P04196	8	8	8	Histidine-rich glycoprotein	HRG	Histidine-rich glycoprotein	2579000000		130890000	137350000	172285000	77206000	136910000	146881500	20991000	171860000	191595000	103518000		122810000	6232850	6540400	8204100	3676450	6519700	6994500	999580	8183450	9123600	4929450	165705000	107915000	223960000	127515000	158010000	297845000	74287000	279525000	104525000	243160000
P06727;CON__Q32PJ2	P06727	27;2	27;2	27;2	Apolipoprotein A-IV	APOA4	Apolipoprotein A-IV	3186200000		45393500	34907000	53793500	110615000	33483000	187475000	13193000	890715000	131605000	91940500		122550000	1745900	1342550	2068950	4254500	1287800	7210400	507415	34258500	5061800	3536200	143785000	95494000	150960000	172695000	125275000	176495000	302005000	78969000	291605000	121380000
P60709;P63267;P68133;P68032;P62736;Q6S8J3;Q9BYX7	P60709;P63267;P68133;P68032;P62736	13;7;7;7;7;2;1	13;7;7;7;7;2;1	1;0;0;0;0;0;0	Actin, cytoplasmic 1;Actin, cytoplasmic 1, N-terminally processed;Actin, gamma-enteric smooth muscle;Actin, alpha skeletal muscle;Actin, alpha cardiac muscle 1;Actin, aortic smooth muscle	ACTB;ACTG2;ACTA1;ACTC1;ACTA2	Actin, cytoplasmic 1;Actin, gamma-enteric smooth muscle;Actin, alpha skeletal muscle;Actin, alpha cardiac muscle 1;Actin, aortic smooth muscle	2413200000		61798500	128830000	42218500	379630000	52818000	38368000	45382000	157870000	261000000	38707500		120660000	3089900	6441400	2110900	18981500	2640950	1918400	2269150	7893500	13050000	1935350	98474500	145355000	96927500	337930000	96703000	72872000	88196000	45144000	35442500	46976000
P23142;CON__ENSEMBL:ENSBTAP00000016046	P23142	15;4	15;4	15;4	Fibulin-1	FBLN1	Fibulin-1	2705300000		54670500	167520000	95573500	19558850	38626000	128905000	39356500	484420000	167815000	156190000		87266000	1763600	5403850	3083050	630935	1246000	4158250	1269550	15626500	5413250	5038350	52582000	163990000	67215000	89681000	42501000	167614000	1593700	3452450	1063050000	55253000
O94985	O94985	15	15	15	Calsyntenin-1;Soluble Alc-alpha;CTF1-alpha	CLSTN1	Calsyntenin-1	2858000000		124690000	197425000	139515000	66298000	137875000	93193000	45791500	331580000	137845000	154790000		77243000	3369950	5335800	3770600	1791895	3726450	2518820	1237600	8961650	3725450	4183450	134965000	186015000	167995000	138175000	158155000	152332000	51215500	68396000	68588500	27510000
P08697;CON__P28800	P08697	11;1	11;1	11;1	Alpha-2-antiplasmin	SERPINF2	Alpha-2-antiplasmin	1125600000		36598500	22715500	35341000	47774000	72834000	83860000	6020600	122400000	66624000	68631000		53600000	1742800	1081705	1682900	2274950	3468300	3993350	286695	5828500	3172550	3268150	34001000	20146000	24333500	35305000	65442500	80084500	247690000	259835000	306420000	9482150
P02751	P02751	24	24	24	Fibronectin;Anastellin;Ugl-Y1;Ugl-Y2;Ugl-Y3	FN1	Fibronectin	5405400000		847955000	366475000	263735000	182368000	724920000	115688310	27223000	102790000	67299500	4239950		53519000	8395600	3628500	2611250	1805640	7177650	1.14544e+06	269535	1017750	666330	41980	443475000	417985000	455955000	402630000	570060000	185666500	61798500	128775000	33066500	45755000
P02747	P02747	5	5	5	Complement C1q subcomponent subunit C	C1QC	Complement C1q subcomponent subunit C	658350000		54711000	59658000	23768000	67932000	52588500	10802600	4773350	24963500	18816500	11161000		50642000	4208550	4589050	1828300	5225500	4045250	830980	367180	1920300	1447400	858550	80517000	49400000	86147000	105191500	80023500	73599500	69013500	24459000	47610000	38907500
P35542	P35542	4	4	4	Serum amyloid A-4 protein	SAA4	Serum amyloid A-4 protein	277280000		18869000	32071000	16432500	14866850	19699000	12227000	1261000	11833500	7695750	3684550		46213000	3144800	5345150	2738750	2477850	3283100	2037850	210170	1972250	1282600	614090	45934500	34302500	53259000	64424000	57680500	83641000	53587000	88186500	48501000	87244500
P43652	P43652	9	9	9	Afamin	AFM	Afamin	1643300000		57508500	101280000	116025000	108005000	66093500	39113600	16435000	148090000	57648500	111453500		44414000	1554250	2737250	3135850	2919000	1786300	1057115	444190	4002450	1558050	3012300	51705500	71456500	82865500	100741000	47309000	72935500	145400000	179900000	194010000	87999000
Q08380	Q08380	11	11	11	Galectin-3-binding protein	LGALS3BP	Galectin-3-binding protein	1123900000		37076000	59010000	42432500	10315850	24985000	41198500	20515500	151615000	84568500	90259000		43229000	1426000	2269600	1632000	396760	960990	1584555	789060	5831350	3252600	3471500	40468500	55550500	49228500	42145000	21537000	90138000	37909000	67626500	53431500	54654500
P27169	P27169	6	6	6	Serum paraoxonase/arylesterase 1	PON1	Serum paraoxonase/arylesterase 1	517300000		55165000	21878500	31158000	27094500	29114000	14750500	2908350	12781000	53483500	10315900		34486000	3677650	1458590	2077200	1806300	1940900	983340	193890	852050	3565550	687740	49753000	21242500	44079000	35865500	45255500	26556000	67448000	15686500	47443500	122270000
P02748;CON__Q3MHN2	P02748	13;2	13;2	13;2	Complement component C9;Complement component C9a;Complement component C9b	C9	Complement component C9	893180000		45060000	80483000	40746500	26162500	44412500	55770500	19284500	11214050	36611500	86844000		34353000	1733050	3095500	1567200	1006225	1708150	2145050	741710	431315	1408130	3340150	24752000	84216500	35574500	14986000	32978000	101135500	82641500	84540000	134345000	111105000
Q14624	Q14624	16	16	16	Inter-alpha-trypsin inhibitor heavy chain H4;70 kDa inter-alpha-trypsin inhibitor heavy chain H4;35 kDa inter-alpha-trypsin inhibitor heavy chain H4	ITIH4	Inter-alpha-trypsin inhibitor heavy chain H4	1578300000		99222500	131575000	100971000	78641500	120165000	54998000	15469500	57412500	69324000	61357000		34311000	2157050	2860350	2195050	1709600	2612300	1195650	336285	1248050	1507050	1333850	105780000	118520000	120800000	128001000	132130000	80484000	149730000	20904000	47669000	48595000
P09871	P09871	11	11	11	Complement C1s subcomponent;Complement C1s subcomponent heavy chain;Complement C1s subcomponent light chain	C1S	Complement C1s subcomponent	825220000		15795500	79670500	30892000	25534700	19502500	31619100	13385000	92269000	57840500	46102500		31739000	607510	3064250	1188150	982100	750095	1216110	514820	3548800	2224600	1773200	26445500	75816000	47992500	49521500	28240000	43374500	24652000	23701500	31340000	27239000
P10643	P10643	9	9	9	Complement component C7	C7	Complement component C7	1077000000		77305500	88280000	87368500	50732500	91458500	21067450	9523500	64175000	31169000	17424000		22438000	1610550	1839150	1820150	1056935	1905400	438900	198405	1337000	649350	362995	82197500	91740000	98666000	106234500	74012500	38927000	76335500	53603000	58701500	33388500
Q8IZJ3	Q8IZJ3	22	22	22	C3 and PZP-like alpha-2-macroglobulin domain-containing protein 8	CPAMD8	C3 and PZP-like alpha-2-macroglobulin domain-containing protein 8	1751400000		41195000	43089000	12458000	23992000	39152000	70508000	5593150	478830000	102851500	58009000		21622000	508575	531960	153805	296195	483360	870485	69051	5911500	1269800	716160	40018500	47049000	13682500	37664000	34302000	117712500	26649000	20691500	35254500	27576500
P03952	P03952	3	3	3	Plasma kallikrein;Plasma kallikrein heavy chain;Plasma kallikrein light chain	KLKB1	Plasma kallikrein	367730000		27749000	35003000	44187500	21933200	24281000	13842000	3950850	8649350	8127400	6125400		9193200	693710	875070	1104675	548330	607025	346040	98772.5	216235	203185	153140	29550500	35264500	36990500	23196500	29338500	32423000	24750500	55140000	21672000	18012000
CON__Q9NSB2;CON__Q6ISB0;Q9NSB2	CON__Q9NSB2;CON__Q6ISB0;Q9NSB2	6;6;6	3;3;3	3;3;3	Keratin, type II cuticular Hb4	KRT84	;;Keratin, type II cuticular Hb4	293720000		0	0	0	146860000	0	0	0	0	0	0		7729500	0	0	0	3864750	0	0	0	0	0	0	0	0	0	189410000	0	0	0	0	0	0			+
Q9BQE3;P68363;Q71U36;P0DPH8;P0DPH7;P68366;Q9NY65;Q6PEY2;Q9H853	Q9BQE3;P68363;Q71U36;P0DPH8;P0DPH7;P68366;Q9NY65;Q6PEY2	4;4;3;2;2;2;2;2;1	4;4;3;2;2;2;2;2;1	4;4;3;2;2;2;2;2;1	Tubulin alpha-1C chain;Tubulin alpha-1B chain;Tubulin alpha-1A chain;Tubulin alpha-4A chain;Tubulin alpha-8 chain;Tubulin alpha-3E chain	TUBA1C;TUBA1B;TUBA1A;TUBA4A;TUBA8;TUBA3E	Tubulin alpha-1C chain;Tubulin alpha-1B chain;Tubulin alpha-1A chain;Tubulin alpha-3D chain;Tubulin alpha-3C chain;Tubulin alpha-4A chain;Tubulin alpha-8 chain;Tubulin alpha-3E chain	130080000		1973800	25192500	0	33158500	0	0	1346670	478585	1767600	2992150		6194200	93992	1199650	0	1578970	0	0	64125.5	22790	84171	142480	0	29628500	0	20242500	0	0	29082000	141110000	32943000	10467200
P02549	P02549	26	26	26	Spectrin alpha chain, erythrocytic 1	SPTA1	Spectrin alpha chain, erythrocytic 1	329610000		0	4425000	4955200	0	0	982260	0	0	158165000	1942800		2516100	0	33779	37826	0	0	7498.3	0	0	1207350	14830	0	0	0	0	0	7618400	13644000	36820500	12039500	0
P07686	P07686	1	1	1	Beta-hexosaminidase subunit beta;Beta-hexosaminidase subunit beta chain B;Beta-hexosaminidase subunit beta chain A	HEXB	Beta-hexosaminidase subunit beta	59212000		0	0	6109450	0	0	0	1484950	20066000	1946055	0		2041800	0	0	210675	0	0	0	51205	691915	67103.5	0	0	0	0	0	0	0	28182500	165990000	40295500	27752000
Q16555	Q16555	4	4	4	Dihydropyrimidinase-related protein 2	DPYSL2	Dihydropyrimidinase-related protein 2	38098000		0	4233700	0	16932050	0	0	0	0	0	0		1229000	0	136570	0	546195	0	0	0	0	0	0	0	0	0	14280000	0	0	0	0	3072200	0
P29508;P48594	P29508;P48594	2;1	2;1	2;1	Serpin B3;Serpin B4	SERPINB3;SERPINB4	Serpin B3;Serpin B4	24180000		0	0	0	12089750	0	0	0	0	0	0		1099100	0	0	0	549545	0	0	0	0	0	0	0	0	0	17904000	0	0	0	0	6640300	0
P49448;P00367	P49448;P00367	1;1	1;1	1;1	Glutamate dehydrogenase 2, mitochondrial;Glutamate dehydrogenase 1, mitochondrial	GLUD2;GLUD1	Glutamate dehydrogenase 2, mitochondrial;Glutamate dehydrogenase 1, mitochondrial	11071000		0	0	0	11071000	0	0	0	0	0	0		335470	0	0	0	335470	0	0	0	0	0	0	0	0	0	9097900	0	0	0	0	0	0
CON__P20930;P20930	CON__P20930;P20930	3;3	3;3	3;3	Filaggrin	FLG	;Filaggrin	28914000		0	0	0	14457000	0	0	0	0	0	0		137690	0	0	0	68844	0	0	0	0	0	0	0	0	0	19222000	0	0	0	0	0	0			+
O75636	O75636	1	1	1	Ficolin-3	FCN3	Ficolin-3	2146600		0	0	2146600	0	0	0	0	0	0	0		134160	0	0	134160	0	0	0	0	0	0	0	0	0	6090300	0	0	0	0	0	0	0
Q01546;CON__Q01546	Q01546;CON__Q01546	9;8	1;1	1;1	Keratin, type II cytoskeletal 2 oral	KRT76	Keratin, type II cytoskeletal 2 oral;	1602800		0	0	0	0	0	1602800	0	0	0	0		44523	0	0	0	0	0	44523	0	0	0	0	0	0	0	0	0	6255400	0	0	0	0			+
P0DP09;A0A0B4J2D9	P0DP09;A0A0B4J2D9	1;1	1;1	1;1		IGKV1D-13	Immunoglobulin kappa variable 1-13;Immunoglobulin kappa variable 1D-13	0		0	0	0	0	0	0	0	0	0	0		0	0	0	0	0	0	0	0	0	0	0	0	0	0	0	0	0	0	0	0	0
Q13275	Q13275	1	1	1	Semaphorin-3F	SEMA3F	Semaphorin-3F	0		0	0	0	0	0	0	0	0	0	0		0	0	0	0	0	0	0	0	0	0	0	0	0	0	0	0
P00746	P00746	5	5	5	Complement factor D	CFD	Complement factor D	406980000		23007500	37616000	36673000	12431500	12122000	12740000	7347250	45175500	12129500	8491900		36998000	2091650	3419650	3333900	1130150	1102000	1158150	667935	4106850	1102675	771990	133900000	49450000	49874000	49934000	51295000	58257000	91295000	67911000	185380000	146700000
Q9H6R0	Q9H6R0	2	2	2	Putative ATP-dependent RNA helicase DHX33	DHX33	ATP-dependent RNA helicase DHX33	1013600000		115847500	173860000	110965000	12711250	73758000	1580600	4076600	10023700	0	6824800		24134000	2758300	4139600	2641950	302650	1756150	37634	97061	238660	0	162495	71120000	0	65023000	66030000	64889000	92930000	69353000	41246000	92735000	76705000
P00441	P00441	1	1	1	Superoxide dismutase [Cu-Zn]	SOD1	Superoxide dismutase [Cu-Zn]	52944000		0	21161000	5310800	0	0	0	0	0	0	0		6617900	0	2645100	663850	0	0	0	0	0	0	0	13606000	0	0	0	0	2559300	87540000	84069000	0	0
P35555;P35556	P35555	22;1	22;1	22;1	Fibrillin-1	FBN1	Fibrillin-1	506410000		16788000	10383950	6971100	11157900	15534000	65567000	8385550	136680000	14523000	0		3376100	111920	69227.5	46474	74387.5	103560	437110	55904	911185	96820.5	0	5230500	16603000	21600000	16523000	16743000	2836200	30462000	5501000	4478200	5098800
P35237	P35237	2	2	2	Serpin B6	SERPINB6	Serpin B6	49767000		0	24883500	0	0	0	0	0	0	0	0		2369900	0	1184950	0	0	0	0	0	0	0	0	0	0	0	0	0	0	0	0	0	8015500
CON__O76013;O76013	CON__O76013;O76013	3;3	2;2	2;2	Keratin, type I cuticular Ha6	KRT36	;Keratin, type I cuticular Ha6	44803000		0	0	0	22401500	0	0	0	0	0	0		1659400	0	0	0	829690	0	0	0	0	0	0	0	0	37738000	0	0	4013300	0	0	0	0			+
P15104	P15104	1	1	1	Glutamine synthetase	GLUL	Glutamine synthetase	4874500		0	0	0	4874500	0	0	0	0	0	0		324970	0	0	0	324970	0	0	0	0	0	0	0	0	4362700	0	0	0	0	8118000	0	0
Q08188	Q08188	1	1	1	Protein-glutamine gamma-glutamyltransferase E;Protein-glutamine gamma-glutamyltransferase E 50 kDa catalytic chain;Protein-glutamine gamma-glutamyltransferase E 27 kDa non-catalytic chain	TGM3	Protein-glutamine gamma-glutamyltransferase E	7188200		7188200	0	0	0	0	0	0	0	0	0		179710	179710	0	0	0	0	0	0	0	0	0	0	0	0	0	0	0	0	0	0	5091500
P00739	P00739	14	4	4	Haptoglobin-related protein	HPR	Haptoglobin-related protein	219930000		36979000	23519000	25704500	10970650	9541250	0	1063705	0	2189550	0		10997000	1848900	1175950	1285200	548535	477065	0	53185.5	0	109475	0	25798000	25209000	37907000	14838000	18755000	106800000	64483000	82992000	0	0
P26998	P26998	5	5	5	Beta-crystallin B3;Beta-crystallin B3, N-terminally processed	CRYBB3	Beta-crystallin B3	121740000		0	59713000	1155555	0	0	0	0	0	0	0		9364400	0	4593300	88889	0	0	0	0	0	0	0	0	0	0	0	0	25041000	0	27269000	19099000	0
P04350	P04350	5	5	2	Tubulin beta-4A chain	TUBB4A	Tubulin beta-4A chain	152340000		0	0	0	75482500	0	0	0	475260	0	896110		7616800	0	0	0	3774150	0	0	0	23763	0	44805	0	61869000	71576000	0	0	56706000	34391000	0	0	0
P02724	P02724	2	2	2	Glycophorin-A	GYPA	Glycophorin-A	29518000		0	0	0	0	0	0	0	0	14758500	0		5903500	0	0	0	0	0	0	0	0	2951750	0	0	0	0	0	0	0	72868000	74875000	15493000	16179000
P09972	P09972	6	6	5	Fructose-bisphosphate aldolase C	ALDOC	Fructose-bisphosphate aldolase C	57308000		0	17628000	0	0	0	0	816690	0	9727000	890740		2491700	0	766435	0	0	0	0	35508	0	422915	38727.5	0	0	0	0	0	23407000	6476600	7429500	0	9205200
P00966	P00966	1	1	1	Argininosuccinate synthase	ASS1	Argininosuccinate synthase	16013000		0	0	8006600	0	0	0	0	0	0	0		762540	0	0	381265	0	0	0	0	0	0	0	9663000	0	0	0	0	0	18463000	24239000	0	21155000
CON__P35908;CON__Q9DCV7;CON__Q9R0H5;CON__Q9H552	CON__P35908	48;3;3;1	1;0;0;0	1;0;0;0	Keratin, type II cytoskeletal 2 epidermal	KRT2	Keratin, type II cytoskeletal 2 epidermal	1187100000		229115000	51362000	29349000	63321500	74844000	54590000	0	23870000	73105500	11876000		30439000	5874750	1316965	752540	1623650	1919100	1399700	0	612060	1874500	304510	56393000	80798000	84467000	83625000	78876000	38681000	59777000	52175000	87207000	71678000			+
O00468	O00468	12	12	12	Agrin;Agrin N-terminal 110 kDa subunit;Agrin C-terminal 110 kDa subunit;Agrin C-terminal 90 kDa fragment;Agrin C-terminal 22 kDa fragment	AGRN	Agrin	83014000		0	0	0	0	0	22851000	0	30081500	0	0		922370	0	0	0	0	0	253900	0	334240	0	0	0	0	0	0	0	37291000	8092900	6967300	0	0
P53673	P53673	8	8	8	Beta-crystallin A4	CRYBA4	Beta-crystallin A4	2308000000		0	1153200000	0	0	0	0	198590	642565	0	117670		256440000	0	128130000	0	0	0	0	22065	71396.5	0	13074	0	0	0	0	0	488860000	460100000	467800000	656870000	849930000
P0DJI8	P0DJI8	1	1	1	Serum amyloid A-1 protein;Amyloid protein A;Serum amyloid protein A(2-104);Serum amyloid protein A(3-104);Serum amyloid protein A(2-103);Serum amyloid protein A(2-102);Serum amyloid protein A(4-101)	SAA1	Serum amyloid A-1 protein	12782000		0	6391100	0	0	0	0	0	0	0	0		1826000	0	913040	0	0	0	0	0	0	0	0	0	0	0	0	0	44613000	27251000	23406000	0	23492000
P0DP25;P0DP24;P0DP23	P0DP25;P0DP24;P0DP23	2;2;2	2;2;2	2;2;2	Calmodulin-3;Calmodulin-2;Calmodulin-1	CALM3; CALM2; CALM1	Calmodulin-3;Calmodulin-2;Calmodulin-1	81167000		0	18308500	0	22275500	0	0	0	0	0	0		9018600	0	2034250	0	2475050	0	0	0	0	0	0	0	0	0	0	0	53458000	29270000	19980000	11603000	9629300
A0A140G945;P02489	A0A140G945;P02489	1;1	1;1	1;1	Alpha-crystallin A chain;Alpha-crystallin A(1-172);Alpha-crystallin A(1-168);Alpha-crystallin A(1-162)	CRYAA	Alpha-crystallin A2 chain;Alpha-crystallin A chain	61326000		0	30663000	0	0	0	0	0	0	0	0		5575100	0	2787550	0	0	0	0	0	0	0	0	0	0	0	0	0	0	15045000	40880000	28489000	25990000
P04259	P04259	36	2	2	Keratin, type II cytoskeletal 6B	KRT6B	Keratin, type II cytoskeletal 6B	128240000		0	0	0	64118500	0	0	0	0	0	0		4274600	0	0	0	2137300	0	0	0	0	0	0	0	62550000	93833000	0	0	17542000	15312000	0	0	0
P61457	P61457	1	1	1	Pterin-4-alpha-carbinolamine dehydratase	PCBD1	Pterin-4-alpha-carbinolamine dehydratase	26456000		511880	12852000	0	240350	0	0	0	0	0	0		3779500	73126	1836050	0	34336	0	0	0	0	0	0	0	0	503660	0	0	3131300	5515900	14508000	5440600	6253700
Q9GZZ8	Q9GZZ8	3	3	3	Extracellular glycoprotein lacritin	LACRT	Extracellular glycoprotein lacritin	378580000		0	188505000	0	0	0	0	0	0	785910	0		94646000	0	47126000	0	0	0	0	0	0	196470	0	0	0	0	0	0	555680000	342650000	305790000	235760000	240400000
P62873	P62873	1	1	1	Guanine nucleotide-binding protein G(I)/G(S)/G(T) subunit beta-1	GNB1	Guanine nucleotide-binding protein G(I)/G(S)/G(T) subunit beta-1	51536000		0	0	0	25767500	0	0	0	0	0	0		3964300	0	0	0	1982100	0	0	0	0	0	0	0	0	28548000	0	0	79771000	16102000	12895000	56442000	33697000

## Sheet: Dataset 2 Kaur_no duplo
Protein IDs	Majority protein IDs	Peptide counts (all)	Peptide counts (razor+unique)	Peptide counts (unique)	Protein names	Gene names	Fasta headers	Intensity		Intensity Cat 1 U R	Intensity Cat 2 long1	Intensity Cat 3 long1	Intensity Cat 4 long	Intensity New Cat 1	Intensity New Cat 2	Intensity New Cat 3	Intensity New Cat 4	Intensity New Cat 5	Intensity New POAG 1	Intensity New POAG 2	Intensity New POAG 3	Intensity New POAG 4	Intensity New POAG 5	Intensity POAG 1 long1	Intensity POAG 2 long	Intensity POAG 3 long	Intensity POAG 4 long		iBAQ	iBAQ Cat 1 U R	iBAQ Cat 2 long1	iBAQ Cat 3 long1	iBAQ Cat 4 long	iBAQ New Cat 1	iBAQ New Cat 2	iBAQ New Cat 3	iBAQ New Cat 4	iBAQ New Cat 5	iBAQ New POAG 1	iBAQ New POAG 2	iBAQ New POAG 3	iBAQ New POAG 4	iBAQ New POAG 5	iBAQ POAG 1 long1	iBAQ POAG 2 long	iBAQ POAG 3 long	iBAQ POAG 4 long	LFQ intensity Cat 1 U R	LFQ intensity Cat 2 long1
REV__A6NES4	REV__A6NES4	2	2	2	Maestro heat-like repeat-containing protein family member 2A	MROH2A	Maestro heat-like repeat-containing protein family member 2A	1278100		639015	0	0	0	0	0	0	0	0	0	0	0	0	0	0	0	0	0		NaN	0	0	0	0	0	0	0	0	0	0	0	0	0	0	0	0	0	0	458010	0
REV__O95989	REV__O95989	2	2	2	Diphosphoinositol polyphosphate phosphohydrolase 1	NUDT3	Diphosphoinositol polyphosphate phosphohydrolase 1	832560		0	321540	0	511010	0	0	0	0	0	0	0	0	0	0	0	0	0	0		NaN	0	0	0	0	0	0	0	0	0	0	0	0	0	0	0	0	0	0	0	286250
REV__P41229;REV__Q9BY66	REV__P41229;REV__Q9BY66	2;1	2;1	2;1	Lysine-specific demethylase 5C;Lysine-specific demethylase 5D	KDM5C; KDMC5D	Lysine-specific demethylase 5C;Lysine-specific demethylase 5D	45032000		0	0	0	0	108260	35679000	0	336750	261810	1604400	422980	1032500	122540	993520	4470000	0	0	0		NaN	0	0	0	0	0	0	0	0	0	0	0	0	0	0	0	0	0	0	0	0
REV__O94759	REV__O94759	1	1	1	Transient receptor potential cation channel subfamily M member 2	TRPM2	Transient receptor potential cation channel subfamily M member 2	8210100		0	0	0	2060120	0	0	39352	0	171520	0	0	86378	0	0	0	3792500	0	0		NaN	0	0	0	0	0	0	0	0	0	0	0	0	0	0	0	0	0	0	0	0
CON__P02768-1;P02768	CON__P02768-1;P02768	89;89	89;89	84;84	Serum albumin	ALB	;Serum albumin	1422000000000		8.27163e+09	7719250000	120540000000	50627500000	888250000	13672000000	3565500000	1138500000	3563100000	5446400000	5222600000	3902300000	2299200000	5463200000	52713500000	241295000000	178660000000	24471600000		39501000000	2.29773e+08	214420000	3348400000	1406300000	24674000	379790000	99041000	31626000	98975000	151290000	145070000	108400000	63866000	151760000	1464300000	6702600000	4962800000	679780000	5.78587e+09	9551650000
P02787;CON__Q29443;CON__Q0IIK2	P02787	80;4;4	80;4;4	77;2;2	Serotransferrin	TF	Serotransferrin	143190000000		1581800000	849760000	9588550000	2375535000	99309000	1027100000	228160000	212850000	166870000	368630000	295790000	192740000	299360000	454760000	7269450000	26750000000	18196500000	2519365000		3492400000	3.85807e+07	20726000	233865000	57940000	2422200	25051000	5565000	5191400	4069900	8990900	7214400	4701000	7301500	11092000	177300000	652430000	443820000	61448000	1.26183e+09	1390200000
P41222	P41222	6	6	6	Prostaglandin-H2 D-isomerase	PTGDS	Prostaglandin-H2 D-isomerase	13945000000		121632000	181840000	1496000000	476485000	16267000	60024000	29812000	42542000	14439000	19658000	34058000	20831000	34031000	24423000	719395000	1347400000	2079500000	341371500		1743100000	15204000	22730000	187005000	59559000	2033400	7503000	3726500	5317700	1804900	2457200	4257300	2603900	4253900	3052900	89924500	168420000	259935000	42671450	82796000	276600000
P01834	P01834	12	12	2	Ig kappa chain C region	IGKC	Immunoglobulin kappa constant	7678600000		2.68743e+08	122103500	1060275000	116604500	8171400	41063000	4031000	4057400	19869000	35479000	24591000	6296800	4793700	60677000	245825000	1318300000	261495000	207051500		1535700000	53749000	24420500	212060000	23321500	1634300	8212600	806200	811480	3973800	7095800	4918300	1259400	958730	12135000	49164500	263660000	52299500	41410800	2.25283e+08	210470000
P02790	P02790	19	19	19	Hemopexin	HPX	Hemopexin	18373000000		1.40233e+07	22338500	1064490000	237504500	3785100	74705000	26136000	6993900	18287000	28513000	32429000	18640000	19504000	37485000	436570000	4456750000	2592700000	222008000		798830000	609700	971225	46281500	10326400	164570	3248000	1136300	304080	795070	1239700	1410000	810410	848020	1629800	18981500	193770000	112725000	9652250	1.75373e+07	43997500
P36955;CON__Q95121	P36955	19;5	19;5	19;5	Pigment epithelium-derived factor	SERPINF1	Pigment epithelium-derived factor	14640000000		97953000	86138000	1411350000	221357000	8567000	84346000	52433000	56792000	16881000	34661000	37097000	23195000	33323000	94152000	609735000	2022200000	2437000000	164338500		770500000	5.15543e+06	4533600	74282000	11650600	450890	4439300	2759600	2989100	888490	1824300	1952500	1220800	1753900	4955400	32091500	106429000	128265000	8649300	1.01451e+08	168500000
CON__P00761	CON__P00761	6	6	6	Pig trypsin		Pig trypsin	8062300000		61652000	231440000	57691500	482204000	36758000	114360000	176230000	216300000	120460000	89122000	86213000	158850000	175940000	114250000	567295000	804810000	886760000	264254000		732940000	5.60477e+06	21040000	5244650	43836700	3341700	10397000	16021000	19664000	10951000	8102000	7837500	14441000	15994000	10386000	51572500	73164500	80614500	24023450	67439000	330470000
P02766	P02766	17	17	17	Transthyretin	TTR	Transthyretin	4161400000		2.11822e+07	31920500	98843500	20089850	8820400	80181000	40534000	39294000	17565000	30006000	50286000	23006000	27167000	66500000	403920000	535700000	518405000	248371000		693570000	3530400	5320100	16474000	3348270	1470100	13363000	6755600	6549000	2927400	5000900	8381000	3834300	4527800	11083000	67320500	89281000	86400500	41394700	21934000	46163000
P0DOX5;P01857	P0DOX5;P01857	19;19	19;19	9;9	Ig gamma-1 chain C region	IGHG1	Immunoglobulin gamma-1 heavy chain;Immunoglobulin heavy constant gamma 1	8724400000		2.71043e+08	61222000	352575000	156828000	14860000	58185000	21336000	38911000	38906000	37893000	25616000	47445000	21827000	35231000	474015000	861495000	1695150000	184283000		379320000	1.17843e+07	2661800	15329500	6818850	646100	2529800	927640	1691800	1691600	1647500	1113800	2062800	949020	1531800	20609500	37456000	73703000	8012350	1.76517e+08	104047500
P10909	P10909	17	17	17	Clusterin;Clusterin beta chain;Clusterin alpha chain	CLU	Clusterin	6141600000		5.61203e+07	42804500	721230000	36512500	646370	14213000	10873000	5327000	6882700	18778000	16667000	10060000	25382000	43838000	326870000	862165000	830050000	90651500		323240000	2953700	2252900	37959500	1921670	34020	748070	572260	280370	362250	988320	877190	529480	1335900	2307200	17204000	45377500	43687000	4771055	54611000	68534000
P02652	P02652	8	8	8	Apolipoprotein A-II;Proapolipoprotein A-II;Truncated apolipoprotein A-II	APOA2	Apolipoprotein A-II	1445200000		437480	1510300	35249500	22554000	186330	15693000	891660	290750	1885900	2921900	2034300	2227500	1609600	2130800	24236900	555595000	59080000	8785700		289040000	87494	302060	7049900	4510800	37265	3138500	178330	58150	377180	584380	406860	445510	321910	426160	4847400	111116500	11816200	1757085	0	5113650
P0DOY3;P0DOY2;P0CF74	P0DOY3;P0DOY2	9;9;4	9;9;4	3;3;0	Immunoglobulin lambda constant 3	IGLC3; IGLC2	Immunoglobulin lambda constant 3;Immunoglobulin lambda constant 2	1662000000		7.92933e+07	10263400	55050500	15207550	548800	11922000	1193000	1535900	1561100	6368600	3403700	2282200	1603100	6379700	42786500	385755000	159200000	25398350		237430000	1.13275e+07	1466150	7864350	2172500	78399	1703200	170420	219420	223020	909790	486240	326030	229020	911380	6112300	55108000	22742500	3628370	3.70177e+07	13615000
P68871	P68871	14	14	7	Hemoglobin subunit beta;LVV-hemorphin-7;Spinorphin	HBB	Hemoglobin subunit beta	2472100000		8.10347e+08	212520	1005300	2853400	804820	327070	1591600	5194300	922430	0	0	677090	72152	70383	6845000	0	0	5385700		224740000	73668000	19320	91394	259399	73166	29734	144690	472210	83858	0	0	61553	6559.3	6398.5	622275	0	0	489626	6.89507e+08	0
P02765;CON__P12763	P02765	9;2	9;2	9;2	Alpha-2-HS-glycoprotein;Alpha-2-HS-glycoprotein chain A;Alpha-2-HS-glycoprotein chain B	AHSG	Alpha-2-HS-glycoprotein	2912900000		4698400	4940650	191005000	40929900	227470	20642000	4069000	604370	4999100	9291200	3973900	5252700	4301100	4779100	55431000	719335000	382070000	26623200		224070000	361417	380050	14692500	3148475	17498	1587900	313000	46490	384550	714710	305680	404060	330860	367630	4263900	55334000	29390000	2047925	6.70517e+06	12681500
P02774	P02774	25	25	21	Vitamin D-binding protein	GC	Vitamin D-binding protein	5732100000		1.07165e+07	15779000	274405000	83869500	1994700	50042000	11292000	2938700	10044000	16651000	19965000	12590000	8309900	24000000	110297500	1381590000	846295000	58816950		204720000	382723	563520	9800200	2995400	71240	1787200	403280	104950	358720	594690	713050	449650	296780	857130	3939100	49342000	30225000	2100570	1.51883e+07	37669000
P22352	P22352	5	5	5	Glutathione peroxidase 3	GPX3	Glutathione peroxidase 3	2237400000		9922000	7984100	292695000	32219600	450630	5203000	4008100	343050	1503200	1150900	2430000	768060	1791500	5126200	45895500	362490000	325385000	25778050		203400000	902017	725825	26609000	2929055	40967	473000	364370	31186	136650	104630	220910	69824	162870	466020	4172300	32954000	29580500	2343445	1.25433e+07	16894000
P01859	P01859	12	7	6	Ig gamma-2 chain C region	IGHG2	Immunoglobulin heavy constant gamma 2	2346500000		23989000	22406500	78079000	113048500	1353300	3638600	2568100	918460	4116400	9503000	4887100	1942300	1759200	7599600	45928500	269355000	489305000	100020500		180500000	1845300	1723550	6006050	8696400	104100	279890	197550	70651	316650	731000	375930	149410	135320	584590	3532950	20719500	37639000	7693645	36688000	24765500
P01034	P01034	6	6	6	Cystatin-C	CST3	Cystatin-C	1253000000		1.3555e+07	4967300	152910000	7983050	471840	342090000	3416000	877660	1757000	97380000	4087700	3153400	4675500	4274100	61997500	55447500	83872500	7898450		179000000	1936460	709630	21844000	1140410	67406	48870000	488000	125380	251000	13911000	583950	450480	667930	610580	8856850	7921250	11982100	1128330	17522150	37638500
P02763	P02763	9	9	7	Alpha-1-acid glycoprotein 1	ORM1	Alpha-1-acid glycoprotein 1	1619300000		3573400	8937250	40932500	20024550	2825800	27336000	7867900	2997600	7970600	2395700	3911500	5327100	7252100	24828000	63964500	262760000	227780000	133550950		161930000	357340	893725	4093250	2002455	282580	2733600	786790	299760	797060	239570	391150	532710	725210	2482800	6396450	26276000	22778000	13355095	4250200	16476000
P01876;P01877	P01876	11;5	11;5	7;1	Ig alpha-1 chain C region	IGHA1	Immunoglobulin heavy constant alpha 1	2200400000		5.41523e+06	704085	65780000	53921000	521780	49629000	7554600	199440	9604300	6065800	3257200	1750700	2195300	2312100	10862850	824425000	82063500	12751700		137520000	338453	44004	4111300	3370050	32611	3101800	472170	12465	600270	379110	203570	109420	137210	144510	678925	51528000	5129050	797020	1.03672e+07	4311100
P02647;CON__P15497	P02647	24;1	24;1	24;1	Apolipoprotein A-I;Proapolipoprotein A-I;Truncated apolipoprotein A-I	APOA1	Apolipoprotein A-I	2320100000		6285600	2956900	72452000	46859500	706800	36746000	3999800	521030	4656200	7251500	6118600	8205100	7258300	8079600	67565500	726645000	158895000	33480100		128900000	349197	164270	4025150	2603250	39267	2041500	222210	28946	258680	402860	339920	455840	403240	448860	3753650	40370000	8827550	1859970	9.08713e+06	8932550
P69905	P69905	6	6	4	Hemoglobin subunit alpha	HBA1	Hemoglobin subunit alpha	1017900000		338020000	0	0	192060	75315	0	551360	390310	465690	0	0	0	0	0	1911200	0	0	206630		127230000	4.22527e+07	0	0	24008	9414.3	0	68920	48789	58211	0	0	0	0	0	238910	0	0	25829	282330000	0
P04264;CON__P04264	P04264;CON__P04264	44;42	44;42	32;30	Keratin, type II cytoskeletal 1	KRT1	Keratin, type II cytoskeletal 1;	3225400000		947670000	109418500	7606750	8823800	8636200	1249800	3271000	12395000	4714600	5434600	4085300	1331400	8063600	5754400	32581000	2519050	0	5510700		104040000	3.05703e+07	3529550	245380	284645	278590	40316	105520	399830	152090	175310	131780	42948	260120	185630	1051035	81262	0	177770	7.46727e+08	154985000
Q9UBM4	Q9UBM4	9	9	9	Opticin	OPTC	Opticin	1119000000		6.57333e+06	2862900	238920000	6495800	137450	2214200	2613500	434250	1205200	607000	1936800	1547900	2192600	5557700	20365500	137154000	121485000	13122100		101720000	597577	260260	21720000	590545	12496	201290	237590	39477	109570	55182	176080	140720	199330	505250	1851350	12468550	11043900	1192920	1.00502e+07	6960500
P61626	P61626	3	3	3	Lysozyme C	LYZ	Lysozyme C	892080000		776577	2762800	50988500	3838800	78563	1472000	312940	103150	503260	376530	236990	84384	66625	1575100	2151405	38632500	341668000	8701500		99121000	86286	306980	5665350	426540	8729.2	163560	34771	11462	55918	41836	26332	9376	7402.8	175010	239047	4292500	37963000	966840	0	11561000
CON__P13645;P13645;CON__P02535-1;CON__Q7Z3Y7;Q7Z3Y7;CON__Q148H6;CON__Q7Z3Z0;CON__Q7Z3Y8;CON__Q2M2I5;Q7Z3Z0;Q7Z3Y8;Q2M2I5;CON__Q7Z3Y9;Q7Z3Y9	CON__P13645;P13645	36;36;9;4;4;3;2;2;2;2;2;2;1;1	36;36;9;4;4;3;2;2;2;2;2;2;1;1	30;30;5;2;2;1;1;1;0;1;1;0;0;0	Keratin, type I cytoskeletal 10	KRT10	;Keratin, type I cytoskeletal 10	2372000000		6.84823e+08	64041000	12162950	3430645	8113000	551140	3287600	14288000	2147900	3846100	1933100	1483000	2767800	2246800	22663000	33770500	0	2361605		91230000	2.63393e+07	2463100	467805	131949	312040	21198	126450	549540	82613	147930	74348	57038	106450	86417	871640	1298850	0	90829	5.60447e+08	110172500
P00450;CON__ENSEMBL:ENSBTAP00000031900	P00450	36;1	36;1	36;1	Ceruloplasmin	CP	Ceruloplasmin	3469100000		26482000	16287500	90889000	58508000	1434700	31959000	8302500	6240000	5855000	8410800	6676300	4050200	6238200	11831000	143133500	662500000	589850000	88146000		73810000	563450	346545	1933750	1244860	30526	679980	176650	132770	124580	178950	142050	86175	132730	251730	3045450	14095950	12550000	1875490	2.47583e+07	33011000
P01009	P01009	24	24	24	Alpha-1-antitrypsin;Short peptide from AAT	SERPINA1	Alpha-1-antitrypsin	1458600000		7.16433e+07	35868500	4952300	66562000	1525500	44550000	6042400	2629500	3804100	5737100	8141000	7214400	7315200	9483700	42559000	128256500	266030000	29370900		66299000	3256500	1630400	225105	3025590	69339	2025000	274650	119520	172910	260780	370040	327930	332510	431080	1934500	5829850	12092500	1335035	58601000	56187500
Q00765	Q00765	1	1	1	Receptor expression-enhancing protein 5	REEP5	Receptor expression-enhancing protein 5	389920000		0	0	0	278330	31816000	473800	0	0	0	0	506660	0	311070000	0	1851100	33293000	10630000	0		64986000	0	0	0	46388	5302600	78967	0	0	0	0	84444	0	51845000	0	308510	5548900	1771600	0	0	0
P05090	P05090	6	6	6	Apolipoprotein D	APOD	Apolipoprotein D	501930000		3052800	1491250	31874000	1265285	27960	3505900	564130	0	101070	454770	1760800	92285	568550	5686000	7981250	45225000	147160000	5010190		55771000	339197	165695	3541600	140586	3106.7	389540	62681	0	11230	50531	195640	10254	63172	631770	886810	5025000	16351500	556688	3.22677e+06	3063950
O95406	O95406	1	1	1	Protein cornichon homolog 1	CNIH1	Protein cornichon homolog 1	92899000		1381350	0	5815200	1911200	659490	2217900	2282300	2080400	831430	1533400	2897800	222910	1175100	1772100	3549850	9959600	12513700	3482350		46450000	690670	0	2907600	955610	329740	1109000	1141200	1040200	415710	766690	1448900	111460	587550	886040	1774900	4979800	6256750	1741200	0	0
P10745	P10745	36	36	36	Retinol-binding protein 3	RBP3	Retinol-binding protein 3	2274200000		11942600	12295500	334045000	8157000	398720	5138100	4918400	3483000	5046900	6151700	7290500	5738800	3837800	6430800	54167500	355445000	305055000	25808150		46412000	243723	250930	6817200	166470	8137.1	104860	100380	71081	103000	125550	148780	117120	78322	131240	1105450	7254150	6225600	526700	12786000	20843000
CON__P35527;P35527	CON__P35527;P35527	32;32	31;31	31;31	Keratin, type I cytoskeletal 9	KRT9	;Keratin, type I cytoskeletal 9	1168400000		2.97773e+08	35158000	14074000	8838500	3862600	2355100	1589500	34386000	6308500	6947300	4499800	1095000	12313000	6647000	23605500	7198300	8792800	4268450		44939000	11452800	1352200	541290	339950	148560	90582	61134	1322500	242630	267210	173070	42115	473590	255650	907925	276860	338180	164169	317340000	79475000
P35244	P35244	1	1	1	Replication protein A 14 kDa subunit	RPA3	Replication protein A 14 kDa subunit	359240000		0	0	0	790660	0	674830	0	0	0	0	0	2535600	935170	0	6089300	107926500	124740000	1532200		44904000	0	0	0	98833	0	84353	0	0	0	0	0	316950	116900	0	761165	13490500	15592000	191530	0	0
P07998	P07998	2	2	2	Ribonuclease pancreatic	RNASE1	Ribonuclease pancreatic	309050000		2026210	2961450	43840500	2416800	224200	130590	397510	0	375770	371060	127190	240070	277480	122700	13614150	24215000	61342500	2975295		44150000	289465	423065	6262950	345265	32028	18656	56788	0	53682	53008	18170	34295	39639	17529	1944835	3459300	8763400	425047	1495150	5106200
Q12805	Q12805	17	17	17	EGF-containing fibulin-like extracellular matrix protein 1	EFEMP1	EGF-containing fibulin-like extracellular matrix protein 1	991210000		2.37383e+07	17197000	103559500	15276000	369510	965660	3454200	1473700	2600000	2026900	3232800	3484300	3153400	6055300	63432000	89587500	121166000	36374400		43096000	1.0321e+06	747695	4502500	664202	16066	41985	150180	64075	113040	88127	140560	151490	137100	263270	2757900	3895000	5268100	1581480	22546000	24065000
P04217;CON__Q2KJF1	P04217	12;1	12;1	12;1	Alpha-1B-glycoprotein	A1BG	Alpha-1B-glycoprotein	701290000		314807	2295700	36003500	4556550	330490	949330	931660	235340	842590	1463400	705010	704610	379060	1622500	15561000	186495000	93099000	8079250		41252000	18518	135040	2117850	268035	19440	55843	54804	13843	49564	86083	41471	41448	22298	95442	915370	10970600	5476350	475260	0	5284050
P19652	P19652	5	3	3	Alpha-1-acid glycoprotein 2	ORM2	Alpha-1-acid glycoprotein 2	411940000		776740	1666550	5827500	6807800	383530	2877800	1797600	842560	1605600	2686600	1919900	1300100	2188700	4644700	20011500	87597500	53799500	19362150		41194000	77674	166655	582750	680780	38353	287780	179760	84256	160560	268660	191990	130010	218870	464470	2001150	8759750	5379950	1936215	0	0
P01860	P01860	16	7	6	Ig gamma-3 chain C region	IGHG3	Immunoglobulin heavy constant gamma 3	679370000		3939500	2393900	119445000	35213000	1901700	5026000	6181400	1726100	5687000	6893900	3583600	3781100	1258400	15480000	25968200	71111000	35896500	21157050		39963000	231738	140820	7026150	2071350	111870	295650	363610	101530	334530	405520	210800	222420	74025	910620	1527545	4183000	2111550	1244505	0	0
P06396;REV__Q6TDU7	P06396	21;1	21;1	9;1	Gelsolin	GSN	Gelsolin	1273000000		7.81613e+06	7233950	237800000	12310500	125450	1109100	2208900	695430	1802700	1989000	1823500	1107200	2195600	5480100	32397500	135880000	174355000	15541000		37441000	229887	212760	6994000	362065	3689.7	32621	64968	20454	53021	58501	53632	32564	64577	161180	952895	3996500	5128000	457094	8.54363e+06	13968500
Q99081	Q99081	1	1	1	Transcription factor 12	TCF12	Transcription factor 12	1034800000		0	0	111180000	14091000	382830	0	0	0	4004300	0	0	0	0	0	477000000	283250000	0	144850000		35681000	0	0	3834000	485890	13201	0	0	0	138080	0	0	0	0	0	16448000	9767400	0	4994700	0	0
P10451;CON__P31096	P10451	9;1	9;1	9;1	Osteopontin	SPP1	Osteopontin	424590000		7.12517e+06	6700000	80758500	6613900	206900	6495200	1109900	2052600	609470	2634500	1400100	1292900	1324900	2785900	35831000	12429000	40172000	15360700		35382000	593760	558340	6729900	551155	17241	541270	92490	171050	50789	219540	116670	107740	110410	232160	2985900	1035800	3347650	1280070	7.13697e+06	12600500
P01861	P01861	11	4	4	Ig gamma-4 chain C region	IGHG4	Immunoglobulin heavy constant gamma 4	494980000		1.86323e+06	1753600	10857400	14455300	369050	3171700	356790	362740	1801000	5759200	1448900	1414700	322470	1819900	9344200	155385000	10471910	34017150		35356000	133090	125255	775535	1032490	26361	226550	25485	25910	128650	411370	103490	101050	23033	129990	667460	11098750	748008	2429800	1768775	2327650
P00751	P00751	24	24	24	Complement factor B;Complement factor B Ba fragment;Complement factor B Bb fragment	CFB	Complement factor B	1207000000		3.83913e+06	2652450	64649500	13994550	232550	4309100	1054800	475630	1184400	1661600	1743200	641890	666660	3346700	130356500	270150000	98261500	10021000		33528000	106643	73678.5	1795850	388730	6459.6	119700	29300	13212	32899	46154	48423	17830	18518	92965	3621000	7504000	2729400	278364	6095000	8745300
Q9UBP4	Q9UBP4	10	10	10	Dickkopf-related protein 3	DKK3	Dickkopf-related protein 3	618350000		10868000	4680000	128991000	6713250	593870	1209500	2177500	1103200	1801800	1130400	1576100	655850	2064900	2538300	25674000	26226200	81291000	11872000		30917000	543400	234005	6449500	335675	29693	60476	108880	55162	90090	56521	78804	32793	103240	126910	1283690	1311285	4064600	593600	11376000	7918550
P06727;CON__Q32PJ2	P06727	20;1	20;1	20;1	Apolipoprotein A-IV	APOA4	Apolipoprotein A-IV	802430000		0	186070	2887700	45119000	351740	2361300	469380	14534	125350	2146200	483090	306610	782840	1094700	7977950	345445000	16182500	4001000		30863000	0	7156.6	111066	1735400	13529	90821	18053	558.98	4821.2	82545	18581	11793	30109	42103	306854	13286500	622405	153890	0	0
P61769	P61769	4	4	4	Beta-2-microglobulin;Beta-2-microglobulin form pI 5.3	B2M	Beta-2-microglobulin	171560000		1456310	1438550	8013500	10216000	135630	354560	799260	260750	855990	755450	1120300	545390	414570	1613900	5824150	24147000	32301500	4064195		28594000	242715	239760	1335615	1702700	22604	59093	133210	43459	142670	125910	186710	90898	69094	268980	970670	4024500	5383600	677350	0	4821000
P24592	P24592	6	6	6	Insulin-like growth factor-binding protein 6	IGFBP6	Insulin-like growth factor-binding protein 6	274730000		1184250	2284450	36056000	7210500	50742	1309600	698990	542010	287600	469980	523600	1120700	186660	897690	8204700	19861500	53601500	5915630		27473000	118425	228445	3605600	721050	5074.2	130960	69899	54201	28760	46998	52360	112070	18666	89769	820470	1986150	5360150	591563	1672000	2734700
P02749;CON__P17690	P02749	14;2	14;2	14;2	Beta-2-glycoprotein 1	APOH	Beta-2-glycoprotein 1	434400000		2222900	3279050	18506700	9709700	164610	3042400	947270	380450	706860	1346400	776030	273090	676080	4680200	20833000	89366000	54892000	10783500		25553000	130759	192880	1088615	571150	9683.1	178960	55722	22379	41580	79200	45649	16064	39769	275310	1225470	5256750	3228950	634326	2.88783e+06	5678350
CON__P01966	CON__P01966	3	1	1	Taurus HBA		Taurus HBA	226070000		7.13077e+07	0	176690	615840	98798	0	0	1776200	740520	0	0	117020	0	0	3537850	0	0	772450		25119000	7.92317e+06	0	19632	68427	10978	0	0	197350	82280	0	0	13002	0	0	393095	0	0	85832	0	0
P01011	P01011	11	11	11	Alpha-1-antichymotrypsin;Alpha-1-antichymotrypsin His-Pro-less	SERPINA3	Alpha-1-antichymotrypsin	488370000		2104440	462300	7389850	4753050	160030	3448400	740140	492650	906390	1316200	1555700	624280	768790	885510	8017850	112480000	97157500	5323000		24419000	105222	23115	369495	237654	8001.4	172420	37007	24633	45319	65809	77786	31214	38439	44275	400895	5623900	4857850	266150	2149450	1917700
P01024	P01024	61	61	54	Complement C3;Complement C3 beta chain;C3-beta-c;Complement C3 alpha chain;C3a anaphylatoxin;Acylation stimulating protein;Complement C3b alpha chain;Complement C3c alpha chain fragment 1;Complement C3dg fragment;Complement C3g fragment;Complement C3d fragment;Complement C3f fragment;Complement C3c alpha chain fragment 2	C3	Complement C3	2223600000		4.82307e+06	2898250	98744000	38582000	327240	16886000	3633200	1589900	5397700	7548400	2838000	2489100	1944700	5446700	72813000	586065000	257290000	24151450		22924000	49722	29879	1017955	397755	3373.6	174080	37456	16391	55646	77819	29257	25661	20049	56151	750650	6041900	2652450	248988	5175000	6555650
O43681	O43681	1	1	1	ATPase ASNA1	ASNA1	ATPase ASNA1	324100000		0	0	0	0	11594000	209450000	0	84791	0	839070	100160000	1970000	0	0	0	0	0	0		21607000	0	0	0	0	772910	13964000	0	5652.8	0	55938	6677400	131330	0	0	0	0	0	0	0	0
P02753	P02753	6	6	6	Retinol-binding protein 4;Plasma retinol-binding protein(1-182);Plasma retinol-binding protein(1-181);Plasma retinol-binding protein(1-179);Plasma retinol-binding protein(1-176)	RBP4	Retinol-binding protein 4	205830000		0	317590	6567450	491530	0	0	316300	0	120000	0	0	0	9723.4	0	1935100	70575000	21961000	2500400		20583000	0	31759	656745	49153	0	0	31630	0	12000	0	0	0	972.34	0	193510	7057500	2196100	250040	0	0
P0C0L4;CON__ENSEMBL:ENSBTAP00000007350;CON__P01030	P0C0L4	53;8;7	53;8;7	3;1;1	Complement C4-A;Complement C4 beta chain;Complement C4-A alpha chain;C4a anaphylatoxin;C4b-A;C4d-A;Complement C4 gamma chain	C4A	Complement C4-A	1664500000		1.22439e+07	6182850	150695000	32371000	1603000	15094000	5199700	4128900	3144800	3119500	1936800	600900	2326800	5931100	102321000	317490000	153410000	29864750		20549000	151161	76331.5	1860450	399640	19790	186350	64194	50975	38824	38512	23911	7418.5	28726	73224	1263200	3919650	1893950	368706	11207000	14815000
P02649;CON__Q03247	P02649	15;1	15;1	15;1	Apolipoprotein E	APOE	Apolipoprotein E	418820000		3.3627e+06	1453450	79167000	2965770	68936	1859400	1165000	352600	330880	1095300	1522600	391270	907430	1961500	15495500	48325500	46422500	5706495		19037000	152849	66064.5	3598550	134808	3133.5	84519	52956	16027	15040	49784	69209	17785	41247	89158	704320	2196600	2110150	259397	3.34987e+06	4022800
P05155	P05155	9	9	9	Plasma protease C1 inhibitor	SERPING1	Plasma protease C1 inhibitor	404660000		753060	634310	34575000	6980550	54301	1038900	577430	442860	360430	741840	860680	485210	644910	736250	9851200	58862500	84033000	3291340		17594000	32741	27579	1503250	303503	2360.9	45172	25106	19255	15671	32254	37421	21096	28039	32011	428310	2559250	3653600	143102	0	2161150
CON__P35908v2;P35908;CON__P35908;CON__Q7Z794;Q7Z794;CON__Q9R0H5	CON__P35908v2;P35908;CON__P35908	33;33;32;4;4;3	30;30;29;2;2;2	22;22;21;0;0;0	Keratin, type II cytoskeletal 2 epidermal	KRT2	;Keratin, type II cytoskeletal 2 epidermal;	552400000		143160000	29335500	1944300	278180	3115100	238020	1976500	4951700	1296000	1731900	807080	120510	647590	1187900	8275050	24378000	0	2794500		13810000	3.57903e+06	733380	48607	6954.5	77877	5950.5	49413	123790	32401	43298	20177	3012.7	16190	29698	206885	609450	0	69863	120780000	46008000
Q9Y2D5	Q9Y2D5	1	1	1	A-kinase anchor protein 2	AKAP2	A-kinase anchor protein 2	491680000		0	0	0	0	0	0	0	0	0	0	0	0	0	0	0	0	0	491680000		13658000	0	0	0	0	0	0	0	0	0	0	0	0	0	0	0	0	0	13658000	0	0
P0DOX8;B9A064;P0CG04	P0DOX8;B9A064;P0CG04	7;7;6	2;2;1	2;2;1	Immunoglobulin lambda-like polypeptide 5;Ig lambda-1 chain C regions	IGLL5;IGLC1	Immunoglobulin lambda-1 light chain;Immunoglobulin lambda-like polypeptide 5;Immunoglobulin lambda constant 1	134770000		7827200	1124370	11884500	3129735	45575	2143400	419510	275850	398710	543830	533270	206390	127530	1159100	7009850	12715900	15836250	1018535		13477000	782720	112437	1188450	312974	4557.5	214340	41951	27585	39871	54383	53327	20639	12753	115910	700985	1271590	1583625	101854	3789150	0
P04196	P04196	13	13	13	Histidine-rich glycoprotein	HRG	Histidine-rich glycoprotein	259960000		801155	275150	9513450	1633370	64515	703980	531260	119540	374060	418660	685590	316140	532180	661680	6629950	61439500	45785500	3395700		12379000	38150	13102.6	453025	77776.5	3072.1	33523	25298	5692.4	17813	19936	32647	15054	25342	31508	315715	2925650	2180250	161700	990710	0
Q9NPC6	Q9NPC6	1	1	1	Myozenin-2	MYOZ2	Myozenin-2	180340000		19112000	0	0	5116600	42095	602580	266990	0	165840	384870	0	193570	199990	0	15138915	81358000	6742500	17941060		12023000	1274100	0	0	341110	2806.3	40172	17799	0	11056	25658	0	12905	13333	0	1009261	5423800	449500	1196054	0	0
CON__P04259	CON__P04259	31	22	1	Keratin, type II cytoskeletal 6B	KRT6B	Keratin, type II cytoskeletal 6B	358510000		1.18007e+08	281780	1202500	0	120610	81630	0	1428400	55166	0	0	6899.3	165690	0	0	0	0	1145300		11950000	3.93357e+06	9392.6	40084	0	4020.4	2721	0	47613	1838.9	0	0	229.98	5523	0	0	0	0	38177	99209000	0
P00734;CON__P00735	P00734	12;2	12;2	12;2	Prothrombin;Activation peptide fragment 1;Activation peptide fragment 2;Thrombin light chain;Thrombin heavy chain	F2	Prothrombin	371190000		1040700	266070	19173500	2368640	26940	386620	331430	61020	151800	228390	365600	246670	105470	510710	4883550	109449000	46614000	2488700		11248000	31535	8062.8	581015	71775.5	816.38	11716	10043	1849.1	4600.1	6920.8	11079	7474.7	3196	15476	147986	3316600	1412550	75416	0	0
P00747	P00747	17	17	17	Plasminogen;Plasmin heavy chain A;Activation peptide;Angiostatin;Plasmin heavy chain A, short form;Plasmin light chain B	PLG	Plasminogen	469060000		226960	172450	22846500	6427660	0	2523100	475760	61644	468080	686600	629900	556880	335090	601680	13040100	134041000	52246500	5118100		11168000	5403.8	4106	543970	153038	0	60073	11328	1467.7	11145	16348	14998	13259	7978.2	14326	310478	3191500	1243950	121860	0	0
O75386	O75386	1	1	1	Tubby-related protein 3	TULP3	Tubby-related protein 3	210170000		0	0	0	2426900	80365	94013000	2281500	590600	0	16940000	52781000	10828000	2044800	25139000	0	3047000	0	0		11062000	0	0	0	127730	4229.8	4948100	120080	31084	0	891560	2778000	569900	107620	1323100	0	160370	0	0	0	0
P22914	P22914	4	4	4	Beta-crystallin S	CRYGS	Gamma-crystallin S	93526000		2.08197e+06	441540	18616500	0	114630	22311	684380	26882	0	58962	0	0	81293	0	73536	24272000	0	0		10392000	231327	49060	2068450	0	12737	2479.1	76042	2986.8	0	6551.4	0	0	9032.6	0	8170.7	2696900	0	0	2143900	0
CON__P08779;P08779;CON__Q9Z2K1;CON__Q3ZAW8	CON__P08779;P08779	31;31;9;9	27;27;7;7	16;16;1;1	Keratin, type I cytoskeletal 16	KRT16	;Keratin, type I cytoskeletal 16	250150000		81958000	695425	0	1594300	100310	0	82692	934180	0	0	0	0	89390	83375	0	0	0	0		8626000	2826200	23980	0	54975	3459	0	2851.5	32213	0	0	0	0	3082.4	2875	0	0	0	0	6.83537e+07	561230
P01019	P01019	6	6	6	Angiotensinogen;Angiotensin-1;Angiotensin-2;Angiotensin-3;Angiotensin-4;Angiotensin 1-9;Angiotensin 1-7;Angiotensin 1-5;Angiotensin 1-4	AGT	Angiotensinogen	162500000		0	237220	10337500	1326740	0	595420	172860	44015	108660	398570	104550	227200	138520	269250	5010100	47963000	12533400	2.93013e+06		8124900	0	11861	516880	66334.4	0	29771	8643.2	2200.8	5433	19928	5227.5	11360	6925.8	13463	250510	2398130	626675	146507	0	0
Q9NRV9	Q9NRV9	1	1	1	Heme-binding protein 1	HEBP1	Heme-binding protein 1	88943000		0	0	0	0	0	0	34224	0	45622	0	49887	46395	142610	1077200	0	87547000	0	0		7411900	0	0	0	0	0	0	2852	0	3801.9	0	4157.3	3866.3	11885	89770	0	7295600	0	0	0	0
P00738;P00739	P00738;P00739	18;10	18;10	18;10	Haptoglobin;Haptoglobin alpha chain;Haptoglobin beta chain;Haptoglobin-related protein	HP;HPR	Haptoglobin;Haptoglobin-related protein	160940000		551990	606330	5211900	891500	211230	499870	541690	155970	3955000	2819000	0	0	357800	3022100	6214550	59837000	0	9121600		7315500	25090	27561	236900	40522.5	9601.2	22722	24622	7089.4	179770	128140	0	0	16263	137370	282480	2719850	0	414620	0	4212700
P23142;CON__ENSEMBL:ENSBTAP00000016046	P23142	13;4	13;4	13;4	Fibulin-1	FBLN1	Fibulin-1	225840000		3.52987e+06	4185750	23330000	1977245	23611	911510	832160	0	473470	1271100	717790	1517700	96257	1920600	14694500	18542700	37752250	3258550		7285000	113866	135025	752575	63782.5	761.65	29404	26844	0	15273	41005	23154	48960	3105.1	61954	474010	598160	1217820	105112	3.06207e+06	5957600
P01008;CON__P41361	P01008	15;5	15;5	15;5	Antithrombin-III	SERPINC1	Antithrombin-III	188890000		0	117100	2441800	1554740	160180	497030	189750	11922	138570	767450	416120	234850	77042	665940	4489350	66022000	14802500	3497675		6995900	0	4337.1	90435.5	57582.5	5932.6	18408	7027.8	441.57	5132.4	28424	15412	8698.3	2853.4	24664	166275	2445200	548235	129542	0	0
Q16270	Q16270	6	6	6	Insulin-like growth factor-binding protein 7	IGFBP7	Insulin-like growth factor-binding protein 7	96060000		984473	1169810	14520650	4412500	93714	536850	176250	147980	306670	225040	204040	167230	300480	510310	7495600	0	14980500	5278600		6861400	70319.3	83560	1037180	315180	6693.9	38346	12590	10570	21905	16074	14574	11945	21463	36451	535400	0	1070055	377040	785550	3190300
P00746	P00746	3	3	3	Complement factor D	CFD	Complement factor D	72358000		0	0	3937950	1172400	0	0	0	0	0	0	0	0	3582.5	14829	1289575	38195000	22517000	0		6578000	0	0	357995	106580	0	0	0	0	0	0	0	0	325.68	1348.1	117233	3472300	2047000	0	0	0
P0DOX7;P01602	P0DOX7	12;1	2;1	2;1	Immunoglobulin kappa light chain; Immunoglobulin kappa variable 1-5	IGK@; IGKV1-5	Immunoglobulin kappa light chain; Immunoglobulin kappa variable 1-5	59017000		5279800	621470	2767150	12114000	139250	57133	303350	541040	70014	673680	368080	125400	196930	950370	937125	11466000	6299100	611090		6557500	586643	69052	307465	1346000	15473	6348.1	33705	60116	7779.4	74853	40898	13933	21881	105600	104126	1274000	699900	67900	3.12213e+06	1808600
P61916	P61916	4	4	4	Epididymal secretory protein E1	NPC2	NPC intracellular cholesterol transporter 2	65055000		1.3834e+06	1254000	13363900	1028645	20452	411920	351140	271110	0	75090	348450	446820	511470	553300	2879850	1153200	14546000	5164000		6505500	138340	125400	1336390	102864	2045.2	41192	35114	27111	0	7509	34845	44682	51147	55330	287985	115320	1454600	516400	0	0
P02760	P02760	5	5	5	Protein AMBP;Alpha-1-microglobulin;Inter-alpha-trypsin inhibitor light chain;Trypstatin	AMBP	Protein AMBP	103650000		246580	0	2982950	1926800	0	477310	95779	0	0	0	0	0	100570	225760	2600100	39854500	2821150	3812300		6478100	15411	0	186435	120420	0	29832	5986.2	0	0	0	0	0	6285.6	14110	162507	2490950	176325	238270	0	0
P01042	P01042	12	12	12	Kininogen-1;Kininogen-1 heavy chain;T-kinin;Bradykinin;Lysyl-bradykinin;Kininogen-1 light chain;Low molecular weight growth-promoting factor	KNG1	Kininogen-1	224170000		892720	773310	24888500	5056100	62465	1238700	683590	145600	459600	1028200	312920	694210	618110	1457000	5930600	37381500	30631500	5467800		6404900	25506	22095.3	711100	144460	1784.7	35393	19531	4160	13131	29378	8940.7	19835	17660	41629	169445	1068055	875170	156220	0	2455800
P0C623	P0C623	1	1	1	Olfactory receptor 4Q2	OR4Q2	Olfactory receptor 4Q2	41272000		0	0	26834000	0	0	49210	93591	0	0	89826	53608	0	0	64347	0	0	0	14087000		5896000	0	0	3833500	0	0	7030	13370	0	0	12832	7658.3	0	0	9192.4	0	0	0	2012400	0	0
P07339	P07339	9	9	9	Cathepsin D;Cathepsin D light chain;Cathepsin D heavy chain	CTSD	Cathepsin D	107100000		1.0041e+06	940060	13291000	1439470	0	0	55469	94943	23086	139020	0	0	92416	92672	6002950	16486050	10643850	2991485		5636800	52847	49476	699525	75762	0	0	2919.4	4997	1215	7316.7	0	0	4864	4877.5	315945	867690	560205	157446	0	0
P02750	P02750	9	9	9	Leucine-rich alpha-2-glycoprotein	LRG1	Leucine-rich alpha-2-glycoprotein	91092000		0	0	3059800	746680	33671	431150	0	0	142060	57073	114160	0	85447	240680	1848875	23977850	16865150	796900		5358300	0	0	179990	43922	1980.7	25362	0	0	8356.3	3357.2	6715.4	0	5026.3	14158	108755	1410450	992085	46877	0	0
Q13822	Q13822	19	19	19	Ectonucleotide pyrophosphatase/phosphodiesterase family member 2	ENPP2	Ectonucleotide pyrophosphatase/phosphodiesterase family member 2	211190000		1330480	820470	34654000	4431300	83511	238650	316950	0	361010	75898	271460	198220	412370	832140	8581450	16113000	36329000	4156020		5028300	31678.5	19535	825095	105510	1988.4	5682.2	7546.5	0	8595.4	1807.1	6463.3	4719.5	9818.4	19813	204321	383635	864955	98952.1	0	2280650
CON__P02533;P02533;CON__Q6IFX2;CON__A2A4G1;CON__Q61782	CON__P02533;P02533	28;28;13;8;5	13;13;5;0;2	9;9;4;0;2	Keratin, type I cytoskeletal 14	KRT14	;Keratin, type I cytoskeletal 14	142700000		4.71843e+07	1114000	0	0	0	0	0	21060	0	0	0	8851.7	0	0	0	0	0	0		4920600	1.62703e+06	38413	0	0	0	0	0	726.19	0	0	0	305.23	0	0	0	0	0	0	3.90797e+07	2364700
CON__P02769	CON__P02769	31	26	26	Taurus ALB		Taurus ALB	153060000		412270	64799000	6890545	77474	129010	426800	0	33304	0	267500	0	0	127910	0	1882450	3218000	1223500	0		3826500	10307	1620000	172266	1936.8	3225.2	10670	0	832.61	0	6687.4	0	0	3197.6	0	47061	80449	30587	0	0	110405500
P05156;CON__Q32PI4	P05156	9;1	9;1	9;1	Complement factor I;Complement factor I heavy chain;Complement factor I light chain	CFI	Complement factor I	114330000		1561300	102740	4619050	380880	0	438990	227260	0	80767	244040	381430	65145	115230	559170	1794060	30029500	17952000	1005400		3811100	52042	3424.6	153965	12695.9	0	14633	7575.4	0	2692.2	8134.8	12714	2171.5	3840.9	18639	59801.5	1000975	598390	33515	1464400	0
P04004;CON__Q3ZBS7	P04004	5;1	5;1	5;1	Vitronectin;Vitronectin V65 subunit;Vitronectin V10 subunit;Somatomedin-B	VTN	Vitronectin	86724000		0	487950	4974950	275320	27296	0	215840	21891	201660	301350	343920	131240	119770	590490	5310100	21298500	8688050	3464100		3613500	0	20331	207285	11472	1137.4	0	8993.2	912.11	8402.5	12556	14330	5468.2	4990.3	24604	221255	887415	362010	144340	0	1334100
Q99969	Q99969	3	3	3	Retinoic acid receptor responder protein 2	RARRES2	Retinoic acid receptor responder protein 2	24721000		582950	0	6347150	0	0	0	0	0	0	0	0	0	0	0	1004505	2842300	5012800	789686		3531500	83278	0	906725	0	0	0	0	0	0	0	0	0	0	0	143500	406040	716110	112812	0	0
O60888	O60888	3	3	3	Protein CutA	CUTA	Protein CutA	21140000		0	0	4415880	581240	0	0	34616	0	0	0	0	0	0	0	0	10769000	0	923260		3523300	0	0	735990	96873	0	0	5769.4	0	0	0	0	0	0	0	0	1794800	0	153880	0	0
Q9BSG5	Q9BSG5	4	4	4	Retbindin	RTBDN	Retbindin	27653000		378933	1160500	11899500	0	0	0	53226	0	0	0	84056	0	0	87074	171450	0	0	0		3456700	47366.3	145070	1487450	0	0	0	6653.2	0	0	0	10507	0	0	10884	21431	0	0	0	0	1973750
O43505	O43505	6	6	6	Beta-1,4-glucuronyltransferase 1	B4GAT1	Beta-1,4-glucuronyltransferase 1	64463000		692245	588825	13943700	999600	0	0	201670	0	0	0	199390	0	45395	22820	1714880	13130000	6498070	1494420		3392800	36434	30991	733875	52611	0	0	10614	0	0	0	10494	0	2389.2	1201	90256.5	691040	342006	78653.5	0	0
P0C0L5	P0C0L5	52	2	2	Complement C4-B;Complement C4 beta chain;Complement C4-B alpha chain;C4a anaphylatoxin;C4b-B;C4d-B;Complement C4 gamma chain	C4B	Complement C4-B	274570000		0	1429800	40983500	4525850	0	1845000	1098200	397040	1425800	263280	434550	0	479940	1325500	19679000	41562000	20183000	5286100		3389700	0	17651.5	505965	55874	0	22778	13558	4901.7	17602	3250.3	5364.8	0	5925.1	16364	242950	513110	249175	65261.5	0	0
CON__P13647;P13647	CON__P13647;P13647	28;28	15;15	8;8	Keratin, type II cytoskeletal 5	KRT5	;Keratin, type II cytoskeletal 5	103960000		3.29957e+07	240520	0	2030200	145370	11120	138830	348500	34068	21308	0	0	158170	166430	340170	0	0	1097000		3353500	1.06436e+06	7758.7	0	65490	4689.2	358.7	4478.3	11242	1099	687.37	0	0	5102.2	5368.8	10973	0	0	35386	2.88707e+07	494450
O94985	O94985	10	10	10	Calsyntenin-1;Soluble Alc-alpha;CTF1-alpha	CLSTN1	Calsyntenin-1	122470000		0	730330	17426000	2746215	40354	402430	571730	191870	106760	279740	186370	194980	214960	899020	4269550	7377050	26342500	797675		3309900	0	19738.5	470985	74222.5	1090.6	10877	15452	5185.6	2885.3	7560.4	5036.9	5269.7	5809.7	24298	115393	199377	711965	21559.2	0	2073900
P01023;CON__ENSEMBL:ENSBTAP00000024146	P01023	26;1	26;1	24;1	Alpha-2-macroglobulin	A2M	Alpha-2-macroglobulin	236780000		2691400	346700	7200450	2493600	156590	1491500	2240500	713520	1388700	859830	293130	183970	692440	2500400	18003000	49321050	29603500	7282600		3288500	37380.5	4815.3	100002	34633.5	2174.8	20715	31117	9910	19287	11942	4071.2	2555.1	9617.2	34727	250040	684995	411160	101150	2991550	2535200
P05452;CON__Q2KIS7	P05452;CON__Q2KIS7	5;3	5;3	5;3	Tetranectin	CLEC3B	Tetranectin;	30151000		321145	0	9995100	0	0	0	0	54556	0	0	0	31364	0	48501	838865	3537715	631130	0		3015100	32114.5	0	999510	0	0	0	0	5455.6	0	0	0	3136.4	0	4850.1	83886.5	353772	63113	0	0	0
P31025;Q5VSP4	P31025	3;1	3;1	3;1	Lipocalin-1	LCN1	Lipocalin-1	23660000		0	92938	0	0	0	312010	0	17991	0	0	0	57594	0	247940	998775	0	10467050	0		2957500	0	11617	0	0	0	39001	0	2248.8	0	0	0	7199.3	0	30993	124850	0	1308400	0	0	0
Q5VTT5	Q5VTT5	1	1	1	Myomesin-3	MYOM3	Myomesin-3	211450000		0	0	33429000	0	0	0	0	0	0	0	0	0	0	0	0	178030000	0	0		2896600	0	0	457930	0	0	0	0	0	0	0	0	0	0	0	0	2438700	0	0	0	0
P55083	P55083	1	1	1	Microfibril-associated glycoprotein 4	MFAP4	Microfibril-associated glycoprotein 4	19948000		0	0	3946100	0	0	0	0	0	0	44670	0	0	0	0	0	0	5798950	412890		2849700	0	0	563730	0	0	0	0	0	0	6381.5	0	0	0	0	0	0	828405	58984	0	0
P01619;A0A0C4DH25	P01619;A0A0C4DH25	4;2	4;2	4;2	Ig kappa chain V-III region B6	IGKV3D-20	Immunoglobulin kappa variable 3-20;Immunoglobulin kappa variable 3D-20	13888000		0	231740	0	0	18776	0	0	0	167820	121210	171550	66760	59964	114900	970350	0	11965000	0		2777600	0	46349	0	0	3755.2	0	0	0	33564	24242	34309	13352	11993	22980	194070	0	2392900	0	0	412610
Q9Y5W5	Q9Y5W5	7	7	7	Wnt inhibitory factor 1	WIF1	Wnt inhibitory factor 1	52050000		2488600	3725650	10580050	1041800	0	0	361350	0	103360	287370	975880	83625	664630	0	3466950	0	4942300	306705		2739500	130980	196086	556845	54829	0	0	19019	0	5439.8	15125	51362	4401.3	34981	0	182472	0	260120	16142.5	0	5605200
Q68CJ9	Q68CJ9	1	1	1	Cyclic AMP-responsive element-binding protein 3-like protein 3;Processed cyclic AMP-responsive element-binding protein 3-like protein 3	CREB3L3	Cyclic AMP-responsive element-binding protein 3-like protein 3	52771000		0	0	0	0	452800	1067100	0	92016	0	0	0	0	0	376190	49463000	0	0	1320100		2638500	0	0	0	0	22640	53354	0	4600.8	0	0	0	0	0	18809	2473100	0	0	66004	0	0
P02748;CON__Q3MHN2	P02748	8;2	8;2	8;2	Complement component C9;Complement component C9a;Complement component C9b	C9	Complement component C9	68304000		0	0	2685000	110085	0	367830	0	10281	94772	49990	109300	81698	45457	458680	0	18029600	12718400	0		2627100	0	0	103270	4234	0	14147	0	395.41	3645.1	1922.7	4203.9	3142.2	1748.3	17641	0	693460	489165	0	0	0
A0A075B6P5;A0A087WW87;P01615;P01614;A2NJV5;A0A0A0MRZ7;A0A075B6S6;A0A075B6S2;P06310	A0A075B6P5;A0A087WW87;P01615;P01614;A2NJV5;A0A0A0MRZ7;A0A075B6S6;A0A075B6S2;P06310	2;2;2;2;1;1;1;1;1	2;2;2;2;1;1;1;1;1	2;2;2;2;1;1;1;1;1	Ig kappa chain V-II region FR;Ig kappa chain V-II region Cum;Ig kappa chain V-II region RPMI 6410	IGKV2D-28;IGKV2-40;IGKV A18;IGKV2D-26;IGKV2D-30;IGKV2D-29	Immunoglobulin kappa variable 2-28;Immunoglobulin kappa variable 2-40;Immunoglobulin kappa variable 2D-28;Immunoglobulin kappa variable 2D-40;Immunoglobulin kappa variable 2-29;Immunoglobulin kappa variable 2D-26;Immunoglobulin kappa variable 2D-30;Immunog	12856000		1.67917e+06	0	0	890275	46943	253020	0	131190	200240	210100	117120	0	91840	240160	1980200	0	0	786470		2571100	335837	0	0	178050	9388.7	50605	0	26238	40048	42020	23424	0	18368	48033	396040	0	0	157290	0	0
Q9BUL8	Q9BUL8	1	1	1	Programmed cell death protein 10	PDCD10	Programmed cell death protein 10	33017000		0	0	0	229580	0	1342300	0	0	406500	512210	0	708540	228440	228450	8456100	0	15310000	2797470		2539800	0	0	0	17660	0	103250	0	0	31269	39401	0	54503	17572	17573	650470	0	1177700	215194	0	0
P06733;P13929;P09104	P06733	10;2;2	10;2;2	10;2;2	Alpha-enolase	ENO1	Alpha-enolase	55009000		839347	160525	9332650	412890	75941	0	357440	13087	47348	0	56752	0	271570	441740	373210	0	15541000	0		2500400	38152	7296.5	424205	18768	3451.8	0	16247	594.86	2152.2	0	2579.6	0	12344	20079	16964	0	706415	0	1797500	0
P36222	P36222	7	7	7	Chitinase-3-like protein 1	CHI3L1	Chitinase-3-like protein 1	54897000		2.25477e+06	460140	3313800	2392000	159280	215140	79455	577830	7599.7	0	20827	8770.9	40195	172470	3702450	6431450	6844350	2954600		2495300	102489	20915.5	150626	108730	7240.1	9779.2	3611.6	26265	345.44	0	946.69	398.68	1827	7839.5	168295	292340	311105	134300	2.10053e+06	758990
P43320	P43320	3	3	3	Beta-crystallin B2	CRYBB2	Beta-crystallin B2	35632000		409210	0	0	0	0	0	189700	0	0	0	0	0	0	0	0	17516200	0	0		2375400	27281	0	0	0	0	0	12647	0	0	0	0	0	0	0	0	1167780	0	0	0	0
P55199	P55199	2	2	2	RNA polymerase II elongation factor ELL	ELL	RNA polymerase II elongation factor ELL	77380000		0	0	6109100	0	701150	13208000	5145500	7393500	2117800	5150500	6882100	3575100	5158800	6190400	257060	15491000	0	0		2210900	0	0	174550	0	20033	377380	147020	211240	60510	147160	196630	102150	147400	176870	7344.6	442590	0	0	0	0
Q9Y243;P31749	Q9Y243;P31749	1;1	1;1	1;1	RAC-gamma serine/threonine-protein kinase;RAC-alpha serine/threonine-protein kinase	AKT3;AKT1	RAC-gamma serine/threonine-protein kinase;RAC-alpha serine/threonine-protein kinase	61143000		4.99093e+06	187700	10171000	0	257640	0	0	291200	14653	949020	775500	1177400	0	468930	7254050	0	11242000	6127200		2183700	178247	6703.4	363240	0	9201.6	0	0	10400	523.31	33894	27697	42050	0	16747	259075	0	401500	218830	0	0
P30838	P30838	5	5	5	Aldehyde dehydrogenase, dimeric NADP-preferring	ALDH3A1	Aldehyde dehydrogenase, dimeric NADP-preferring	45344000		790647	0	6342185	143860	25103	0	153410	0	113990	0	0	0	0	0	0	27487000	0	2364500		2159300	37649.7	0	302003	6850.3	1195.4	0	7305.2	0	5428.2	0	0	0	0	0	0	1308900	0	112590	859380	0
P09211	P09211	4	4	4	Glutathione S-transferase P	GSTP1	Glutathione S-transferase P	20975000		0	0	10455600	0	0	0	0	0	34156	0	0	0	29523	0	0	0	0	0		1906800	0	0	950490	0	0	0	0	0	3105.1	0	0	0	2683.9	0	0	0	0	0	0	0
P16870	P16870	7	7	7	Carboxypeptidase E	CPE	Carboxypeptidase E	43692000		267280	0	15486000	791030	52304	0	240450	51625	0	0	364210	55272	236370	517300	1114260	6621500	3461750	2176200		1820500	11136.6	0	645240	32959.5	2179.3	0	10019	2151.1	0	0	15176	2303	9848.7	21554	46427	275902	144240	90675	0	0
A0A0A0MRZ8;P04433;A0A087WSY6	A0A0A0MRZ8;P04433;A0A087WSY6	2;2;1	2;2;1	1;1;0	Ig kappa chain V-III region VG	IGKV3D-11;IGKV3D-15	Immunoglobulin kappa variable 3D-11;Immunoglobulin kappa variable 3-11;Immunoglobulin kappa variable 3D-15	6878500		0	0	0	2565200	48723	686580	0	86723	300630	171900	487940	124430	157110	939220	389110	0	0	920920		1719600	0	0	0	641290	12181	171640	0	21681	75157	42976	121990	31109	39278	234810	97279	0	0	230230	0	0
P51884;CON__Q05443	P51884	4;1	4;1	4;1	Lumican	LUM	Lumican	27252000		0	0	3426800	1514800	0	106630	28580	0	0	247980	44466	35802	29560	221680	1505650	8365600	1322500	531060		1703300	0	0	214170	94675	0	6664.4	1786.2	0	0	15499	2779.1	2237.6	1847.5	13855	94101	522845	82658	33192	0	0
P78318	P78318	1	1	1	Immunoglobulin-binding protein 1	IGBP1	Immunoglobulin-binding protein 1	30573000		0	701200	0	0	0	0	0	0	0	0	0	0	0	0	0	0	29872000	0		1698500	0	38956	0	0	0	0	0	0	0	0	0	0	0	0	0	0	1659600	0	0	0
P25311	P25311	10	10	10	Zinc-alpha-2-glycoprotein	AZGP1	Zinc-alpha-2-glycoprotein	29404000		0	0	0	0	85892	2513900	300250	15748	0	164830	103820	24623	162080	854880	1625000	14746000	2138600	6668300		1633600	0	0	0	0	4771.8	139660	16680	874.86	0	9157	5768	1368	9004.5	47493	90280	819240	118810	370460	0	0
P08185	P08185	4	4	4	Corticosteroid-binding globulin	SERPINA6	Corticosteroid-binding globulin	27613000		0	0	2839000	470040	0	379160	0	0	0	0	0	48833	0	111710	2370000	7014000	10680000	1330400		1624300	0	0	167000	27650	0	22304	0	0	0	0	0	2872.5	0	6570.9	139415	412590	628250	78261	0	0
P01033	P01033	4	4	4	Metalloproteinase inhibitor 1	TIMP1	Metalloproteinase inhibitor 1	17681000		0	0	1789400	0	0	31930	200580	29590	59848	0	373130	19245	0	384800	1831120	3318450	2246850	0		1607400	0	0	162670	0	0	2902.7	18234	2690	5440.7	0	33920	1749.5	0	34982	166466	301675	204255	0	0	0
P18615	P18615	1	1	1	Negative elongation factor E	NELFE	Negative elongation factor E	28987000		0	0	28336000	0	0	0	0	21350	0	0	0	0	0	0	629480	0	0	0		1525600	0	0	1491400	0	0	0	0	1123.7	0	0	0	0	0	0	33130	0	0	0	0	0
Q5VYK3	Q5VYK3	1	1	1	Proteasome-associated protein ECM29 homolog	ECM29	Proteasome adapter and scaffold protein ECM29	141360000		6828100	1788100	33073000	0	287230	31019000	5974100	2129000	6270300	8161300	11250000	0	3894100	14637000	730670	8492100	0	0		1520000	73420.5	19227	355620	0	3088.5	333540	64237	22892	67423	87756	120970	0	41872	157390	7856.6	91313	0	0	0	0
P19823	P19823	9	9	7	Inter-alpha-trypsin inhibitor heavy chain H2	ITIH2	Inter-alpha-trypsin inhibitor heavy chain H2	68472000		0	0	5069600	366430	52313	3413800	429760	23882	422350	67885	2376400	0	29372	1943700	380210	26594000	707870	0		1456800	0	0	107860	7796.4	1113	72633	9143.9	508.13	8986.2	1444.4	50561	0	624.94	41354	8089.7	565830	15061	0	0	0
P00441	P00441	3	3	3	Superoxide dismutase [Cu-Zn]	SOD1	Superoxide dismutase [Cu-Zn]	10547000		0	0	5229300	2168400	0	0	0	37044	0	0	0	25913	0	0	438750	0	2208900	0		1318400	0	0	653660	271050	0	0	0	4630.5	0	0	0	3239.2	0	0	54843.5	0	276110	0	0	0
Q9BU40	Q9BU40	1	1	1	Chordin-like protein 1	CHRDL1	Chordin-like protein 1	30888000		0	210870	2108950	162800	36747	262970	71535	54157	0	181290	131070	111670	95049	0	2154900	9327000	5634600	445810		1287000	0	8786.3	87873	6783.5	1531.1	10957	2980.6	2256.5	0	7553.6	5461.3	4653.1	3960.4	0	89785.5	388630	234780	18576	0	0
A4D174	A4D174	1	1	1	Putative uncharacterized protein C7orf71	C7orf71	Putative uncharacterized protein C7orf71	8893200		0	0	2179500	0	0	409300	142520	0	114380	0	0	0	0	0	1180400	1687000	0	1000600		1270500	0	0	311360	0	0	58471	20360	0	16339	0	0	0	0	0	168630	241000	0	142940	0	0
P02679	P02679	5	5	5	Fibrinogen gamma chain	FGG	Fibrinogen gamma chain	34147000		512230	0	0	0	0	0	0	0	413320	92530	0	0	0	0	1064400	15776300	0	0		1219600	18294	0	0	0	0	0	0	0	14761	3304.6	0	0	0	0	38016	563445	0	0	0	0
Q06481	Q06481	7	7	7	Amyloid-like protein 2	APLP2	Amyloid-like protein 2	42167000		1.00009e+06	1196850	14138600	225165	34135	284400	101570	47660	122820	201860	112740	87883	176710	372920	1429500	0	1822000	0		1204800	28573.9	34197	403965	6433.2	975.29	8125.7	2902.1	1361.7	3509	5767.4	3221.3	2511	5048.9	10655	40841.5	0	52056.5	0	0	1782100
Q15582	Q15582	8	8	8	Transforming growth factor-beta-induced protein ig-h3	TGFBI	Transforming growth factor-beta-induced protein ig-h3	34721000		903160	0	3909800	0	28250	237480	175150	77606	78210	162690	137120	83308	139590	198480	1999400	7752100	1995300	1187200		1120000	29134	0	126123	0	911.29	7660.6	5649.9	2503.4	2522.9	5248.1	4423.3	2687.4	4503	6402.4	64496.5	250069	64365	38296	0	0
Q14767	Q14767	17	17	17	Latent-transforming growth factor beta-binding protein 2	LTBP2	Latent-transforming growth factor beta-binding protein 2	71828000		1.94896e+06	608865	8426550	6309405	15806	0	182780	25906	32734	0	225100	0	376640	298870	1475800	0	15590800	0		1105000	29983.6	9367.25	129642	97070	243.18	0	2812	398.55	503.6	0	3463.1	0	5794.4	4598	22704.5	0	239855	0	1998400	991660
P18065	P18065	3	3	3	Insulin-like growth factor-binding protein 2	IGFBP2	Insulin-like growth factor-binding protein 2	15248000		0	0	3053400	0	0	0	0	40315	0	0	0	0	0	0	1150200	6667800	4008600	327330		1089100	0	0	218100	0	0	0	0	2879.7	0	0	0	0	0	0	82154	476270	286330	23381	0	0
Q9HCB6	Q9HCB6	5	5	5	Spondin-1	SPON1	Spondin-1	39760000		527070	669430	5103100	1273075	0	0	55449	0	0	0	0	0	0	0	2573050	0	9792750	354180		1074600	14245	18093	137924	34407.1	0	0	1498.6	0	0	0	0	0	0	0	69543	0	264665	9572.5	0	0
CON__P02538;P02538;CON__O95678;O95678;CON__Q8VED5;CON__P12035;P12035;Q01546;CON__Q01546;CON__P07744;CON__Q5XKE5;Q5XKE5	CON__P02538;P02538	30;30;12;12;10;8;8;8;7;6;6;6	3;3;1;1;1;1;1;1;1;1;1;1	1;1;0;0;0;0;0;0;0;0;0;0	Keratin, type II cytoskeletal 6A	KRT6A	;Keratin, type II cytoskeletal 6A	31469000		1.01671e+07	213750	0	0	0	0	0	678020	75741	0	0	0	0	0	0	0	0	0		1049000	338900	7125	0	0	0	0	0	22601	2524.7	0	0	0	0	0	0	0	0	0	10831350	0
Q92765	Q92765	3	3	3	Secreted frizzled-related protein 3	FRZB	Secreted frizzled-related protein 3	12526000		0	221155	3234500	0	0	0	0	0	25932	31452	0	0	57344	184420	837910	0	4077600	400110		1043800	0	18429.5	269540	0	0	0	0	0	2161	2621	0	0	4778.7	15369	69826	0	339800	33342	0	0
P02042;CON__Q3SX09;CON__P02070;P69892;P69891;P02100	P02042	8;2;1;1;1;1	1;0;0;0;0;0	1;0;0;0;0;0	Hemoglobin subunit delta	HBD	Hemoglobin subunit delta	10762000		3.58723e+06	0	0	0	0	0	0	0	0	0	0	0	0	0	0	0	0	0		978330	326107	0	0	0	0	0	0	0	0	0	0	0	0	0	0	0	0	0	2620900	0
Q6P435;Q96Q15	Q6P435;Q96Q15	1;1	1;1	1;1	Putative uncharacterized SMG1-like protein;Serine/threonine-protein kinase SMG1	SMG1	Putative uncharacterized SMG1-like protein;Serine/threonine-protein kinase SMG1	8055900		0	0	0	0	0	0	0	0	0	0	0	0	0	0	4334400	1396500	0	1162500		895100	0	0	0	0	0	0	0	0	0	0	0	0	0	0	481600	155160	0	129164	0	0
Q03591;P36980;Q9BXR6	Q03591;P36980	4;3;1	4;3;1	4;3;1	Complement factor H-related protein 1;Complement factor H-related protein 2	CFHR1;CFHR2	Complement factor H-related protein 1;Complement factor H-related protein 2	12774000		0	0	5784900	0	0	0	95110	0	0	0	0	0	0	0	0	0	0	1109200		851610	0	0	385665	0	0	0	6340.7	0	0	0	0	0	0	0	0	0	0	73949	0	0
P05408	P05408	2	2	2	Neuroendocrine protein 7B2;N-terminal peptide;C-terminal peptide	SCG5	Neuroendocrine protein 7B2	6843500		0	0	2785000	251690	0	290760	93741	43074	0	0	0	0	0	173310	420970	0	0	0		760390	0	0	309440	27966	0	32306	10416	4786	0	0	0	0	0	19256	46774	0	0	0	0	0
Q9BXS0	Q9BXS0	1	1	1	Collagen alpha-1(XXV) chain;Collagen-like Alzheimer amyloid plaque component	COL25A1	Collagen alpha-1(XXV) chain	25286000		0	0	4538200	632420	0	113960	0	0	170160	166120	212250	0	0	389260	696650	7439200	5108700	710890		702400	0	0	126060	17567	0	3165.5	0	0	4726.6	4614.4	5895.7	0	0	10813	19351	206640	141910	19747	0	0
P16035	P16035	2	2	2	Metalloproteinase inhibitor 2	TIMP2	Metalloproteinase inhibitor 2	7706400		0	0	2807500	0	0	0	0	0	0	0	63358	0	0	38258	0	0	2398635	0		700580	0	0	255230	0	0	0	0	0	0	0	5759.8	0	0	3478	0	0	218057	0	0	0
Q99972	Q99972	7	7	7	Myocilin;Myocilin, N-terminal fragment;Myocilin, C-terminal fragment	MYOC	Myocilin	19189000		395580	0	4760290	0	0	0	344480	0	0	12791	52618	0	133650	171650	0	2315000	3466800	2775500		685310	14128	0	170010	0	0	0	12303	0	0	456.83	1879.2	0	4773.2	6130.4	0	82677	123810	99125	0	0
P01344	P01344	1	1	1	Insulin-like growth factor II;Insulin-like growth factor II;Insulin-like growth factor II Ala-25 Del;Preptin	IGF2	Insulin-like growth factor II	6030000		0	0	940260	0	0	95224	0	0	0	0	0	0	0	0	374320	0	3453200	226820		670000	0	0	104473	0	0	10580	0	0	0	0	0	0	0	0	41591	0	383680	25202	0	0
Q9NQ79	Q9NQ79	4	4	4	Cartilage acidic protein 1	CRTAC1	Cartilage acidic protein 1	17197000		160060	0	4535050	0	0	0	0	0	0	40480	0	87416	0	275550	664920	4009400	2889200	0		661430	6156.2	0	174425	0	0	0	0	0	0	1556.9	0	3362.1	0	10598	25574	154210	111120	0	0	0
Q9BZV3	Q9BZV3	1	1	1	Interphotoreceptor matrix proteoglycan 2	IMPG2	Interphotoreceptor matrix proteoglycan 2	25415000		352230	0	3946850	664460	0	0	0	56218	0	0	0	0	0	0	1250195	0	6205750	872140		605130	8386.5	0	93973	15820.9	0	0	0	1338.5	0	0	0	0	0	0	29767	0	147756	20765	0	0
Q14624	Q14624	5	5	5	Inter-alpha-trypsin inhibitor heavy chain H4;70 kDa inter-alpha-trypsin inhibitor heavy chain H4;35 kDa inter-alpha-trypsin inhibitor heavy chain H4	ITIH4	Inter-alpha-trypsin inhibitor heavy chain H4	26159000		0	0	0	1087500	0	0	15591	0	104630	56487	0	0	0	26643	689815	11308750	871300	0		568680	0	0	0	23642	0	0	338.94	0	2274.6	1228	0	0	0	579.2	14995.6	245845	18941	0	0	0
P00736	P00736	5	5	5	Complement C1r subcomponent;Complement C1r subcomponent heavy chain;Complement C1r subcomponent light chain	C1R	Complement C1r subcomponent	20759000		0	0	1979200	0	0	0	0	0	0	0	31304	0	0	6324.5	0	14569000	1807800	385530		561040	0	0	53491.5	0	0	0	0	0	0	0	846.04	0	0	170.93	0	393760	48860	10420	0	0
P34096	P34096	1	1	1	Ribonuclease 4	RNASE4	Ribonuclease 4	4455500		0	0	4434400	0	0	0	0	0	0	0	0	21054	0	0	0	0	0	0		556940	0	0	554300	0	0	0	0	0	0	0	0	2631.8	0	0	0	0	0	0	0	0
Q9Y287	Q9Y287	2	2	2	Integral membrane protein 2B;BRI2, membrane form;BRI2 intracellular domain;BRI2C, soluble form;Bri23 peptide	ITM2B	Integral membrane protein 2B	7162800		0	422270	3533600	0	0	0	198310	220510	199360	0	80584	0	220020	115150	0	0	2173100	0		550990	0	32482	271810	0	0	0	15254	16962	15335	0	6198.8	0	16924	8857.5	0	0	167160	0	0	0
P14618	P14618	3	3	3	Pyruvate kinase PKM	PKM	Pyruvate kinase PKM	17886000		0	0	6429350	0	0	0	53139	0	0	0	0	0	0	0	0	0	4974600	0		542010	0	0	194830	0	0	0	1610.3	0	0	0	0	0	0	0	0	0	150750	0	0	0
P43652;CON__REFSEQ:XP_585019	P43652	8;1	8;1	8;1	Afamin	AFM	Afamin	18757000		0	0	814950	1283350	0	412530	0	0	14876	54225	114550	349060	93599	98748	1679950	6738900	1562740	1013700		506950	0	0	22026	34685.5	0	11149	0	0	402.05	1465.5	3096	9434	2529.7	2668.9	45404	182130	42236	27396	0	0
Q14515	Q14515	4	4	4	SPARC-like protein 1	SPARCL1	SPARC-like protein 1	17686000		0	0	4331600	866540	0	0	0	0	0	0	0	63568	0	0	2545150	0	1391300	1611600		491290	0	0	120322	24071	0	0	0	0	0	0	0	1765.8	0	0	70699	0	38647	44766	0	0
Q01469;A8MUU1	Q01469;A8MUU1	4;2	4;2	4;2	Fatty acid-binding protein, epidermal;Putative fatty acid-binding protein 5-like protein 3	FABP5;FABP5P3	Fatty acid-binding protein 5;Putative fatty acid-binding protein 5-like protein 3	3898100		1299350	0	0	0	0	0	0	0	0	0	0	0	0	0	0	0	0	0		487260	162420	0	0	0	0	0	0	0	0	0	0	0	0	0	0	0	0	0	1309450	0
P08697	P08697	3	3	3	Alpha-2-antiplasmin	SERPINF2	Alpha-2-antiplasmin	9947000		0	0	1188800	359150	0	0	0	0	16168	276320	0	31045	0	529430	0	5987600	1199300	0		473660	0	0	56609	17102	0	0	0	0	769.92	13158	0	1478.4	0	25211	0	285130	57109	0	0	0
P07451	P07451	2	2	2	Carbonic anhydrase 3	CA3	Carbonic anhydrase 3	6880700		0	0	0	0	15854	115800	167290	0	0	0	0	28801	0	0	0	0	3276500	0		458720	0	0	0	0	1057	7720	11153	0	0	0	0	1920.1	0	0	0	0	218435	0	0	0
P51888	P51888	2	2	2	Prolargin	PRELP	Prolargin	10905000		358330	0	2511500	0	0	0	0	0	0	0	30558	0	22304	0	254220	5216300	0	0		454360	14930	0	104644	0	0	0	0	0	0	0	1273.3	0	929.34	0	10593	217350	0	0	0	0
P07602	P07602	5	5	5	Prosaposin;Saposin-A;Saposin-B-Val;Saposin-B;Saposin-C;Saposin-D	PSAP	Prosaposin	13469000		0	0	3882700	117900	0	11889	0	0	0	0	61053	10755	0	0	0	0	2750725	0		434470	0	0	125246	3803.1	0	383.52	0	0	0	0	1969.5	346.93	0	0	0	0	88732.6	0	0	0
Q9NR19	Q9NR19	1	1	1	Acetyl-coenzyme A synthetase, cytoplasmic	ACSS2	Acetyl-coenzyme A synthetase, cytoplasmic	11887000		0	0	0	465900	349710	1102200	2296700	2641700	773000	402740	1151600	526050	0	1509800	0	0	0	667680		424540	0	0	0	16639	12489	39365	82024	94348	27607	14384	41128	18788	0	53920	0	0	0	23846	0	0
Q08629;Q9BQ16	Q08629	4;1	4;1	4;1	Testican-1	SPOCK1	Testican-1	8624500		0	67800	3356100	147805	0	0	31667	0	26181	18348	54479	18596	0	0	652120	0	0	95368		410690	0	3228.6	159815	7038.25	0	0	1508	0	1246.7	873.7	2594.2	885.5	0	0	31053.5	0	0	4541.3	0	0
P19827;CON__Q0VCM5	P19827	4;1	4;1	4;1	Inter-alpha-trypsin inhibitor heavy chain H1	ITIH1	Inter-alpha-trypsin inhibitor heavy chain H1	15502000		0	0	0	944120	0	0	0	0	0	0	0	0	0	0	254860	14303000	0	0		407950	0	0	0	24845	0	0	0	0	0	0	0	0	0	0	6706.8	376400	0	0	0	0
P07315	P07315	2	2	2	Gamma-crystallin C	CRYGC	Gamma-crystallin C	4068300		0	0	3486200	0	0	0	141780	0	0	0	0	0	0	0	0	440250	0	0		406830	0	0	348620	0	0	0	14178	0	0	0	0	0	0	0	0	44025	0	0	0	0
Q96MT3	Q96MT3	1	1	1	Prickle-like protein 1	PRICKLE1	Prickle-like protein 1	13927000		0	0	0	0	0	0	0	0	0	0	0	0	13927000	0	0	0	0	0		386850	0	0	0	0	0	0	0	0	0	0	0	0	386850	0	0	0	0	0	0	0
P00915	P00915	3	3	3	Carbonic anhydrase 1	CA1	Carbonic anhydrase 1	5384800		1.79495e+06	0	0	0	0	0	0	0	0	0	0	0	0	0	0	0	0	0		384630	128209	0	0	0	0	0	0	0	0	0	0	0	0	0	0	0	0	0	1525300	0
P30086	P30086	3	3	3	Phosphatidylethanolamine-binding protein 1;Hippocampal cholinergic neurostimulating peptide	PEBP1	Phosphatidylethanolamine-binding protein 1	3495400		0	0	2567700	0	0	0	0	0	0	0	116100	0	0	0	236500	0	0	575060		349540	0	0	256770	0	0	0	0	0	0	0	11610	0	0	0	23650	0	0	57506	0	0
Q7Z601	Q7Z601	2	2	2	Probable G-protein coupled receptor 142	GPR142	Probable G-protein coupled receptor 142	7331700		502020	0	0	0	0	0	0	0	0	0	0	0	0	0	0	6606000	0	223630		349130	23906	0	0	0	0	0	0	0	0	0	0	0	0	0	0	314570	0	10649	0	0
P63261;P60709	P63261;P60709	2;2	2;2	1;1	Actin, cytoplasmic 2;Actin, cytoplasmic 2, N-terminally processed;Actin, cytoplasmic 1;Actin, cytoplasmic 1, N-terminally processed	ACTG1;ACTB	Actin, cytoplasmic 2;Actin, cytoplasmic 1	6900300		1068210	0	1778500	0	0	0	82843	0	0	0	0	0	16224	39627	0	0	0	0		345020	53409.7	0	88927	0	0	0	4142.2	0	0	0	0	0	811.18	1981.4	0	0	0	0	1189350	0
Q9BSM1	Q9BSM1	1	1	1	Polycomb group RING finger protein 1	PCGF1	Polycomb group RING finger protein 1	3599400		0	0	0	0	589030	552950	617200	0	1438300	52183	64553	60642	164360	60177	0	0	0	0		327220	0	0	0	0	53548	50268	56109	0	130750	4743.9	5868.5	5512.9	14942	5470.6	0	0	0	0	0	0
Q8NCK3	Q8NCK3	1	1	1	Zinc finger protein 485	ZNF485	Zinc finger protein 485	5888000		0	0	0	0	0	0	0	0	0	0	0	0	0	0	0	5888000	0	0		327110	0	0	0	0	0	0	0	0	0	0	0	0	0	0	0	327110	0	0	0	0
P62987;P62979;P0CG47;P0CG48	P62987;P62979;P0CG47;P0CG48	1;1;1;1	1;1;1;1	1;1;1;1	Ubiquitin-60S ribosomal protein L40;Ubiquitin;60S ribosomal protein L40;Ubiquitin-40S ribosomal protein S27a;Ubiquitin;40S ribosomal protein S27a;Polyubiquitin-B;Ubiquitin;Polyubiquitin-C;Ubiquitin	UBA52;RPS27A;UBB;UBC	Ubiquitin-60S ribosomal protein L40;Ubiquitin-40S ribosomal protein S27a;Polyubiquitin-B;Polyubiquitin-C	1895100		591000	0	0	0	0	0	0	92361	0	0	0	0	29724	0	0	0	0	0		315850	98497.7	0	0	0	0	0	0	15393	0	0	0	0	4954	0	0	0	0	0	0	0
P01700	P01700	1	1	1	Ig lambda chain V-I region HA	IGLV1-47	Immunoglobulin lambda variable 1-47	1528600		767300	0	0	0	0	0	0	0	0	20146	0	0	0	0	225140	0	0	516010		305720	153460	0	0	0	0	0	0	0	0	4029.1	0	0	0	0	45029	0	0	103200	0	0
O96015	O96015	1	1	1	Dynein light chain 4, axonemal	DNAL4	Dynein light chain 4, axonemal	2138800		0	0	0	0	0	0	0	179590	0	1068500	0	890760	0	0	0	0	0	0		305540	0	0	0	0	0	0	0	25656	0	152640	0	127250	0	0	0	0	0	0	0	0
Q8IXL6	Q8IXL6	1	1	1	Extracellular serine/threonine protein kinase FAM20C	FAM20C	Extracellular serine/threonine protein kinase FAM20C	8539000		0	0	0	0	0	0	0	0	0	0	40751	545910	0	59957	0	0	7892400	0		304970	0	0	0	0	0	0	0	0	0	0	1455.4	19497	0	2141.3	0	0	281870	0	0	0
P08574	P08574	1	1	1	Cytochrome c1, heme protein, mitochondrial	CYC1	Cytochrome c1, heme protein, mitochondrial	5016100		0	0	0	0	0	0	0	0	0	0	0	0	0	0	5016100	0	0	0		295070	0	0	0	0	0	0	0	0	0	0	0	0	0	0	295070	0	0	0	0	0
P02675;CON__P02676	P02675	7;1	7;1	7;1	Fibrinogen beta chain;Fibrinopeptide B;Fibrinogen beta chain	FGB	Fibrinogen beta chain	8177600		1734885	0	2962800	307080	0	0	16958	0	132600	0	0	0	0	0	1288400	0	0	0		292060	61960	0	105810	10967	0	0	605.65	0	4735.9	0	0	0	0	0	46016	0	0	0	1985700	0
Q86XK3	Q86XK3	1	1	1	Swi5-dependent recombination DNA repair protein 1 homolog	SFR1	Swi5-dependent recombination DNA repair protein 1 homolog	3489400		0	0	3489400	0	0	0	0	0	0	0	0	0	0	0	0	0	0	0		290780	0	0	290780	0	0	0	0	0	0	0	0	0	0	0	0	0	0	0	0	0
Q96SU4	Q96SU4	1	1	1	Oxysterol-binding protein-related protein 9	OSBPL9	Oxysterol-binding protein-related protein 9	8553800		0	0	0	0	0	0	0	0	0	0	0	0	0	0	0	0	8553800	0		285130	0	0	0	0	0	0	0	0	0	0	0	0	0	0	0	0	285130	0	0	0
Q9NZT1	Q9NZT1	2	2	2	Calmodulin-like protein 5	CALML5	Calmodulin-like protein 5	2502400		1224920	0	0	0	0	0	0	52598	0	0	0	0	0	0	0	0	0	0		278040	136100	0	0	0	0	0	0	5844.2	0	0	0	0	0	0	0	0	0	0	1112400	0
Q96PV7	Q96PV7	1	1	1	Protein FAM193B	FAM193B	Protein FAM193B	9420500		0	0	0	0	0	0	0	0	0	0	0	0	0	0	0	0	9420500	0		277070	0	0	0	0	0	0	0	0	0	0	0	0	0	0	0	0	277070	0	0	0
Q16769	Q16769	2	2	2	Glutaminyl-peptide cyclotransferase	QPCT	Glutaminyl-peptide cyclotransferase	4127800		0	0	2063900	0	0	0	0	0	0	0	0	0	0	0	0	0	0	0		257990	0	0	128994	0	0	0	0	0	0	0	0	0	0	0	0	0	0	0	0	0
Q8IZJ3	Q8IZJ3	13	13	13	C3 and PZP-like alpha-2-macroglobulin domain-containing protein 8	CPAMD8	C3 and PZP-like alpha-2-macroglobulin domain-containing protein 8	20420000		0	360490	5381650	750800	0	35050	0	0	27997	138930	172810	106510	153180	174690	1405800	1472100	1424300	603520		252090	0	4450.5	66440.5	9269.2	0	432.71	0	0	345.64	1715.2	2133.4	1314.9	1891.1	2156.7	17355	18175	17584.5	7450.9	0	0
P00748	P00748	2	2	2	Coagulation factor XII;Coagulation factor XIIa heavy chain;Beta-factor XIIa part 1;Coagulation factor XIIa light chain	F12	Coagulation factor XII	7543900		0	0	3058700	0	0	55485	38215	0	0	0	0	78844	26997	0	0	4285700	0	0		243350	0	0	98668	0	0	1789.9	1232.7	0	0	0	0	2543.3	870.86	0	0	138250	0	0	0	0
Q86UD1	Q86UD1	1	1	1	Out at first protein homolog	OAF	Out at first protein homolog	2807600		0	0	918725	0	0	0	0	0	0	0	0	0	0	0	615680	354450	0	0		233970	0	0	76562	0	0	0	0	0	0	0	0	0	0	0	51307	29538	0	0	0	0
CON__Q3SX14	CON__Q3SX14	14	2	2	Taurus GSN		Taurus GSN	7634500		0	0	0	2204200	0	46095	0	0	0	0	40815	0	0	0	0	0	5343400	0		224540	0	0	0	64828	0	1355.7	0	0	0	0	1200.4	0	0	0	0	0	157160	0	0	0
Q99704	Q99704	1	1	1	Docking protein 1	DOK1	Docking protein 1	5124300		0	0	0	0	0	0	0	0	0	0	0	0	0	0	0	0	5124300	0		222790	0	0	0	0	0	0	0	0	0	0	0	0	0	0	0	0	222790	0	0	0
Q96HF1	Q96HF1	1	1	1	Secreted frizzled-related protein 2	SFRP2	Secreted frizzled-related protein 2	3063400		0	0	1531715	0	0	0	0	0	0	0	0	0	0	0	0	0	0	0		218810	0	0	109407	0	0	0	0	0	0	0	0	0	0	0	0	0	0	0	0	0
Q9UI09	Q9UI09	1	1	1	NADH dehydrogenase [ubiquinone] 1 alpha subcomplex subunit 12	NDUFA12	NADH dehydrogenase [ubiquinone] 1 alpha subcomplex subunit 12	1968400		0	0	0	1968400	0	0	0	0	0	0	0	0	0	0	0	0	0	0		218710	0	0	0	218710	0	0	0	0	0	0	0	0	0	0	0	0	0	0	0	0
P06681	P06681	1	1	1	Complement C2;Complement C2b fragment;Complement C2a fragment	C2	Complement C2	8370600		0	0	3121300	624600	0	481750	0	0	0	0	0	0	0	128760	295980	0	3718200	0		214630	0	0	80033	16015	0	12353	0	0	0	0	0	0	0	3301.4	7589.3	0	95338	0	0	0
A0A075B6K5;P80748	A0A075B6K5;P80748	1;1	1;1	1;1	Ig lambda chain V-III region LOI	IGLV3-9	Immunoglobulin lambda variable 3-9;Immunoglobulin lambda variable 3-21	1194200		0	0	0	0	0	0	0	0	0	0	0	0	0	0	597080	0	0	0		199030	0	0	0	0	0	0	0	0	0	0	0	0	0	0	99511	0	0	0	0	0
Q5JQC9	Q5JQC9	1	1	1	A-kinase anchor protein 4	AKAP4	A-kinase anchor protein 4	10221000		0	0	0	0	0	0	0	0	0	40273	0	10181000	0	0	0	0	0	0		196560	0	0	0	0	0	0	0	0	0	774.47	0	195780	0	0	0	0	0	0	0	0
Q16720	Q16720	1	1	1	Plasma membrane calcium-transporting ATPase 3	ATP2B3	Plasma membrane calcium-transporting ATPase 3	9607700		0	0	0	458450	0	708780	221740	131650	0	548030	177780	0	0	0	2401500	0	0	1279110		196070	0	0	0	9356	0	14465	4525.3	2686.7	0	11184	3628.2	0	0	0	49010	0	0	26104.2	0	0
P05067	P05067	3	3	3	Amyloid beta A4 protein;N-APP;Soluble APP-alpha;Soluble APP-beta;C99;Beta-amyloid protein 42;Beta-amyloid protein 40;C83;P3(42);P3(40);C80;Gamma-secretase C-terminal fragment 59;Gamma-secretase C-terminal fragment 57;Gamma-secretase C-terminal fragment 50;C31	APP	Amyloid-beta A4 protein	6808600		0	0	3358750	0	0	0	54348	0	0	0	0	0	36651	0	0	0	0	0		194530	0	0	95967.5	0	0	0	1552.8	0	0	0	0	0	1047.2	0	0	0	0	0	0	0
Q14055	Q14055	1	1	1	Collagen alpha-2(IX) chain	COL9A2	Collagen alpha-2(IX) chain	7771400		3885700	0	0	0	0	0	0	0	0	0	0	0	0	0	0	0	0	0		194290	97144	0	0	0	0	0	0	0	0	0	0	0	0	0	0	0	0	0	4195000	0
Q08380	Q08380	4	4	4	Galectin-3-binding protein	LGALS3BP	Galectin-3-binding protein	5031600		0	0	1437800	0	0	46737	172740	0	0	0	0	0	48529	221820	930220	0	0	1243600		193520	0	0	55299	0	0	1797.6	6643.8	0	0	0	0	0	1866.5	8531.4	35778	0	0	47830	0	0
Q9Y6V0	Q9Y6V0	2	2	2	Protein piccolo	PCLO	Protein piccolo	46790000		0	668700	83742	2451500	0	0	0	0	0	0	0	0	0	0	0	9642700	16971500	0		187910	0	2685.5	336.31	9845.3	0	0	0	0	0	0	0	0	0	0	0	38726	68160	0	0	0
Q96PD5;CON__ENSEMBL:ENSBTAP00000016285	Q96PD5	6;1	6;1	6;1	N-acetylmuramoyl-L-alanine amidase	PGLYRP2	N-acetylmuramoyl-L-alanine amidase	4503200		0	0	1546500	0	0	209190	0	0	53424	0	80318	0	0	0	1402000	1211800	0	0		180130	0	0	61859	0	0	8367.7	0	0	2137	0	3212.7	0	0	0	56079	48473	0	0	0	0
Q9UHG2	Q9UHG2	3	3	3	ProSAAS;KEP;Big SAAS;Little SAAS;Big PEN-LEN;PEN;Little LEN;Big LEN	PCSK1N	ProSAAS	2491400		0	0	1835100	0	0	0	0	0	0	0	0	0	0	0	656310	0	0	0		177960	0	0	131080	0	0	0	0	0	0	0	0	0	0	0	46879	0	0	0	0	0
Q969W3	Q969W3	1	1	1	Protein FAM104A	FAM104A	Protein FAM104A	863020		0	0	0	553930	0	0	0	0	169370	29319	0	110400	0	0	0	0	0	0		172600	0	0	0	110790	0	0	0	0	33874	5863.8	0	22081	0	0	0	0	0	0	0	0
P08603	P08603	5	5	5	Complement factor H	CFH	Complement factor H	10523000		0	0	0	297280	0	0	28800	0	309380	59219	0	0	50240	103810	454565	6602400	1454200	708330		172510	0	0	0	4873.4	0	0	472.13	0	5071.8	970.8	0	0	823.6	1701.8	7451.75	108240	23840	11612	0	0
A0A0J9YWL9	A0A0J9YWL9	1	1	1	Putative testis-expressed protein 13C	TEX13C	Putative testis-expressed protein 13C	7174600		182080	0	0	0	0	0	0	0	0	0	0	0	0	0	0	6992500	0	0		166850	4234.5	0	0	0	0	0	0	0	0	0	0	0	0	0	0	162620	0	0	0	0
P18669	P18669	1	1	1	Phosphoglycerate mutase 1	PGAM1	Phosphoglycerate mutase 1	2071900		0	0	2071900	0	0	0	0	0	0	0	0	0	0	0	0	0	0	0		159380	0	0	159380	0	0	0	0	0	0	0	0	0	0	0	0	0	0	0	0	0
Q5U623	Q5U623	1	1	1	Activating transcription factor 7-interacting protein 2	ATF7IP2	Activating transcription factor 7-interacting protein 2	5622900		0	0	4479600	212760	0	0	0	0	0	0	0	0	86868	221600	0	622050	0	0		151970	0	0	121070	5750.3	0	0	0	0	0	0	0	0	2347.8	5989.2	0	16812	0	0	0	0
Q96GX2	Q96GX2	1	1	1	Putative ataxin-7-like protein 3B	ATXN7L3B	Ataxin-7-like protein 3B	755040		755040	0	0	0	0	0	0	0	0	0	0	0	0	0	0	0	0	0		151010	151010	0	0	0	0	0	0	0	0	0	0	0	0	0	0	0	0	0	755040	0
Q8NG81	Q8NG81	1	1	1	Olfactory receptor 2M7	OR2M7	Olfactory receptor 2M7	577740		0	0	577740	0	0	0	0	0	0	0	0	0	0	0	0	0	0	0		144430	0	0	144430	0	0	0	0	0	0	0	0	0	0	0	0	0	0	0	0	0
Q16610	Q16610	4	4	4	Extracellular matrix protein 1	ECM1	Extracellular matrix protein 1	4351600		0	0	404890	0	0	0	0	0	0	0	0	0	0	74360	0	0	3872300	0		140370	0	0	13061	0	0	0	0	0	0	0	0	0	0	2398.7	0	0	124910	0	0	0
CON__Q04695;Q04695;CON__Q9QWL7;CON__P08727;CON__P19001;P08727;CON__P35900;P35900;CON__P05784;CON__Q99456;Q99456;CON__Q8N1A0;CON__Q14525;CON__Q9UE12;CON__Q15323;CON__A2A5Y0;CON__Q14532;CON__A2AB72;CON__Q497I4;CON__O76015;CON__O76013;CON__O76014;CON__REFSEQ:XP_986630;Q8N1A0;Q14525;Q15323;P05783;Q14532;O76014;O76015;O76013	CON__Q04695;Q04695;CON__Q9QWL7	17;17;14;6;6;6;3;3;2;2;2;1;1;1;1;1;1;1;1;1;1;1;1;1;1;1;1;1;1;1;1	5;5;2;0;0;0;0;0;0;0;0;0;0;0;0;0;0;0;0;0;0;0;0;0;0;0;0;0;0;0;0	5;5;2;0;0;0;0;0;0;0;0;0;0;0;0;0;0;0;0;0;0;0;0;0;0;0;0;0;0;0;0	Keratin, type I cytoskeletal 17	KRT17	;Keratin, type I cytoskeletal 17;	4010800		1.33693e+06	0	0	0	0	0	0	0	0	0	0	0	0	0	0	0	0	0		138300	46101.3	0	0	0	0	0	0	0	0	0	0	0	0	0	0	0	0	0	2570300	0
Q7Z6L0	Q7Z6L0	1	1	1	Proline-rich transmembrane protein 2	PRRT2	Proline-rich transmembrane protein 2	1943400		0	0	0	0	0	0	0	0	0	0	0	0	0	0	894990	0	0	153410		129560	0	0	0	0	0	0	0	0	0	0	0	0	0	0	59664.5	0	0	10228	0	0
Q8IYJ1	Q8IYJ1	1	1	1	Copine-9	CPNE9	Copine-9	3265500		0	0	0	302990	0	120400	0	0	0	0	54182	0	0	0	2336500	0	0	451410		120940	0	0	0	11222	0	4459.2	0	0	0	0	2006.8	0	0	0	86538	0	0	16719	0	0
O00634;O95631	O00634;O95631	2;1	2;1	2;1	Netrin-3;Netrin-1	NTN3;NTN1	Netrin-3;Netrin-1	3348200		855175	0	0	0	0	0	0	0	0	0	0	0	0	0	518780	0	0	600260		119580	30542	0	0	0	0	0	0	0	0	0	0	0	0	0	18528	0	0	21438	577900	0
P10721	P10721	1	1	1	Mast/stem cell growth factor receptor Kit	KIT	Mast/stem cell growth factor receptor Kit	5972000		0	0	5141700	0	0	0	0	0	70143	0	0	64389	0	0	0	695780	0	0		119440	0	0	102830	0	0	0	0	0	1402.9	0	0	1287.8	0	0	0	13916	0	0	0	0
Q8N5Z5	Q8N5Z5	1	1	1	BTB/POZ domain-containing protein KCTD17	KCTD17	BTB/POZ domain-containing protein KCTD17	1790200		0	0	0	0	0	0	0	0	0	0	0	0	0	0	1790200	0	0	0		119340	0	0	0	0	0	0	0	0	0	0	0	0	0	0	119340	0	0	0	0	0
P04406	P04406	3	3	3	Glyceraldehyde-3-phosphate dehydrogenase	GAPDH	Glyceraldehyde-3-phosphate dehydrogenase	2019600		2019600	0	0	0	0	0	0	0	0	0	0	0	0	0	0	0	0	0		118800	118800	0	0	0	0	0	0	0	0	0	0	0	0	0	0	0	0	0	1447500	0
B4E2M5	B4E2M5	1	1	1	Ankyrin repeat domain-containing protein 66	ANKRD66	Ankyrin repeat domain-containing protein 66	2079100		0	0	252430	0	0	0	0	0	0	0	0	0	0	0	427910	970830	0	0		115500	0	0	14024	0	0	0	0	0	0	0	0	0	0	0	23773	53935	0	0	0	0
Q5TBK1	Q5TBK1	1	1	1	NEDD4-binding protein 2-like 1	N4BP2L1	NEDD4-binding protein 2-like 1	1610400		0	0	1610400	0	0	0	0	0	0	0	0	0	0	0	0	0	0	0		107360	0	0	107360	0	0	0	0	0	0	0	0	0	0	0	0	0	0	0	0	0
Q6ZWL3	Q6ZWL3	2	2	2	Cytochrome P450 4V2	CYP4V2	Cytochrome P450 4V2	3220100		0	0	0	0	0	0	0	0	0	0	0	0	0	0	0	0	3121400	98706		107340	0	0	0	0	0	0	0	0	0	0	0	0	0	0	0	0	104050	3290.2	0	0
Q9BVV6	Q9BVV6	1	1	1	Protein TALPID3	KIAA0586	Protein TALPID3	7157400		0	0	0	0	0	0	0	0	0	0	246680	0	0	253510	0	0	6657200	0		105260	0	0	0	0	0	0	0	0	0	0	3627.7	0	0	3728.1	0	0	97901	0	0	0
A0A0U1RQI7	A0A0U1RQI7	1	1	1	Kruppel-like factor 18	KLF18	Kruppel-like factor 18	1041400		0	0	0	0	0	0	0	0	0	0	0	0	0	0	0	0	0	1041400		104140	0	0	0	0	0	0	0	0	0	0	0	0	0	0	0	0	0	104140	0	0
Q5T749	Q5T749	3	3	3	Keratinocyte proline-rich protein	KPRP	Keratinocyte proline-rich protein	2582600		1291300	0	0	0	0	0	0	0	0	0	0	0	0	0	0	0	0	0		103300	51651	0	0	0	0	0	0	0	0	0	0	0	0	0	0	0	0	0	1950100	0
O15537	O15537	2	2	2	Retinoschisin	RS1	Retinoschisin	1128900		0	0	893520	0	0	0	0	0	0	0	0	0	0	0	235360	0	0	0		102630	0	0	81229	0	0	0	0	0	0	0	0	0	0	0	21397	0	0	0	0	0
O14773	O14773	1	1	1	Tripeptidyl-peptidase 1	TPP1	Tripeptidyl-peptidase 1	2460600		0	0	1230300	0	0	0	0	0	0	0	0	0	0	0	0	0	0	0		102530	0	0	51263.5	0	0	0	0	0	0	0	0	0	0	0	0	0	0	0	0	0
Q2M1V0	Q2M1V0	1	1	1	Intestine-specific homeobox	ISX	Intestine-specific homeobox	1009300		0	0	0	316030	0	241530	0	0	53845	0	195670	202180	0	0	0	0	0	0		100930	0	0	0	31603	0	24153	0	0	5384.5	0	19567	20218	0	0	0	0	0	0	0	0
P01780;A0A0B4J1X5;A0A0B4J1V1;P01763;P01762;A0A0C4DH32;P01782	P01780;A0A0B4J1X5;A0A0B4J1V1;P01763;P01762	3;2;2;2;2;1;1	2;1;1;1;1;1;1	2;1;1;1;1;1;1	Ig heavy chain V-III region JON;Ig heavy chain V-III region WEA;Ig heavy chain V-III region TRO	IGHV3-74;IGHV3-21	Immunoglobulin heavy variable 3-7;Immunoglobulin heavy variable 3-74;Immunoglobulin heavy variable 3-21;Immunoglobulin heavy variable 3-48;Immunoglobulin heavy variable 3-11	497850		322340	0	0	0	22101	153410	0	0	0	0	0	0	0	0	0	0	0	0		99569	64468	0	0	0	4420.3	30681	0	0	0	0	0	0	0	0	0	0	0	0	0	0
P51693	P51693	3	3	3	Amyloid-like protein 1;C30	APLP1	Amyloid-like protein 1	3222200		0	0	1526955	0	0	0	0	0	10323	0	0	52126	38889	66985	0	0	0	0		97643	0	0	46271	0	0	0	0	0	312.81	0	0	1579.6	1178.5	2029.8	0	0	0	0	0	0
Q9NYA3;P0CG33;A6NDN3;A6NDK9	Q9NYA3;P0CG33;A6NDN3;A6NDK9	2;2;2;2	2;2;2;2	2;2;2;2	Golgin subfamily A member 6A;Putative golgin subfamily A member 6D;Putative golgin subfamily A member 6B;Putative golgin subfamily A member 6C	GOLGA6A;GOLGA6D;GOLGA6B;GOLGA6C	Golgin subfamily A member 6A;Golgin subfamily A member 6D;Golgin subfamily A member 6B;Golgin subfamily A member 6C	2799400		0	0	0	0	0	207660	41035	0	0	0	0	0	37827	0	0	0	2512900	0		96532	0	0	0	0	0	7160.7	1415	0	0	0	0	0	1304.4	0	0	0	86652	0	0	0
P25063	P25063	1	1	1	Signal transducer CD24	CD24	Signal transducer CD24	95620		0	0	0	0	0	0	0	0	0	49900	17709	0	28011	0	0	0	0	0		95620	0	0	0	0	0	0	0	0	0	49900	17709	0	28011	0	0	0	0	0	0	0
P43251	P43251	4	4	4	Biotinidase	BTD	Biotinidase	2142200		507710	127490	645650	0	9053.1	37581	0	25988	63107	49081	0	0	36098	66482	169210	0	0	404740		93139	22074	5543	28072	0	393.61	1633.9	0	1129.9	2743.8	2134	0	0	1569.5	2890.5	7356.9	0	0	17597	0	0
Q9P225	Q9P225	2	2	2	Dynein heavy chain 2, axonemal	DNAH2	Dynein heavy chain 2, axonemal	21062000		9899750	0	280680	0	0	0	0	0	0	0	0	0	0	0	0	350530	0	0		91572	43041.5	0	1220.35	0	0	0	0	0	0	0	0	0	0	0	0	1524.06	0	0	4516600	0
Q86TG7	Q86TG7	1	1	1	Retrotransposon-derived protein PEG10	PEG10	Retrotransposon-derived protein PEG10	2346800		0	0	0	2346800	0	0	0	0	0	0	0	0	0	0	0	0	0	0		86920	0	0	0	86920	0	0	0	0	0	0	0	0	0	0	0	0	0	0	0	0
CON__Q2UVX4	CON__Q2UVX4	8	1	1	Taurus C3		Taurus C3	8541800		0	0	0	0	0	0	0	0	0	0	0	0	0	0	0	4270900	0	0		86281	0	0	0	0	0	0	0	0	0	0	0	0	0	0	0	43140	0	0	0	0
P12259;CON__Q28107	P12259	5;2	5;2	5;2	Coagulation factor V;Coagulation factor V heavy chain;Coagulation factor V light chain	F5	Coagulation factor V	7653000		0	104080	1705250	0	0	0	0	0	0	0	0	0	0	0	0	0	0	4138400		84098	0	1143.7	18739	0	0	0	0	0	0	0	0	0	0	0	0	0	0	45477	0	0
Q9BZZ5	Q9BZZ5	1	1	1	Apoptosis inhibitor 5	API5	Apoptosis inhibitor 5	2061800		0	0	0	0	164170	0	0	0	0	0	0	0	0	0	0	0	0	1897600		82471	0	0	0	0	6566.8	0	0	0	0	0	0	0	0	0	0	0	0	75905	0	0
Q8NEY3	Q8NEY3	1	1	1	Spermatogenesis-associated protein 4	SPATA4	Spermatogenesis-associated protein 4	1212800		606400	0	0	0	0	0	0	0	0	0	0	0	0	0	0	0	0	0		80853	40427	0	0	0	0	0	0	0	0	0	0	0	0	0	0	0	0	0	316980	0
Q7Z2K6	Q7Z2K6	1	1	1	Endoplasmic reticulum metallopeptidase 1	ERMP1	Endoplasmic reticulum metallopeptidase 1	2717000		0	212220	0	0	0	0	53280	2409000	0	0	0	0	42470	0	0	0	0	0		79911	0	6241.9	0	0	0	0	1567.1	70853	0	0	0	0	1249.1	0	0	0	0	0	0	0
Q9ULJ1	Q9ULJ1	1	1	1	Outer dense fiber protein 2-like	ODF2L	Protein BCAP	3095400		0	0	0	0	0	0	0	0	0	0	0	0	0	0	0	0	3095400	0		79370	0	0	0	0	0	0	0	0	0	0	0	0	0	0	0	0	79370	0	0	0
P02671	P02671	7	7	7	Fibrinogen alpha chain;Fibrinopeptide A;Fibrinogen alpha chain	FGA	Fibrinogen alpha chain	2838500		780120	0	0	0	0	0	171770	0	1106400	0	0	0	0	0	0	0	0	0		72781	20003.8	0	0	0	0	0	4404.4	0	28370	0	0	0	0	0	0	0	0	0	0	0
Q969S8	Q969S8	1	1	1	Histone deacetylase 10	HDAC10	Histone deacetylase 10	1889300		0	0	0	752120	0	0	543360	139430	122570	331850	0	0	0	0	0	0	0	0		72667	0	0	0	28928	0	0	20899	5362.8	4714.3	12764	0	0	0	0	0	0	0	0	0	0
Q12841	Q12841	1	1	1	Follistatin-related protein 1	FSTL1	Follistatin-related protein 1	1596800		0	0	0	0	25594	0	0	0	0	41707	0	0	0	0	764755	0	0	0		72582	0	0	0	0	1163.4	0	0	0	0	1895.8	0	0	0	0	34761.5	0	0	0	0	0
Q9HAC7	Q9HAC7	1	1	1	Succinate--hydroxymethylglutarate CoA-transferase	SUGCT	Succinate--hydroxymethylglutarate CoA-transferase	1388600		0	0	1388600	0	0	0	0	0	0	0	0	0	0	0	0	0	0	0		69428	0	0	69428	0	0	0	0	0	0	0	0	0	0	0	0	0	0	0	0	0
P0DOX2;A0A0C4DH42;P0DP02;A0A0J9YVY3;P01767;P01772	P0DOX2	5;1;1;1;1;1	1;1;1;1;1;1	0;0;0;0;0;0	Immunoglobulin alpha-2 heavy chain	IGHV3-66; IGHV3-30-3; IGHV7-4-1; IGHV3-53; IGHV3-33	Immunoglobulin alpha-2 heavy chain	1322900		1322900	0	0	0	0	0	0	0	0	0	0	0	0	0	0	0	0	0		60132	60132	0	0	0	0	0	0	0	0	0	0	0	0	0	0	0	0	0	948190	0
P10643	P10643	2	2	2	Complement component C7	C7	Complement component C7	2819800		0	0	0	0	0	0	0	0	0	0	0	0	0	0	0	1733400	1086400	0		58745	0	0	0	0	0	0	0	0	0	0	0	0	0	0	0	36113	22632	0	0	0
P27797	P27797	1	1	1	Calreticulin	CALR	Calreticulin	1171300		0	0	766280	0	0	0	0	0	0	0	0	0	0	0	0	0	405030	0		55777	0	0	36489	0	0	0	0	0	0	0	0	0	0	0	0	0	19287	0	0	0
Q15113	Q15113	2	2	2	Procollagen C-endopeptidase enhancer 1	PCOLCE	Procollagen C-endopeptidase enhancer 1	1105700		0	0	266100	0	0	0	0	0	0	0	0	0	0	0	0	0	419790	0		55284	0	0	13305	0	0	0	0	0	0	0	0	0	0	0	0	0	20989	0	0	0
Q8N4V2	Q8N4V2	1	1	1	Synaptic vesicle 2-related protein	SVOP	Synaptic vesicle 2-related protein	882040		0	0	0	0	0	0	0	0	0	0	0	0	0	0	0	0	404240	238900		51884	0	0	0	0	0	0	0	0	0	0	0	0	0	0	0	0	23779	14052.9	0	0
Q6EMK4	Q6EMK4	2	2	2	Vasorin	VASN	Vasorin	1124700		0	0	1124700	0	0	0	0	0	0	0	0	0	0	0	0	0	0	0		51124	0	0	51124	0	0	0	0	0	0	0	0	0	0	0	0	0	0	0	0	0
Q14118	Q14118	1	1	1	Dystroglycan;Alpha-dystroglycan;Beta-dystroglycan	DAG1	Dystroglycan	2051100		0	0	2051100	0	0	0	0	0	0	0	0	0	0	0	0	0	0	0		50028	0	0	50028	0	0	0	0	0	0	0	0	0	0	0	0	0	0	0	0	0
O75326	O75326	4	4	4	Semaphorin-7A	SEMA7A	Semaphorin-7A	1618500		112610	0	1462700	0	0	26164	17073	0	0	0	0	0	0	0	0	0	0	0		49046	3412.4	0	44323	0	0	792.86	517.37	0	0	0	0	0	0	0	0	0	0	0	0	0
Q96RG2	Q96RG2	1	1	1	PAS domain-containing serine/threonine-protein kinase	PASK	PAS domain-containing serine/threonine-protein kinase	2481300		0	210990	0	354200	0	0	0	0	0	0	0	0	0	0	256910	1659200	0	0		46816	0	3980.9	0	6682.9	0	0	0	0	0	0	0	0	0	0	4847.4	31305	0	0	0	0
Q05195	Q05195	1	1	1	Max dimerization protein 1	MXD1	Max dimerization protein 1	400220		0	0	0	0	188380	0	0	0	0	0	211840	0	0	0	0	0	0	0		44468	0	0	0	0	20931	0	0	0	0	0	23538	0	0	0	0	0	0	0	0	0
O15240	O15240	1	1	1	Neurosecretory protein VGF;Neuroendocrine regulatory peptide-1;Neuroendocrine regulatory peptide-2;Antimicrobial peptide VGF[554-577]	VGF	Neurosecretory protein VGF	1601700		0	0	433190	445960	0	103810	0	0	0	0	0	0	0	0	618770	0	0	0		43290	0	0	11708	12053	0	2805.7	0	0	0	0	0	0	0	0	16724	0	0	0	0	0
P07148	P07148	1	1	1	Fatty acid-binding protein, liver	FABP1	Fatty acid-binding protein, liver	295850		0	295850	0	0	0	0	0	0	0	0	0	0	0	0	0	0	0	0		42265	0	42265	0	0	0	0	0	0	0	0	0	0	0	0	0	0	0	0	0	526750
P09382	P09382	1	1	1	Galectin-1	LGALS1	Galectin-1	372080		0	0	372080	0	0	0	0	0	0	0	0	0	0	0	0	0	0	0		41342	0	0	41342	0	0	0	0	0	0	0	0	0	0	0	0	0	0	0	0	0
Q15904	Q15904	2	2	2	V-type proton ATPase subunit S1	ATP6AP1	V-type proton ATPase subunit S1	760390		0	0	760390	0	0	0	0	0	0	0	0	0	0	0	0	0	0	0		40020	0	0	40020	0	0	0	0	0	0	0	0	0	0	0	0	0	0	0	0	0
P00338;Q6ZMR3;P07864;P07195	P00338;Q6ZMR3;P07864;P07195	2;1;1;1	2;1;1;1	2;1;1;1	L-lactate dehydrogenase A chain;L-lactate dehydrogenase A-like 6A;L-lactate dehydrogenase C chain;L-lactate dehydrogenase B chain	LDHA;LDHAL6A;LDHC;LDHB	L-lactate dehydrogenase A chain;L-lactate dehydrogenase A-like 6A;L-lactate dehydrogenase C chain;L-lactate dehydrogenase B chain	709230		446030	0	263200	0	0	0	0	0	0	0	0	0	0	0	0	0	0	0		39402	24779	0	14622	0	0	0	0	0	0	0	0	0	0	0	0	0	0	0	0	0
P13521	P13521	2	2	2	Secretogranin-2;Secretoneurin;Manserin	SCG2	Secretogranin-2	1483300		0	0	0	0	0	16095	0	0	25119	32515	0	0	0	31010	689275	0	0	0		39034	0	0	0	0	0	423.55	0	0	661.03	855.65	0	0	0	816.05	18138.5	0	0	0	0	0
O75521	O75521	1	1	1	Enoyl-CoA delta isomerase 2, mitochondrial	ECI2	Enoyl-CoA delta isomerase 2, mitochondrial	730810		0	0	0	0	0	166660	0	0	91043	242020	0	135040	59994	36067	0	0	0	0		38464	0	0	0	0	0	8771.4	0	0	4791.7	12738	0	7107.2	3157.6	1898.3	0	0	0	0	0	0
Q96IY4	Q96IY4	1	1	1	Carboxypeptidase B2	CPB2	Carboxypeptidase B2	691430		0	0	355700	0	0	0	0	0	0	0	0	0	0	0	0	335730	0	0		36391	0	0	18721	0	0	0	0	0	0	0	0	0	0	0	0	17670	0	0	0	0
P07358	P07358	1	1	1	Complement component C8 beta chain	C8B	Complement component C8 beta chain	952070		0	0	952070	0	0	0	0	0	0	0	0	0	0	0	0	0	0	0		34002	0	0	34002	0	0	0	0	0	0	0	0	0	0	0	0	0	0	0	0	0
Q68CZ1	Q68CZ1	1	1	1	Protein fantom	RPGRIP1L	Protein fantom	2079200		0	0	0	0	0	0	0	0	0	0	0	0	0	0	0	0	2079200	0		32487	0	0	0	0	0	0	0	0	0	0	0	0	0	0	0	0	32487	0	0	0
O75145	O75145	1	1	1	Liprin-alpha-3	PPFIA3	Liprin-alpha-3	1973900		0	0	0	1568500	0	0	0	0	0	27817	0	0	0	377610	0	0	0	0		31837	0	0	0	25298	0	0	0	0	0	448.67	0	0	0	6090.5	0	0	0	0	0	0
Q7Z7G0	Q7Z7G0	4	4	4	Target of Nesh-SH3	ABI3BP	Target of Nesh-SH3	1584000		0	136560	1264200	0	0	139090	0	0	0	0	0	0	23689	20477	0	0	0	0		31680	0	2731.3	25284	0	0	2781.7	0	0	0	0	0	0	473.78	409.54	0	0	0	0	0	0
P0DOX6;P01871	P0DOX6;P01871	4;4	4;4	4;4	Ig mu chain C region	IGHM	Immunoglobulin mu heavy chain;Immunoglobulin heavy constant mu	840180		0	0	0	0	0	0	0	0	0	0	0	0	0	840180	0	0	0	0		30006	0	0	0	0	0	0	0	0	0	0	0	0	0	30006	0	0	0	0	0	0
Q9UKV3	Q9UKV3	1	1	1	Apoptotic chromatin condensation inducer in the nucleus	ACIN1	Apoptotic chromatin condensation inducer in the nucleus	2014500		0	0	173270	155870	0	0	0	0	0	0	0	0	0	0	0	0	1685400	0		29626	0	0	2548.1	2292.1	0	0	0	0	0	0	0	0	0	0	0	0	24785	0	0	0
P15924	P15924	7	7	7	Desmoplakin	DSP	Desmoplakin	4518100		1.50605e+06	0	0	0	0	0	0	0	0	0	0	0	0	0	0	0	0	0		27719	9239.4	0	0	0	0	0	0	0	0	0	0	0	0	0	0	0	0	0	634140	0
P02689	P02689	1	1	1	Myelin P2 protein	PMP2	Myelin P2 protein	221070		0	0	0	185520	0	0	0	0	0	0	0	0	0	35555	0	0	0	0		27634	0	0	0	23190	0	0	0	0	0	0	0	0	0	4444.4	0	0	0	0	0	0
P46063	P46063	1	1	1	ATP-dependent DNA helicase Q1	RECQL	ATP-dependent DNA helicase Q1	952100		0	0	0	0	0	0	0	0	0	0	0	0	0	0	952100	0	0	0		27203	0	0	0	0	0	0	0	0	0	0	0	0	0	0	27203	0	0	0	0	0
Q96A33	Q96A33	1	1	1	Coiled-coil domain-containing protein 47	CCDC47	Coiled-coil domain-containing protein 47	535600		0	0	114170	0	0	0	0	0	0	0	0	0	0	0	421420	0	0	0		25505	0	0	5436.8	0	0	0	0	0	0	0	0	0	0	0	20068	0	0	0	0	0
P14923	P14923	3	3	3	Junction plakoglobin	JUP	Junction plakoglobin	1120500		1120500	0	0	0	0	0	0	0	0	0	0	0	0	0	0	0	0	0		24360	24360	0	0	0	0	0	0	0	0	0	0	0	0	0	0	0	0	0	920620	0
P08253	P08253	1	1	1	72 kDa type IV collagenase;PEX	MMP2	72 kDa type IV collagenase	771680		0	0	0	0	0	121950	156060	180280	70297	0	0	0	0	243100	0	0	0	0		23384	0	0	0	0	0	3695.3	4729	5463.1	2130.2	0	0	0	0	7366.6	0	0	0	0	0	0
O75596	O75596	1	1	1	C-type lectin domain family 3 member A	CLEC3A	C-type lectin domain family 3 member A	290790		0	0	0	290790	0	0	0	0	0	0	0	0	0	0	0	0	0	0		22368	0	0	0	22368	0	0	0	0	0	0	0	0	0	0	0	0	0	0	0	0
P12109	P12109	1	1	1	Collagen alpha-1(VI) chain	COL6A1	Collagen alpha-1(VI) chain	1205800		0	0	1205800	0	0	0	0	0	0	0	0	0	0	0	0	0	0	0		22329	0	0	22329	0	0	0	0	0	0	0	0	0	0	0	0	0	0	0	0	0
Q92520	Q92520	1	1	1	Protein FAM3C	FAM3C	Protein FAM3C	276830		0	0	0	276830	0	0	0	0	0	0	0	0	0	0	0	0	0	0		21294	0	0	0	21294	0	0	0	0	0	0	0	0	0	0	0	0	0	0	0	0
Q6NUK1	Q6NUK1	1	1	1	Calcium-binding mitochondrial carrier protein SCaMC-1	SLC25A24	Calcium-binding mitochondrial carrier protein SCaMC-1	509360		0	0	0	0	68898	0	0	12224	60493	0	0	0	174230	193520	0	0	0	0		19591	0	0	0	0	2649.9	0	0	470.14	2326.6	0	0	0	6701	7442.9	0	0	0	0	0	0
P50391	P50391	1	1	1	Neuropeptide Y receptor type 4	NPY4R	Neuropeptide Y receptor type 4	132080		0	0	132080	0	0	0	0	0	0	0	0	0	0	0	0	0	0	0		16509	0	0	16509	0	0	0	0	0	0	0	0	0	0	0	0	0	0	0	0	0
Q8WXD2	Q8WXD2	1	1	1	Secretogranin-3	SCG3	Secretogranin-3	443440		0	0	399150	0	0	0	0	0	0	0	14879	0	0	29409	0	0	0	0		16424	0	0	14783	0	0	0	0	0	0	0	551.09	0	0	1089.2	0	0	0	0	0	0
CON__Q3MHN5;CON__ENSEMBL:ENSBTAP00000018229	CON__Q3MHN5;CON__ENSEMBL:ENSBTAP00000018229	6;5	2;1	2;1	Taurus GC		Taurus GC	400010		0	400010	0	0	0	0	0	0	0	0	0	0	0	0	0	0	0	0		16000	0	16000	0	0	0	0	0	0	0	0	0	0	0	0	0	0	0	0	0	712200
P48378	P48378	1	1	1	DNA-binding protein RFX2	RFX2	DNA-binding protein RFX2	586740		0	0	0	0	0	0	0	0	0	0	0	0	0	0	586740	0	0	0		15858	0	0	0	0	0	0	0	0	0	0	0	0	0	0	15858	0	0	0	0	0
Q4FZB7	Q4FZB7	2	2	2	Histone-lysine N-methyltransferase SUV420H1	SUV420H1	Histone-lysine N-methyltransferase KMT5B	485420		0	0	0	0	0	0	0	0	0	0	0	0	0	0	0	0	0	485420		15659	0	0	0	0	0	0	0	0	0	0	0	0	0	0	0	0	0	15659	0	0
P63252	P63252	1	1	1	Inward rectifier potassium channel 2	KCNJ2	Inward rectifier potassium channel 2	206070		0	0	0	0	0	0	0	0	0	0	0	0	0	206070	0	0	0	0		14720	0	0	0	0	0	0	0	0	0	0	0	0	0	14720	0	0	0	0	0	0
Q9NZU1	Q9NZU1	1	1	1	Leucine-rich repeat transmembrane protein FLRT1	FLRT1	Leucine-rich repeat transmembrane protein FLRT1	466550		0	0	0	0	0	183720	0	0	0	0	0	0	208330	74506	0	0	0	0		14580	0	0	0	0	0	5741.2	0	0	0	0	0	0	6510.2	2328.3	0	0	0	0	0	0
P35321;P22528	P35321;P22528	2;2	2;2	2;2	Cornifin-A;Cornifin-B	SPRR1A;SPRR1B	Cornifin-A;Cornifin-B	101720		0	0	0	0	0	0	0	101720	0	0	0	0	0	0	0	0	0	0		14532	0	0	0	0	0	0	0	14532	0	0	0	0	0	0	0	0	0	0	0	0
Q8N139	Q8N139	1	1	1	ATP-binding cassette sub-family A member 6	ABCA6	ATP-binding cassette sub-family A member 6	923010		923010	0	0	0	0	0	0	0	0	0	0	0	0	0	0	0	0	0		14422	14422	0	0	0	0	0	0	0	0	0	0	0	0	0	0	0	0	0	661560	0
Q9NYC9	Q9NYC9	2	2	2	Dynein heavy chain 9, axonemal	DNAH9	Dynein heavy chain 9, axonemal	3288600		0	0	0	0	0	0	0	0	0	0	0	0	0	0	1109200	0	2179400	0		13533	0	0	0	0	0	0	0	0	0	0	0	0	0	0	4564.5	0	8968.7	0	0	0
P01591	P01591	2	2	2	Immunoglobulin J chain	IGJ	Immunoglobulin J chain	104140		0	0	0	0	0	0	0	0	0	0	0	0	0	104140	0	0	0	0		13017	0	0	0	0	0	0	0	0	0	0	0	0	0	13017	0	0	0	0	0	0
Q9UQP3	Q9UQP3	1	1	1	Tenascin-N	TNN	Tenascin-N	790700		0	0	0	0	0	0	0	0	0	0	0	0	0	0	790700	0	0	0		12962	0	0	0	0	0	0	0	0	0	0	0	0	0	0	12962	0	0	0	0	0
Q92736	Q92736	1	1	1	Ryanodine receptor 2	RYR2	Ryanodine receptor 2	3420300		108540	0	3205500	0	0	0	0	0	106200	0	0	0	0	0	0	0	0	0		12810	406.5	0	12006	0	0	0	0	0	397.76	0	0	0	0	0	0	0	0	0	0	0
Q14195;Q14194	Q14195;Q14194	1;1	1;1	1;1	Dihydropyrimidinase-related protein 3;Dihydropyrimidinase-related protein 1	DPYSL3;CRMP1	Dihydropyrimidinase-related protein 3;Dihydropyrimidinase-related protein 1	364320		0	0	0	0	0	0	0	203440	0	0	92740	0	0	68145	0	0	0	0		12563	0	0	0	0	0	0	0	7015.1	0	0	3197.9	0	0	2349.8	0	0	0	0	0	0
P35443	P35443	1	1	1	Thrombospondin-4	THBS4	Thrombospondin-4	480420		0	0	0	0	0	0	0	0	0	0	0	0	0	0	0	0	480420	0		12011	0	0	0	0	0	0	0	0	0	0	0	0	0	0	0	0	12011	0	0	0
P51813	P51813	1	1	1	Cytoplasmic tyrosine-protein kinase BMX	BMX	Cytoplasmic tyrosine-protein kinase BMX	394780		0	0	0	0	0	394780	0	0	0	0	0	0	0	0	0	0	0	0		10122	0	0	0	0	0	10122	0	0	0	0	0	0	0	0	0	0	0	0	0	0
P09871	P09871	3	3	3	Complement C1s subcomponent;Complement C1s subcomponent heavy chain;Complement C1s subcomponent light chain	C1S	Complement C1s subcomponent	258120		0	0	0	0	0	167210	0	0	0	0	0	0	0	90912	0	0	0	0		9927.6	0	0	0	0	0	6431	0	0	0	0	0	0	0	3496.6	0	0	0	0	0	0
P06241	P06241	1	1	1	Tyrosine-protein kinase Fyn	FYN	Tyrosine-protein kinase Fyn	287040		0	0	0	0	0	0	0	0	0	0	0	0	163750	123290	0	0	0	0		9898.1	0	0	0	0	0	0	0	0	0	0	0	0	5646.6	4251.5	0	0	0	0	0	0
CON__ENSEMBL:ENSP00000377550;P13646;CON__P13646-1	CON__ENSEMBL:ENSP00000377550;P13646;CON__P13646-1	10;10;9	4;4;4	3;3;3	Keratin, type I cytoskeletal 13	KRT13	;Keratin, type I cytoskeletal 13;	229090		0	0	0	0	0	0	44275	0	0	0	0	0	0	184810	0	0	0	0		8811	0	0	0	0	0	0	1702.9	0	0	0	0	0	0	7108.1	0	0	0	0	0	0
Q5XG92	Q5XG92	1	1	1	Carboxylesterase 4A	CES4A	Carboxylesterase 4A	196760		0	0	127880	0	0	0	68873	0	0	0	0	0	0	0	0	0	0	0		7567.6	0	0	4918.6	0	0	0	2649	0	0	0	0	0	0	0	0	0	0	0	0	0
P0DKB6	P0DKB6	1	1	1	Mitochondrial pyruvate carrier 1-like protein	MPC1L	Mitochondrial pyruvate carrier 1-like protein	44295		0	0	0	0	44295	0	0	0	0	0	0	0	0	0	0	0	0	0		7382.5	0	0	0	0	7382.5	0	0	0	0	0	0	0	0	0	0	0	0	0	0	0
Q08554	Q08554	2	2	2	Desmocollin-1	DSC1	Desmocollin-1	354150		354150	0	0	0	0	0	0	0	0	0	0	0	0	0	0	0	0	0		7378.1	7378.1	0	0	0	0	0	0	0	0	0	0	0	0	0	0	0	0	0	354150	0
O15079	O15079	1	1	1	Syntaphilin	SNPH	Syntaphilin	186390		0	0	0	0	0	109780	0	0	7415	0	34442	0	0	34755	0	0	0	0		7168.9	0	0	0	0	0	4222.3	0	0	285.19	0	1324.7	0	0	1336.7	0	0	0	0	0	0
P51606	P51606	1	1	1	N-acylglucosamine 2-epimerase	RENBP	N-acylglucosamine 2-epimerase	150260		150260	0	0	0	0	0	0	0	0	0	0	0	0	0	0	0	0	0		7155.3	7155.3	0	0	0	0	0	0	0	0	0	0	0	0	0	0	0	0	0	123450	0
CON__Q86YZ3;Q86YZ3	CON__Q86YZ3;Q86YZ3	6;6	6;6	6;6	Hornerin	HRNR	;Hornerin	474090		0	389760	0	0	25818	0	0	0	58515	0	0	0	0	0	0	0	0	0		5577.5	0	4585.4	0	0	303.74	0	0	0	688.41	0	0	0	0	0	0	0	0	0	0	693950
CON__Q5D862;Q5D862	CON__Q5D862;Q5D862	1;1	1;1	1;1	Filaggrin-2	FLG2	;Filaggrin-2	382500		382500	0	0	0	0	0	0	0	0	0	0	0	0	0	0	0	0	0		5168.9	5168.9	0	0	0	0	0	0	0	0	0	0	0	0	0	0	0	0	0	382500	0
Q9Y4L1	Q9Y4L1	1	1	1	Hypoxia up-regulated protein 1	HYOU1	Hypoxia up-regulated protein 1	253040		0	0	0	253040	0	0	0	0	0	0	0	0	0	0	0	0	0	0		4961.6	0	0	0	4961.6	0	0	0	0	0	0	0	0	0	0	0	0	0	0	0	0
Q9BXM0	Q9BXM0	1	1	1	Periaxin	PRX	Periaxin	319580		0	0	0	0	0	0	0	0	0	0	0	0	0	0	0	0	0	319580		4631.6	0	0	0	0	0	0	0	0	0	0	0	0	0	0	0	0	0	4631.6	0	0
P07355;A6NMY6	P07355	3;1	3;1	3;1	Annexin A2	ANXA2	Annexin A2	105270		0	0	0	0	0	0	54206	51066	0	0	0	0	0	0	0	0	0	0		4577	0	0	0	0	0	0	2356.8	2220.3	0	0	0	0	0	0	0	0	0	0	0	0
Q9BZW7	Q9BZW7	2	2	2	Testis-specific gene 10 protein	TSGA10	Testis-specific gene 10 protein	200620		0	0	0	164490	0	0	0	0	0	0	0	0	36131	0	0	0	0	0		4559.6	0	0	0	3738.4	0	0	0	0	0	0	0	0	821.15	0	0	0	0	0	0	0
Q6P4F7	Q6P4F7	1	1	1	Rho GTPase-activating protein 11A	ARHGAP11A	Rho GTPase-activating protein 11A	182020		0	0	0	0	0	0	0	0	73951	0	0	0	0	108060	0	0	0	0		3714.6	0	0	0	0	0	0	0	0	1509.2	0	0	0	0	2205.4	0	0	0	0	0	0
Q14590	Q14590	1	1	1	Zinc finger protein 235	ZNF235	Zinc finger protein 235	126680		0	0	0	0	0	0	0	0	126680	0	0	0	0	0	0	0	0	0		3423.8	0	0	0	0	0	0	0	0	3423.8	0	0	0	0	0	0	0	0	0	0	0
P07357	P07357	2	2	2	Complement component C8 alpha chain	C8A	Complement component C8 alpha chain	74509		0	0	0	0	0	0	74509	0	0	0	0	0	0	0	0	0	0	0		2980.4	0	0	0	0	0	0	2980.4	0	0	0	0	0	0	0	0	0	0	0	0	0
Q63HN8	Q63HN8	1	1	1	E3 ubiquitin-protein ligase RNF213	RNF213	E3 ubiquitin-protein ligase RNF213	766570		0	0	0	766570	0	0	0	0	0	0	0	0	0	0	0	0	0	0		2797.7	0	0	0	2797.7	0	0	0	0	0	0	0	0	0	0	0	0	0	0	0	0
P35555;P35556	P35555	4;1	4;1	4;1	Fibrillin-1	FBN1	Fibrillin-1	345420		0	0	0	0	0	0	0	0	0	0	0	0	0	0	345420	0	0	0		2302.8	0	0	0	0	0	0	0	0	0	0	0	0	0	0	2302.8	0	0	0	0	0
Q7Z6A9	Q7Z6A9	1	1	1	B- and T-lymphocyte attenuator	BTLA	B- and T-lymphocyte attenuator	31321		0	0	0	0	0	0	0	0	0	0	31321	0	0	0	0	0	0	0		1957.6	0	0	0	0	0	0	0	0	0	0	1957.6	0	0	0	0	0	0	0	0	0
Q02413	Q02413	2	2	2	Desmoglein-1	DSG1	Desmoglein-1	73211		0	0	0	0	0	0	0	0	73211	0	0	0	0	0	0	0	0	0		1785.6	0	0	0	0	0	0	0	0	1785.6	0	0	0	0	0	0	0	0	0	0	0
P49736	P49736	1	1	1	DNA replication licensing factor MCM2	MCM2	DNA replication licensing factor MCM2	72407		0	0	0	0	0	20281	0	0	0	0	52126	0	0	0	0	0	0	0		1645.6	0	0	0	0	0	460.92	0	0	0	0	1184.7	0	0	0	0	0	0	0	0	0
Q8NDH2	Q8NDH2	1	1	1	Coiled-coil domain-containing protein 168	CCDC168	Coiled-coil domain-containing protein 168	207310		0	0	0	0	0	0	0	0	0	0	0	185420	21882	0	0	0	0	0		1439.6	0	0	0	0	0	0	0	0	0	0	0	1287.7	151.96	0	0	0	0	0	0	0
Q6IB77	Q6IB77	1	1	1	Glycine N-acyltransferase	GLYAT	Glycine N-acyltransferase	16560		0	0	0	0	0	0	16560	0	0	0	0	0	0	0	0	0	0	0		974.13	0	0	0	0	0	0	974.13	0	0	0	0	0	0	0	0	0	0	0	0	0
Q9NZN1	Q9NZN1	1	1	1	Interleukin-1 receptor accessory protein-like 1	IL1RAPL1	Interleukin-1 receptor accessory protein-like 1	33697		0	0	0	0	0	0	0	0	0	0	0	0	33697	0	0	0	0	0		910.72	0	0	0	0	0	0	0	0	0	0	0	0	910.72	0	0	0	0	0	0	0
P02730	P02730	1	1	1	Band 3 anion transport protein	SLC4A1	Band 3 anion transport protein	30378		0	0	0	0	30378	0	0	0	0	0	0	0	0	0	0	0	0	0		843.84	0	0	0	0	843.84	0	0	0	0	0	0	0	0	0	0	0	0	0	0	0
P07237	P07237	2	2	2	Protein disulfide-isomerase	P4HB	Protein disulfide-isomerase	21506		0	0	0	0	0	0	0	0	0	0	0	0	0	21506	0	0	0	0		614.45	0	0	0	0	0	0	0	0	0	0	0	0	0	614.45	0	0	0	0	0	0
P82094	P82094	1	1	1	TATA element modulatory factor	TMF1	TATA element modulatory factor	34823		0	0	0	0	34823	0	0	0	0	0	0	0	0	0	0	0	0	0		580.38	0	0	0	0	580.38	0	0	0	0	0	0	0	0	0	0	0	0	0	0	0
A6NIV6	A6NIV6	1	1	1	Leucine-rich repeat and IQ domain-containing protein 4	LRRIQ4	Leucine-rich repeat and IQ domain-containing protein 4	0		0	0	0	0	0	0	0	0	0	0	0	0	0	0	0	0	0	0		0	0	0	0	0	0	0	0	0	0	0	0	0	0	0	0	0	0	0	0	0
A8MYU2	A8MYU2	1	1	1	Potassium channel subfamily U member 1	KCNU1	Potassium channel subfamily U member 1	0		0	0	0	0	0	0	0	0	0	0	0	0	0	0	0	0	0	0		0	0	0	0	0	0	0	0	0	0	0	0	0	0	0	0	0	0	0	0	0
CON__P19013;P19013	CON__P19013;P19013	4;4	1;1	1;1	Keratin, type II cytoskeletal 4	KRT4	;Keratin, type II cytoskeletal 4	0		0	0	0	0	0	0	0	0	0	0	0	0	0	0	0	0	0	0		0	0	0	0	0	0	0	0	0	0	0	0	0	0	0	0	0	0	0	0	0
CON__Q32MB2;Q86Y46;CON__Q7RTS7;Q7RTS7;CON__Q14CN4-1;CON__Q6IME9;CON__Q3SY84;Q14CN4;Q3SY84	CON__Q32MB2;Q86Y46;CON__Q7RTS7;Q7RTS7;CON__Q14CN4-1;CON__Q6IME9;CON__Q3SY84;Q14CN4;Q3SY84	5;5;4;4;3;3;3;3;3	1;1;1;1;1;1;1;1;1	1;1;1;1;1;1;1;1;1	Keratin, type II cytoskeletal 73;Keratin, type II cytoskeletal 74;Keratin, type II cytoskeletal 72;Keratin, type II cytoskeletal 71	KRT73;KRT74;KRT72;KRT71	;Keratin, type II cytoskeletal 73;;Keratin, type II cytoskeletal 74;;;;Keratin, type II cytoskeletal 72;Keratin, type II cytoskeletal 71	0		0	0	0	0	0	0	0	0	0	0	0	0	0	0	0	0	0	0		0	0	0	0	0	0	0	0	0	0	0	0	0	0	0	0	0	0	0	0	0
CON__Q6NXH9	CON__Q6NXH9	5	1	0	Mouse KRT73		Mouse KRT73	0		0	0	0	0	0	0	0	0	0	0	0	0	0	0	0	0	0	0		0	0	0	0	0	0	0	0	0	0	0	0	0	0	0	0	0	0	0	0	0
CON__Q8N1N4-2;CON__Q7RTT2;Q8N1N4	CON__Q8N1N4-2;CON__Q7RTT2;Q8N1N4	5;5;5	2;2;2	2;2;2	Keratin, type II cytoskeletal 78	KRT78	;;Keratin, type II cytoskeletal 78	0		0	0	0	0	0	0	0	0	0	0	0	0	0	0	0	0	0	0		0	0	0	0	0	0	0	0	0	0	0	0	0	0	0	0	0	0	0	0	0
Q5TA76;Q9BYE3;Q5TA78;Q5TA79;Q5TA82;Q5TA81;O14633;Q5T7P3	Q5TA76;Q9BYE3;Q5TA78;Q5TA79;Q5TA82;Q5TA81;O14633;Q5T7P3	1;1;1;1;1;1;1;1	1;1;1;1;1;1;1;1	1;1;1;1;1;1;1;1	Late cornified envelope protein 3A;Late cornified envelope protein 3D;Late cornified envelope protein 4A;Late cornified envelope protein 2A;Late cornified envelope protein 2D;Late cornified envelope protein 2C;Late cornified envelope protein 2B;Late cornified envelope protein 1B	LCE3A;LCE3D;LCE4A;LCE2A;LCE2D;LCE2C;LCE2B;LCE1B	Late cornified envelope protein 3A;Late cornified envelope protein 3D;Late cornified envelope protein 4A;Late cornified envelope protein 2A;Late cornified envelope protein 2D;Late cornified envelope protein 2C;Late cornified envelope protein 2B;Late cornif	0		0	0	0	0	0	0	0	0	0	0	0	0	0	0	0	0	0	0		0	0	0	0	0	0	0	0	0	0	0	0	0	0	0	0	0	0	0	0	0
O43826	O43826	1	1	1	Glucose-6-phosphate translocase	SLC37A4	Glucose-6-phosphate exchanger SLC37A4	0		0	0	0	0	0	0	0	0	0	0	0	0	0	0	0	0	0	0		0	0	0	0	0	0	0	0	0	0	0	0	0	0	0	0	0	0	0	0	0
P01031	P01031	1	1	1	Complement C5;Complement C5 beta chain;Complement C5 alpha chain;C5a anaphylatoxin;Complement C5 alpha chain	C5	Complement C5	0		0	0	0	0	0	0	0	0	0	0	0	0	0	0	0	0	0	0		0	0	0	0	0	0	0	0	0	0	0	0	0	0	0	0	0	0	0	0	0
P02656	P02656	1	1	1	Apolipoprotein C-III	APOC3	Apolipoprotein C-III	0		0	0	0	0	0	0	0	0	0	0	0	0	0	0	0	0	0	0		0	0	0	0	0	0	0	0	0	0	0	0	0	0	0	0	0	0	0	0	0
P04156	P04156	1	1	1	Major prion protein	PRNP	Major prion protein	0		0	0	0	0	0	0	0	0	0	0	0	0	0	0	0	0	0	0		0	0	0	0	0	0	0	0	0	0	0	0	0	0	0	0	0	0	0	0	0
P13591	P13591	1	1	1	Neural cell adhesion molecule 1	NCAM1	Neural cell adhesion molecule 1	0		0	0	0	0	0	0	0	0	0	0	0	0	0	0	0	0	0	0		0	0	0	0	0	0	0	0	0	0	0	0	0	0	0	0	0	0	0	0	0
P14061	P14061	1	1	1	Estradiol 17-beta-dehydrogenase 1	HSD17B1	Estradiol 17-beta-dehydrogenase 1	0		0	0	0	0	0	0	0	0	0	0	0	0	0	0	0	0	0	0		0	0	0	0	0	0	0	0	0	0	0	0	0	0	0	0	0	0	0	0	0
P14854	P14854	1	1	1	Cytochrome c oxidase subunit 6B1	COX6B1	Cytochrome c oxidase subunit 6B1	0		0	0	0	0	0	0	0	0	0	0	0	0	0	0	0	0	0	0		0	0	0	0	0	0	0	0	0	0	0	0	0	0	0	0	0	0	0	0	0
P20648	P20648	1	1	1	Potassium-transporting ATPase alpha chain 1	ATP4A	Potassium-transporting ATPase alpha chain 1	0		0	0	0	0	0	0	0	0	0	0	0	0	0	0	0	0	0	0		0	0	0	0	0	0	0	0	0	0	0	0	0	0	0	0	0	0	0	0	0
P22061	P22061	1	1	1	Protein-L-isoaspartate(D-aspartate) O-methyltransferase	PCMT1	Protein-L-isoaspartate(D-aspartate) O-methyltransferase	0		0	0	0	0	0	0	0	0	0	0	0	0	0	0	0	0	0	0		0	0	0	0	0	0	0	0	0	0	0	0	0	0	0	0	0	0	0	0	0
P32455	P32455	1	1	1	Interferon-induced guanylate-binding protein 1	GBP1	Guanylate-binding protein 1	0		0	0	0	0	0	0	0	0	0	0	0	0	0	0	0	0	0	0		0	0	0	0	0	0	0	0	0	0	0	0	0	0	0	0	0	0	0	0	0
P32456	P32456	1	1	1	Interferon-induced guanylate-binding protein 2	GBP2	Guanylate-binding protein 2	0		0	0	0	0	0	0	0	0	0	0	0	0	0	0	0	0	0	0		0	0	0	0	0	0	0	0	0	0	0	0	0	0	0	0	0	0	0	0	0
P56181	P56181	1	1	1	NADH dehydrogenase [ubiquinone] flavoprotein 3, mitochondrial	NDUFV3	NADH dehydrogenase [ubiquinone] flavoprotein 3, mitochondrial	0		0	0	0	0	0	0	0	0	0	0	0	0	0	0	0	0	0	0		0	0	0	0	0	0	0	0	0	0	0	0	0	0	0	0	0	0	0	0	0
P61812	P61812	1	1	1	Transforming growth factor beta-2;Latency-associated peptide	TGFB2	Transforming growth factor beta-2	0		0	0	0	0	0	0	0	0	0	0	0	0	0	0	0	0	0	0		0	0	0	0	0	0	0	0	0	0	0	0	0	0	0	0	0	0	0	0	0
P61966	P61966	1	1	1	AP-1 complex subunit sigma-1A	AP1S1	AP-1 complex subunit sigma-1A	0		0	0	0	0	0	0	0	0	0	0	0	0	0	0	0	0	0	0		0	0	0	0	0	0	0	0	0	0	0	0	0	0	0	0	0	0	0	0	0
Q08188	Q08188	2	2	2	Protein-glutamine gamma-glutamyltransferase E;Protein-glutamine gamma-glutamyltransferase E 50 kDa catalytic chain;Protein-glutamine gamma-glutamyltransferase E 27 kDa non-catalytic chain	TGM3	Protein-glutamine gamma-glutamyltransferase E	0		0	0	0	0	0	0	0	0	0	0	0	0	0	0	0	0	0	0		0	0	0	0	0	0	0	0	0	0	0	0	0	0	0	0	0	0	0	0	0
Q12874	Q12874	1	1	1	Splicing factor 3A subunit 3	SF3A3	Splicing factor 3A subunit 3	0		0	0	0	0	0	0	0	0	0	0	0	0	0	0	0	0	0	0		0	0	0	0	0	0	0	0	0	0	0	0	0	0	0	0	0	0	0	0	0
Q13449	Q13449	1	1	1	Limbic system-associated membrane protein	LSAMP	Limbic system-associated membrane protein	0		0	0	0	0	0	0	0	0	0	0	0	0	0	0	0	0	0	0		0	0	0	0	0	0	0	0	0	0	0	0	0	0	0	0	0	0	0	0	0
Q2M389	Q2M389	1	1	1	WASH complex subunit 7	KIAA1033	WASH complex subunit 4	0		0	0	0	0	0	0	0	0	0	0	0	0	0	0	0	0	0	0		0	0	0	0	0	0	0	0	0	0	0	0	0	0	0	0	0	0	0	0	0
Q52LA3	Q52LA3	1	1	1	Protein lin-52 homolog	LIN52	Protein lin-52 homolog	0		0	0	0	0	0	0	0	0	0	0	0	0	0	0	0	0	0	0		0	0	0	0	0	0	0	0	0	0	0	0	0	0	0	0	0	0	0	0	0
Q6DN12	Q6DN12	1	1	1	Multiple C2 and transmembrane domain-containing protein 2	MCTP2	Multiple C2 and transmembrane domain-containing protein 2	0		0	0	0	0	0	0	0	0	0	0	0	0	0	0	0	0	0	0		0	0	0	0	0	0	0	0	0	0	0	0	0	0	0	0	0	0	0	0	0
Q6PL45	Q6PL45	1	1	1	BRICHOS domain-containing protein 5	BRICD5	BRICHOS domain-containing protein 5	0		0	0	0	0	0	0	0	0	0	0	0	0	0	0	0	0	0	0		0	0	0	0	0	0	0	0	0	0	0	0	0	0	0	0	0	0	0	0	0
Q6Q8B3	Q6Q8B3	1	1	1	Cell surface glycoprotein CD200 receptor 2	CD200R1L	Cell surface glycoprotein CD200 receptor 2	0		0	0	0	0	0	0	0	0	0	0	0	0	0	0	0	0	0	0		0	0	0	0	0	0	0	0	0	0	0	0	0	0	0	0	0	0	0	0	0
Q6QEF8	Q6QEF8	1	1	1	Coronin-6	CORO6	Coronin-6	0		0	0	0	0	0	0	0	0	0	0	0	0	0	0	0	0	0	0		0	0	0	0	0	0	0	0	0	0	0	0	0	0	0	0	0	0	0	0	0
Q75MW2	Q75MW2	1	1	1	Protein ZNF767	ZNF767P	Protein ZNF767	0		0	0	0	0	0	0	0	0	0	0	0	0	0	0	0	0	0	0		0	0	0	0	0	0	0	0	0	0	0	0	0	0	0	0	0	0	0	0	0
Q86X51	Q86X51	1	1	1	Uncharacterized protein CXorf67	CXorf67	Uncharacterized protein CXorf67	0		0	0	0	0	0	0	0	0	0	0	0	0	0	0	0	0	0	0		0	0	0	0	0	0	0	0	0	0	0	0	0	0	0	0	0	0	0	0	0
Q8N3Y7	Q8N3Y7	1	1	1	Epidermal retinol dehydrogenase 2	SDR16C5	Epidermal retinol dehydrogenase 2	0		0	0	0	0	0	0	0	0	0	0	0	0	0	0	0	0	0	0		0	0	0	0	0	0	0	0	0	0	0	0	0	0	0	0	0	0	0	0	0
Q8N807	Q8N807	1	1	1	Protein disulfide-isomerase-like protein of the testis	PDILT	Protein disulfide-isomerase-like protein of the testis	0		0	0	0	0	0	0	0	0	0	0	0	0	0	0	0	0	0	0		0	0	0	0	0	0	0	0	0	0	0	0	0	0	0	0	0	0	0	0	0
Q8N9L7	Q8N9L7	1	1	1	Putative uncharacterized protein FLJ36925		Putative uncharacterized protein FLJ36925	0		0	0	0	0	0	0	0	0	0	0	0	0	0	0	0	0	0	0		0	0	0	0	0	0	0	0	0	0	0	0	0	0	0	0	0	0	0	0	0
Q8ND83	Q8ND83	1	1	1	SLAIN motif-containing protein 1	SLAIN1	SLAIN motif-containing protein 1	0		0	0	0	0	0	0	0	0	0	0	0	0	0	0	0	0	0	0		0	0	0	0	0	0	0	0	0	0	0	0	0	0	0	0	0	0	0	0	0
Q8NEY1	Q8NEY1	1	1	1	Neuron navigator 1	NAV1	Neuron navigator 1	0		0	0	0	0	0	0	0	0	0	0	0	0	0	0	0	0	0	0		0	0	0	0	0	0	0	0	0	0	0	0	0	0	0	0	0	0	0	0	0
Q92954	Q92954	2	2	2	Proteoglycan 4;Proteoglycan 4 C-terminal part	PRG4	Proteoglycan 4	0		0	0	0	0	0	0	0	0	0	0	0	0	0	0	0	0	0	0		0	0	0	0	0	0	0	0	0	0	0	0	0	0	0	0	0	0	0	0	0
Q99698	Q99698	1	1	1	Lysosomal-trafficking regulator	LYST	Lysosomal-trafficking regulator	0		0	0	0	0	0	0	0	0	0	0	0	0	0	0	0	0	0	0		0	0	0	0	0	0	0	0	0	0	0	0	0	0	0	0	0	0	0	0	0
Q9GZK4	Q9GZK4	1	1	1	Olfactory receptor 2H1	OR2H1	Olfactory receptor 2H1	0		0	0	0	0	0	0	0	0	0	0	0	0	0	0	0	0	0	0		0	0	0	0	0	0	0	0	0	0	0	0	0	0	0	0	0	0	0	0	0
Q9H0J4	Q9H0J4	1	1	1	Glutamine-rich protein 2	QRICH2	Glutamine-rich protein 2	0		0	0	0	0	0	0	0	0	0	0	0	0	0	0	0	0	0	0		0	0	0	0	0	0	0	0	0	0	0	0	0	0	0	0	0	0	0	0	0
Q9H0U3	Q9H0U3	1	1	1	Magnesium transporter protein 1	MAGT1	Magnesium transporter protein 1	0		0	0	0	0	0	0	0	0	0	0	0	0	0	0	0	0	0	0		0	0	0	0	0	0	0	0	0	0	0	0	0	0	0	0	0	0	0	0	0
Q9Y6R7	Q9Y6R7	2	2	2	IgGFc-binding protein	FCGBP	IgGFc-binding protein	0		0	0	0	0	0	0	0	0	0	0	0	0	0	0	0	0	0	0		0	0	0	0	0	0	0	0	0	0	0	0	0	0	0	0	0	0	0	0	0
[truncated: 19 more columns]

## Sheet: Dataset 3 Kliuchnikova_no duplo
Protein IDs	Majority protein IDs	Peptide counts (all)	Peptide counts (razor+unique)	Peptide counts (unique)	Protein names	Gene names	Fasta headers	Intensity		Intensity k10	Intensity k14	Intensity k18	Intensity k24	Intensity k32	Intensity k44	Intensity k52	Intensity k60	Intensity k62	Intensity k64	Intensity k8	Intensity g110	Intensity g114	Intensity g116	Intensity g12	Intensity g50	Intensity g54	Intensity g56		iBAQ	iBAQ k10	iBAQ k14	iBAQ k18	iBAQ k24	iBAQ k32	iBAQ k44	iBAQ k52	iBAQ k60	iBAQ k62	iBAQ k64	iBAQ k8	iBAQ g110	iBAQ g114	iBAQ g116	iBAQ g12	iBAQ g50	iBAQ g54	iBAQ g56	LFQ intensity k10	LFQ intensity k14
REV__Q9UFH2	REV__Q9UFH2	1	1	1	Dynein heavy chain 17, axonemal	DNAH17	Dynein heavy chain 17, axonemal	111460000		0	0	897330	0	45051000	0	14338000	0	0	0	0	0	0	594330	0	0	0	5524900		NaN	0	0	0	0	0	0	0	0	0	0	0	0	0	0	0	0	0	0	0	0
REV__Q6Q759	REV__Q6Q759	3	3	3	Sperm-associated antigen 17	SPAG17	Sperm-associated antigen 17	4737800000		9.60597e+07	0	1.83817e+07	2.44027e+08	73597000	0	3.14493e+07	0	0	6.13487e+06	892040000	0	0	0	148935000	8443300	4.55107e+07	20319000		NaN	0	0	0	0	0	0	0	0	0	0	0	0	0	0	0	0	0	0	165320000	0
REV__P78527	REV__P78527	1	1	1	DNA-dependent protein kinase catalytic subunit	PRKDC	DNA-dependent protein kinase catalytic subunit	197360000		0	95713000	2932900	0	28192000	0	0	0	1.48436e+07	0	0	0	0	0	0	0	25986000	0		NaN	0	0	0	0	0	0	0	0	0	0	0	0	0	0	0	0	0	0	0	0
REV__A8MTQ0	REV__A8MTQ0	1	1	1	Homeobox protein notochord	NOTO	Homeobox protein notochord	69428000		0	13589500	2393100	0	0	0	0	17315000	2239300	0	14210000	0	0	0	0	0	0	6092100		NaN	0	0	0	0	0	0	0	0	0	0	0	0	0	0	0	0	0	0	0	0
CON__P02768-1;P02768	CON__P02768-1;P02768	92;92	92;92	84;84	Serum albumin	ALB	;Serum albumin	9705300000000		1.25317e+11	361360000000	45811000000	201850000000	1.63203e+11	29335000000	5.65033e+10	2.30037e+11	7.93657e+10	2.51317e+10	466820000000	9.68967e+10	7.15577e+10	83055000000	232620000000	5.80843e+11	1.88333e+11	197050000000		269590000000	3.48093e+09	1.00376e+10	1.27253e+09	5.60697e+09	4.53347e+09	8.14857e+08	1569500000	6.38983e+09	2204600000	6.98103e+08	1.29673e+10	2.69157e+09	1.98773e+09	2307100000	6461700000	1.61343e+10	5.23147e+09	5473600000	1.29847e+11	324470000000
CON__P00761	CON__P00761	8	8	8	Trypsin pig			497580000000		11062000000	1.20913e+10	1.31403e+10	9.88633e+09	1.16353e+10	8424100000	8137200000	3.52527e+09	1.07843e+10	4039300000	1.04263e+10	1.9221e+09	1.89737e+09	2.57497e+09	1.71153e+10	1.30287e+10	1.10063e+10	15163000000		45234000000	1.00565e+09	1099200000	1.19457e+09	8.98773e+08	1.05777e+09	7.65823e+08	739740000	3.20483e+08	9.80407e+08	3.67207e+08	9.47863e+08	174733000	1.72487e+08	234090000	1.55593e+09	1184400000	1.00056e+09	1.37847e+09	17561000000	1.38123e+10
CON__P13645;P13645;CON__Q148H6;CON__Q2M2I5;Q2M2I5;CON__Q7Z3Y9;Q7Z3Y9	CON__P13645;P13645	40;40;4;3;3;1;1	40;40;4;3;3;1;1	26;26;0;0;0;0;0	Keratin, type I cytoskeletal 10	KRT10	;Keratin, type I cytoskeletal 10	735940000000		2.55117e+10	9.20767e+09	9.68587e+09	1.77227e+10	35741000000	4.61207e+09	1.45473e+10	1.86433e+09	5.90743e+09	2.30043e+09	2.56567e+10	2.44337e+09	1.90673e+09	1.49967e+09	2.42573e+10	2.67353e+10	15064000000	20649000000		28305000000	981220000	354140000	3.72533e+08	6.81647e+08	1.37467e+09	1.77387e+08	5.59513e+08	71706000	227210000	88478000	986790000	93976000	7.33363e+07	5.76807e+07	9.32987e+08	1028300000	5.79383e+08	7.94187e+08	3.23737e+10	8.06057e+09
P04264;CON__P04264	P04264;CON__P04264	59;57	59;57	41;39	Keratin, type II cytoskeletal 1	KRT1	Keratin, type II cytoskeletal 1;	729370000000		2.48233e+10	9.52487e+09	1.06187e+10	19569000000	3.50243e+10	5.43573e+09	1.61843e+10	2.17393e+09	6631500000	2.56243e+09	20678000000	3.21787e+09	1676900000	1.37487e+09	1.99333e+10	26095000000	1.57767e+10	2.18233e+10		23528000000	800760000	3.07257e+08	3.42533e+08	6.31267e+08	1129800000	1.75343e+08	5.22073e+08	7.01273e+07	2.13917e+08	8.26593e+07	667030000	103800000	5.40933e+07	4.43493e+07	6.43017e+08	841770000	508930000	703970000	3.04187e+10	8769000000
P02787;CON__Q2HJF0	P02787	62;2	62;2	59;1	Serotransferrin	TF	Serotransferrin	933610000000		1.87333e+10	4.02147e+10	7578400000	1.46553e+10	1.25653e+10	2089800000	3939400000	1.01136e+10	7.59127e+09	3070700000	4.79347e+10	5803000000	4331000000	3181100000	2.37803e+10	64183000000	2.61797e+10	15259000000		22771000000	456910000	9.80843e+08	1.84837e+08	357450000	3.06463e+08	5.09707e+07	9.60833e+07	2.46677e+08	1.85153e+08	74895000	1.16913e+09	141540000	1.05633e+08	7.75883e+07	5.80003e+08	1.56543e+09	6.38527e+08	3.72177e+08	2.13707e+10	34086000000
Q66K66	Q66K66	1	1	1	Transmembrane protein 198	TMEM198	Transmembrane protein 198	201130000000		3069400000	5730800000	1.02849e+09	8162600000	3.06823e+09	5.29433e+08	1581400000	4.37353e+09	474950000	4.20267e+08	1.41283e+10	1.28753e+09	1.19353e+09	1327300000	8.10803e+09	4.51587e+09	5624500000	2.41957e+09		15472000000	2.36107e+08	4.40833e+08	7.91153e+07	627890000	236020000	4.07257e+07	1.21643e+08	3.36423e+08	3.65343e+07	32328000	1.08677e+09	99040000	91812000	102100000	6.23693e+08	3.47377e+08	4.32653e+08	1.86123e+08	3.60497e+09	4699800000
P41222	P41222	9	9	9	Prostaglandin-H2 D-isomerase	PTGDS	Prostaglandin-H2 D-isomerase	113540000000		3.61557e+09	2984000000	2.12853e+09	1.84807e+09	2.19607e+09	5.89617e+08	7.96733e+08	2.04087e+09	1.41373e+09	847460000	3899400000	1.30553e+09	795750000	3.89293e+08	3.35043e+09	4.40183e+09	3.02067e+09	2.22377e+09		14193000000	4.51947e+08	3.72997e+08	2.66067e+08	2.31007e+08	2.74507e+08	73702000	9.95923e+07	255110000	1.76717e+08	1.05934e+08	4.87423e+08	1.63193e+08	99468000	4.86617e+07	4.18803e+08	5.50227e+08	3.77583e+08	277970000	2.90383e+09	1905900000
P0DOX5;P01857	P0DOX5;P01857	19;18	19;18	9;8	Ig gamma-1 chain C region	IGHG1	Immunoglobulin gamma-1 heavy chain;Immunoglobulin heavy constant gamma 1	323920000000		5.33747e+09	8.86563e+09	2973900000	4.35833e+09	7717700000	1004450000	2.34523e+09	5.23973e+09	3308300000	1.03072e+09	1.88217e+10	2.36097e+09	1.82407e+09	1.50687e+09	7.66513e+09	22657000000	6.47853e+09	4.47913e+09		14084000000	2.32063e+08	3.85463e+08	1.29297e+08	1.89497e+08	335550000	4.36717e+07	1.01966e+08	2.27813e+08	1.43837e+08	44814000	8.18343e+08	102653000	7.93077e+07	6.55163e+07	3.33267e+08	9.85077e+08	2.81677e+08	1.94743e+08	5.77493e+09	6.56597e+09
P01009;P20848	P01009	37;1	37;1	37;1	Alpha-1-antitrypsin;Short peptide from AAT	SERPINA1	Alpha-1-antitrypsin	289440000000		3.67647e+09	1.22217e+10	1.23533e+09	5274100000	3929000000	5.80577e+08	1.06243e+09	6.15017e+09	1.89797e+09	753180000	15315000000	2.48477e+09	5.55087e+08	2.74857e+09	6159000000	2.24867e+10	3.87563e+09	6.07407e+09		13156000000	1.67113e+08	555530000	5.61527e+07	2.39737e+08	178590000	26390000	4.82933e+07	279550000	8.62717e+07	3.42353e+07	6.96133e+08	1.12943e+08	25231000	1.24937e+08	2.79957e+08	1022120000	1.76167e+08	2.76097e+08	4.41647e+09	9.30493e+09
P02763	P02763	9	9	6	Alpha-1-acid glycoprotein 1	ORM1	Alpha-1-acid glycoprotein 1	109830000000		1.64343e+09	4.53363e+09	635530000	2.21743e+09	1.35827e+09	249100000	738130000	1.45367e+09	5.09447e+08	2.64727e+08	4212300000	704250000	4.10283e+08	714110000	2.33347e+09	10633000000	1.87773e+09	2120200000		10983000000	1.64343e+08	4.53363e+08	63553000	2.21743e+08	1.35827e+08	24910000	73813000	1.45367e+08	5.09447e+07	2.64727e+07	421230000	70425000	4.10283e+07	71411000	2.33347e+08	1063300000	1.87773e+08	212020000	1.79927e+09	3806100000
P0DOX7;P01602	P0DOX7	8;1	8;1	3;1	Immunoglobulin kappa light chain	IGK@	Immunoglobulin kappa light chain	93657000000		1.48353e+09	3.40653e+09	7.19583e+08	1.30183e+09	2.06423e+09	1.97997e+08	500220000	1.44357e+09	7.69643e+08	3.17703e+08	4.93797e+09	6.67343e+08	4.71753e+08	3.57433e+08	2.68947e+09	6.77843e+09	1958900000	1.15267e+09		10406000000	164840000	378500000	7.99537e+07	1.44647e+08	229360000	2.19997e+07	5.55793e+07	1.60397e+08	85516000	35301000	5.48663e+08	7.41493e+07	52417000	39715000	2.98833e+08	7.53157e+08	217660000	1.28073e+08	1.83203e+09	2.24093e+09
P35527;CON__P35527	P35527;CON__P35527	37;36	36;35	36;35	Keratin, type I cytoskeletal 9	KRT9	Keratin, type I cytoskeletal 9;	230350000000		8.51293e+09	3.21023e+09	3.30323e+09	7.09077e+09	11365000000	1.63783e+09	5732600000	8.50743e+08	1.74277e+09	8.72037e+08	5.58297e+09	1.48957e+09	522030000	4.25023e+08	5057300000	7.83317e+09	4497700000	7.05637e+09		8859500000	327420000	1.23473e+08	1.27047e+08	2.72723e+08	4.37117e+08	6.29933e+07	2.20483e+08	32721000	67030000	33540000	214730000	57291000	2.00783e+07	16347000	1.94513e+08	3.01277e+08	172990000	2.71403e+08	9162200000	2.59263e+09
CON__P35908v2;P35908	CON__P35908v2;P35908	57;57	52;52	1;1	Keratin, type II cytoskeletal 2 epidermal	KRT2	;Keratin, type II cytoskeletal 2 epidermal	307240000000		1.03657e+10	3.19017e+09	3.94807e+09	7.44367e+09	1.41613e+10	2.57447e+09	5.90393e+09	972980000	2.55007e+09	8.70857e+08	1.27233e+10	1.02207e+09	983240000	9.01017e+08	8.67457e+09	1.07101e+10	6.35837e+09	9059600000		7681000000	259150000	79754000	98704000	1.86093e+08	354030000	6.43617e+07	147600000	2.43243e+07	63752000	2.17713e+07	318080000	2.55513e+07	2.45807e+07	2.25257e+07	2.16863e+08	2.67753e+08	158960000	226490000	1.18343e+10	3.37713e+09
P02647;CON__P15497	P02647	32;1	32;1	32;1	Apolipoprotein A-I;Proapolipoprotein A-I;Truncated apolipoprotein A-I	APOA1	Apolipoprotein A-I	131740000000		690900000	4.83283e+09	3.13407e+08	2241600000	1.98953e+09	2.54357e+08	6.23333e+08	1.92117e+09	7.78217e+08	227850000	8267000000	609620000	4.10383e+08	5.70987e+08	2.62437e+09	1.32773e+10	1.78327e+09	2.49597e+09		7318700000	3.83833e+07	268490000	1.74113e+07	1.24537e+08	1.10527e+08	14131000	3.46297e+07	1.0673e+08	4.32343e+07	1.26583e+07	459280000	3.38677e+07	22799000	3.17217e+07	145800000	737640000	9.90717e+07	1.38667e+08	8.24373e+08	3.81393e+09
P36955;CON__Q95121	P36955	20;5	20;5	20;5	Pigment epithelium-derived factor	SERPINF1	Pigment epithelium-derived factor	81676000000		2.13837e+09	2.67233e+09	1.06437e+09	1.29313e+09	1.57767e+09	3.58387e+08	4.74803e+08	1.08833e+09	1.19743e+09	4.33937e+08	3.65373e+09	782860000	4.35127e+08	3.51117e+08	2.14877e+09	3.79357e+09	2.13763e+09	1.62387e+09		4298700000	1.12547e+08	1.40647e+08	5.60177e+07	6.80583e+07	83036000	1.88627e+07	2.49897e+07	57281000	6.30233e+07	2.28387e+07	1.92303e+08	41203000	2.29013e+07	1.84797e+07	113090000	199660000	1.12507e+08	8.54663e+07	2.75067e+09	2.23413e+09
P02790	P02790	24	24	24	Hemopexin	HPX	Hemopexin	97775000000		1289800000	4.31793e+09	361800000	1.37807e+09	1.29997e+09	1.33633e+08	335050000	1279400000	497760000	2.36437e+08	4.67153e+09	6.06813e+08	4.25043e+08	4.96583e+08	2.20537e+09	9.53673e+09	1867100000	1652700000		4251100000	5.60783e+07	1.87737e+08	1.57303e+07	5.99157e+07	5.65213e+07	5810200	1.45673e+07	55625000	2.16417e+07	1.028e+07	2.03107e+08	26383000	1.84803e+07	2.15907e+07	9.58887e+07	414640000	8.11783e+07	7.18573e+07	1.52373e+09	3.64827e+09
P02766	P02766	14	14	14	Transthyretin	TTR	Transthyretin	25275000000		723110000	7.50653e+08	3.04277e+08	255980000	447480000	6.38597e+07	176610000	1.75053e+08	199260000	138610000	1.50583e+09	1.23713e+08	6.96473e+07	1.03005e+08	745540000	1.46873e+09	5.86273e+08	5.87357e+08		4212500000	1.20517e+08	125110000	50713000	4.26633e+07	7.45797e+07	10643400	2.94343e+07	2.91753e+07	33210000	2.31017e+07	2.50973e+08	2.06187e+07	11608000	1.71677e+07	1.24257e+08	2.44787e+08	97710000	9.78913e+07	754270000	5.67977e+08
P0DOX8;B9A064;P0CG04;P01709;P01706	P0DOX8;B9A064;P0CG04	8;7;6;1;1	8;7;6;1;1	4;3;2;1;1	Immunoglobulin lambda-like polypeptide 5;Ig lambda-1 chain C regions	IGLL5;IGLC1	Immunoglobulin lambda-1 light chain;Immunoglobulin lambda-like polypeptide 5;Immunoglobulin lambda constant 1	38010000000		571170000	1.48637e+09	3.01087e+08	4.56127e+08	989690000	3.78137e+07	1.83863e+08	5.31917e+08	321090000	65062000	1.96697e+09	263150000	2.58123e+08	1.76567e+08	1.11657e+09	2496800000	7.10543e+08	737120000		3801000000	57117000	1.48637e+08	3.01087e+07	4.56127e+07	98969000	3.78137e+06	1.83863e+07	5.31917e+07	32109000	6506200	1.96697e+08	26315000	2.58123e+07	1.76567e+07	1.11657e+08	249680000	7.10543e+07	73712000	5.20283e+08	9.05573e+08
P69905;P02008	P69905	7;1	7;1	4;0	Hemoglobin subunit alpha	HBA1	Hemoglobin subunit alpha	30384000000		6.19957e+08	1745400000	253000000	184060000	6.73227e+08	190260000	160620000	0	191010000	3.36663e+07	2.61327e+08	0	0	0	3.51053e+08	1734800000	3.45783e+09	271910000		3798000000	77495000	218170000	3.16247e+07	23007000	8.41533e+07	2.37823e+07	20078000	0	2.38763e+07	4.20827e+06	3.26657e+07	0	0	0	4.38817e+07	216850000	432230000	33989000	737340000	1.41747e+09
P01859	P01859	15	8	7	Ig gamma-2 chain C region	IGHG2	Immunoglobulin heavy constant gamma 2	47329000000		6.87517e+08	1734000000	3.60393e+08	5.87007e+08	8.15263e+08	1.86123e+08	1.44023e+08	424230000	4.22957e+08	1.81277e+08	1.76157e+09	4.61227e+08	182620000	220850000	2.19457e+09	3211100000	1.12567e+09	1076000000		3640700000	52886000	1.33387e+08	2.77227e+07	4.51543e+07	6.27123e+07	1.43173e+07	1.10784e+07	32633000	32535000	1.39447e+07	1.35503e+08	35479000	1.40477e+07	1.69883e+07	1.68813e+08	2.47007e+08	86587000	8.27707e+07	7.03093e+08	1.27617e+09
P10909	P10909	19	19	19	Clusterin;Clusterin beta chain;Clusterin alpha chain	CLU	Clusterin	66426000000		1504500000	2.39387e+09	1057190000	752430000	1.16857e+09	3.04053e+08	4.79813e+08	464360000	657830000	1.11557e+08	3.14683e+09	1.81893e+08	5.48147e+07	1.13573e+08	2.14123e+09	4.54813e+09	1484800000	1.57667e+09		3496100000	7.91843e+07	125990000	5.56407e+07	3.96017e+07	61502000	1.60027e+07	2.52533e+07	24440000	3.46223e+07	5871600	1.65623e+08	9.57357e+06	2885000	5.97753e+06	1.12697e+08	2.39377e+08	78148000	82983000	1798500000	1.96267e+09
P01834	P01834	7	2	2	Ig kappa chain C region	IGKC	Immunoglobulin kappa constant	14858000000		1.80973e+08	3.65387e+08	8.74013e+07	216800000	2.98213e+08	33275000	9.04147e+07	4.20077e+08	7.06573e+07	6.91077e+07	7.52307e+08	232710000	145880000	1.32207e+08	340980000	1059600000	2.76583e+08	180030000		2971600000	36195000	7.30767e+07	1.74807e+07	43360000	5.96427e+07	6.65507e+06	18083000	84015000	1.41313e+07	1.38217e+07	1.50464e+08	46542000	29176000	26442000	6.81963e+07	2.11917e+08	5.53163e+07	3.60057e+07	2.19407e+08	2.54533e+08
P81605	P81605	4	4	4	Dermcidin;Survival-promoting peptide;DCD-1	DCD	Dermcidin	14839000000		331640000	1.20767e+08	171810000	380020000	959790000	92823000	5.15053e+08	0	1.00776e+08	6.19507e+07	156710000	53311000	1.40113e+07	9.70067e+06	2.97117e+08	8.21117e+08	3.15443e+08	544380000		2967900000	66328000	24153000	3.43627e+07	7.60043e+07	191960000	1.85647e+07	1.03009e+08	0	2.01553e+07	12390000	31342000	1.06623e+07	2802300	1.94013e+06	59423000	1.64223e+08	6.30883e+07	1.08877e+08	387680000	98296000
P02652	P02652	8	8	8	Apolipoprotein A-II;Proapolipoprotein A-II;Truncated apolipoprotein A-II	APOA2	Apolipoprotein A-II	14496000000		3.80943e+07	4.61463e+08	13567000	2.07367e+08	1.65703e+08	13837900	8.46987e+07	234250000	5.18287e+07	1.83367e+07	1070280000	7.70093e+07	63979000	6.03333e+07	1.43397e+08	1857000000	148800000	1.22153e+08		2899300000	7.61883e+06	92292000	2.71343e+06	4.14733e+07	3.31407e+07	2.76757e+06	16940000	4.68497e+07	10366000	3667400	2.14053e+08	15402000	1.27957e+07	12066700	28680000	3.71403e+08	2.97603e+07	24431000	5.85703e+07	3.41757e+08
P02774;CON__Q3MHN5;CON__ENSEMBL:ENSBTAP00000018229	P02774	32;6;6	32;6;6	32;6;6	Vitamin D-binding protein	GC	Vitamin D-binding protein	61328000000		5.97317e+08	2795100000	1.40077e+08	1.15983e+09	7.13463e+08	5.62607e+07	1.23516e+08	1.01912e+09	266470000	7.91147e+07	3508100000	3.95553e+08	310380000	4.24233e+08	1037900000	5.88733e+09	9.48243e+08	980540000		2190300000	2.13327e+07	9.98247e+07	5.00273e+06	4.14227e+07	25481000	2009300	4.41123e+06	36397000	9.51667e+06	2.82553e+06	125290000	14127000	1.10848e+07	1.51513e+07	37068000	2.10263e+08	3.38667e+07	3.50197e+07	7.31213e+08	2.27297e+09
P68871	P68871	14	14	7	Hemoglobin subunit beta;LVV-hemorphin-7;Spinorphin	HBB	Hemoglobin subunit beta	23526000000		6.74157e+08	1.04223e+09	4.96827e+07	3.32957e+07	3.82567e+08	1.4761e+08	5.18033e+07	3155700	59905000	8635000	9.81753e+07	0	0	2900950	83211000	1.37783e+09	3.77747e+09	5.23233e+07		2138700000	6.12867e+07	9.47463e+07	4516600	3.02687e+06	3.47787e+07	1.34192e+07	4.70937e+06	286890	5.44593e+06	785007	8925200	0	0	263720	7.56463e+06	125260000	3.43407e+08	4.75667e+06	826480000	9.17687e+08
CON__P02533;P02533;CON__Q9D312;CON__Q8N1A0;Q8N1A0	CON__P02533;P02533	36;36;2;1;1	32;32;2;1;1	6;6;0;0;0	Keratin, type I cytoskeletal 14	KRT14	;Keratin, type I cytoskeletal 14	58014000000		1.60443e+09	5.89213e+08	7.19487e+08	2.04427e+09	3.82937e+09	2.57783e+08	9.20907e+08	6.89453e+07	4.38523e+08	1.25427e+08	2.48037e+09	1.37207e+08	3.54017e+07	2.91333e+07	1229600000	1606000000	1.26067e+09	1961400000		2000500000	5.53253e+07	2.03177e+07	24810000	7.04923e+07	1.32047e+08	8.88913e+06	3.17553e+07	2.37743e+06	1.51213e+07	4325000	8.55297e+07	4.73133e+06	1.22077e+06	1.00458e+06	42400000	5.53793e+07	43472000	6.76343e+07	1969400000	4.77757e+08
P01034	P01034	7	7	7	Cystatin-C	CST3	Cystatin-C	12875000000		2.01713e+08	447020000	1.06583e+08	213260000	2.13897e+08	2.28253e+07	51506000	1.29997e+08	8.01837e+07	17753000	7.73907e+08	6.61707e+07	1.99453e+07	2.51603e+07	429900000	751320000	4.67037e+08	2.73607e+08		1839300000	28816000	6.38597e+07	15226000	30466000	3.05567e+07	3.26073e+06	7358000	18571000	1.14548e+07	2.53613e+06	1.10557e+08	9.45287e+06	2.84933e+06	3.59433e+06	6.14143e+07	1.07333e+08	6.67197e+07	3.90867e+07	210070000	3.31787e+08
P0DOY3;P0DOY2;P0CF74;A0M8Q6	P0DOY3;P0DOY2;P0CF74	6;6;3;2	2;2;1;1	2;2;1;1	Ig lambda-6 chain C region	IGLC6	Immunoglobulin lambda constant 3;Immunoglobulin lambda constant 2;Immunoglobulin lambda constant 6	12650000000		176680000	299760000	1.08193e+08	1.60997e+08	2.45473e+08	4.70313e+07	1.29763e+08	3.12043e+08	114340000	4.82393e+07	6.85273e+08	207780000	105717000	92345000	2.69343e+08	7.81407e+08	236760000	1.95613e+08		1807200000	25240000	4.28227e+07	1.54567e+07	2.29993e+07	3.50677e+07	6718800	18537000	4.45777e+07	1.63343e+07	6.89133e+06	9.78977e+07	2.96833e+07	1.51023e+07	13192000	3.84773e+07	111630000	3.38227e+07	2.79453e+07	197280000	239760000
P01876	P01876	13	13	8	Ig alpha-1 chain C region	IGHA1	Immunoglobulin heavy constant alpha 1	28394000000		1.52137e+08	1.03847e+09	7.90513e+07	242980000	244860000	4.15317e+07	59676000	5.85087e+08	40337000	66177000	1757000000	257880000	1.15973e+08	1.46263e+08	7.24057e+08	3.44167e+09	250410000	2.21167e+08		1774600000	9.50837e+06	64905000	4.94073e+06	1.51863e+07	15304000	2595700	3.72973e+06	36568000	2.52107e+06	4.13607e+06	1.09813e+08	1.61173e+07	7.24843e+06	9141400	4.52533e+07	2.15103e+08	1.56507e+07	1.38227e+07	2.53397e+08	9.18093e+08
P01860	P01860	16	8	6	Ig gamma-3 chain C region	IGHG3	Immunoglobulin heavy constant gamma 3	29286000000		495260000	800300000	249880000	3.17817e+08	6.22603e+08	49538000	95192000	3.46493e+08	284560000	116496000	1353000000	2.55147e+08	6.76663e+07	1.10707e+08	1.09027e+09	2.46363e+09	4.97293e+08	5.46273e+08		1722700000	29133000	4.70767e+07	14699000	18695000	3.66237e+07	2914000	5599500	20382000	1.67387e+07	6.85273e+06	7.95883e+07	1.50087e+07	3.98033e+06	6.51207e+06	6.41313e+07	144920000	2.92527e+07	3.21333e+07	645470000	4.74867e+08
P19652	P19652	9	6	6	Alpha-1-acid glycoprotein 2	ORM2	Alpha-1-acid glycoprotein 2	16582000000		2.04397e+08	7.64717e+08	75536000	240820000	1.63323e+08	2.41483e+07	3.49927e+07	1.66733e+08	6.40887e+07	36074000	1047000000	61363000	4.87847e+07	3.85247e+07	3.11983e+08	1.75197e+09	2.15293e+08	277490000		1658200000	2.04397e+07	7.64717e+07	7553600	24082000	1.63323e+07	2.41483e+06	3.49927e+06	1.66733e+07	6.40887e+06	3607400	104700000	6136300	4.87847e+06	3.85247e+06	3.11983e+07	1.75197e+08	2.15293e+07	27749000	250610000	4.92867e+08
P01011	P01011	18	18	18	Alpha-1-antichymotrypsin;Alpha-1-antichymotrypsin His-Pro-less	SERPINA3	Alpha-1-antichymotrypsin	29036000000		4.81913e+08	1.0205e+09	132740000	628470000	399320000	1.04073e+08	123870000	3.08977e+08	2.00217e+08	1.65733e+08	2.01747e+09	1.38897e+08	5.46273e+07	1.0972e+08	5.89867e+08	2.07293e+09	4.99823e+08	6.29607e+08		1451800000	2.40957e+07	5.10257e+07	6637000	3.14237e+07	19966000	5203700	6.19343e+06	1.54487e+07	1.0011e+07	8.28673e+06	100874000	6.94483e+06	2.73137e+06	5486000	29493000	103646000	2.49913e+07	3.14803e+07	6.21563e+08	871230000
P06727	P06727	30	30	28	Apolipoprotein A-IV	APOA4	Apolipoprotein A-IV	32174000000		39420000	1460900000	7.58267e+07	3.20743e+08	330060000	3.55317e+07	4.31517e+07	2.11787e+08	165450000	3150100	1.51007e+09	1.0323e+07	578050	4.02263e+07	8.56563e+08	4.49347e+09	532660000	596030000		1237500000	1.51613e+06	5.61883e+07	2916400	1.23363e+07	1.26947e+07	1366600	1.65967e+06	8.14557e+06	6.36347e+06	121158	5.80797e+07	397040	22233	1.54717e+06	3.29447e+07	1.72827e+08	20487000	2.29243e+07	7.33583e+07	1.16347e+09
P22352	P22352	7	7	7	Glutathione peroxidase 3	GPX3	Glutathione peroxidase 3	13346000000		226550000	3.53533e+08	120090000	1.92387e+08	2.66457e+08	4.41233e+07	81971000	2.83347e+08	140470000	8.75167e+07	716010000	7.36763e+07	4.48523e+07	35564000	5.52097e+08	6.64457e+08	3.67763e+08	1.97713e+08		1213300000	2.05957e+07	3.21397e+07	1.09173e+07	17490000	2.42233e+07	4.01117e+06	7451900	2.57587e+07	12770000	7.95607e+06	6.50917e+07	6.69783e+06	4077500	3233100	50191000	6.04053e+07	33433000	17974000	2.20607e+08	280140000
CON__P02538;P02538	CON__P02538;P02538	46;46	33;33	2;2	Keratin, type II cytoskeletal 6A	KRT6A	;Keratin, type II cytoskeletal 6A	36094000000		912690000	2.41547e+08	497310000	1265400000	2989600000	174590000	6.95843e+08	3.38223e+07	335840000	9.10503e+07	7.45087e+08	1.96503e+08	1.58343e+07	2.49633e+07	7.12567e+08	1006210000	7.94687e+08	1.29787e+09		1203100000	30423000	8.05157e+06	16577000	42181000	99653000	5819700	23195000	1.12743e+06	1.11943e+07	3.03503e+06	24836000	6.55013e+06	527803	832103	23752000	33539000	2.64897e+07	43263000	1.13367e+09	2.57143e+08
P05090	P05090	7	7	7	Apolipoprotein D	APOD	Apolipoprotein D	10365000000		3.96143e+08	331660000	1.14187e+08	1.35547e+08	2.55567e+08	61743000	8.82727e+07	182360000	104690000	1.96963e+07	3.23237e+08	3.22863e+07	2.91887e+07	40795000	4.01447e+08	5.12657e+08	1.50537e+08	2.74923e+08		1151600000	4.40157e+07	3.68507e+07	1.26873e+07	1.50603e+07	2.83967e+07	6.86033e+06	9.80807e+06	2.02623e+07	1.16323e+07	2.18847e+06	3.59153e+07	3.58737e+06	3243200	4.53277e+06	4.46053e+07	5.69617e+07	1.67263e+07	30547000	4.77237e+08	270000000
P02765;CON__P12763	P02765	9;2	9;2	9;2	Alpha-2-HS-glycoprotein;Alpha-2-HS-glycoprotein chain A;Alpha-2-HS-glycoprotein chain B	AHSG	Alpha-2-HS-glycoprotein	14920000000		1.45633e+08	7.62717e+08	6.67283e+07	224580000	1.68833e+08	3.02373e+07	4.50813e+07	2.30243e+08	1.27557e+08	1.65303e+07	9.57777e+08	3.67077e+07	13663000	43124000	2.79753e+08	1.28613e+09	2.26637e+08	3.11507e+08		1147700000	1.12025e+07	5.86703e+07	5.13293e+06	1.72753e+07	12987000	2.32593e+06	3467800	17711000	9.81203e+06	1.27157e+06	7.36763e+07	2.82367e+06	1.05098e+06	3.31723e+06	2.15193e+07	9.89313e+07	1.74337e+07	2.39617e+07	228020000	5.24777e+08
A0A0C4DH55;P01624	A0A0C4DH55;P01624	1;1	1;1	1;1	Ig kappa chain V-III region POM	IGKV3D-7	Immunoglobulin kappa variable 3D-7;Immunoglobulin kappa variable 3-15	3398300000		6.50697e+07	1.25557e+08	4.28503e+07	4.89657e+07	9.03147e+07	1.16871e+07	2.91503e+07	26311000	2.79447e+07	5.25347e+06	2.09963e+08	1.22397e+07	7853550	8394900	8.23243e+07	2.16383e+08	81260000	52642000		1132800000	21690000	41853000	1.42833e+07	16322000	3.01047e+07	3.89567e+06	9.71687e+06	8770350	9.31477e+06	1.75117e+06	69988000	4.07993e+06	2617850	2.79827e+06	2.74417e+07	72129000	2.70863e+07	1.75473e+07	0	0
CON__P13647;P13647	CON__P13647;P13647	45;45	26;26	7;7	Keratin, type II cytoskeletal 5	KRT5	;Keratin, type II cytoskeletal 5	34844000000		1207300000	3.03977e+08	458020000	7.60197e+08	1666900000	215560000	7.45907e+08	29706000	2.51163e+08	7.28487e+07	2.39533e+09	8.25043e+07	38266000	2.98717e+07	8.51453e+08	8.54913e+08	716550000	934310000		1124000000	38944000	9.80567e+06	14775000	2.45223e+07	5.37707e+07	6.95357e+06	2.40617e+07	958243	8.10207e+06	2.34993e+06	7.72703e+07	2.66143e+06	1234400	963603	2.74663e+07	2.75777e+07	2.31147e+07	3.01393e+07	1412500000	279500000
P00738;P00739	P00738;P00739	24;13	24;13	24;13	Haptoglobin;Haptoglobin alpha chain;Haptoglobin beta chain;Haptoglobin-related protein	HP;HPR	Haptoglobin;Haptoglobin-related protein	24073000000		4.00457e+07	348620000	3.06503e+08	2.32757e+09	2.77897e+07	2.58963e+07	219900000	4.92613e+07	2.52443e+08	33344000	2.23243e+09	7692600	5.43867e+07	8.97007e+07	610910000	1.12707e+09	1.94043e+08	76541000		1094200000	1.82023e+06	1.58463e+07	13932000	105800000	1.26317e+06	1.17709e+06	9.99577e+06	2.23913e+06	1.14747e+07	1.51563e+06	1.01473e+08	349670	2.47213e+06	4.07727e+06	2.77687e+07	5.12317e+07	8.82007e+06	3.47913e+06	6.70903e+07	289430000
CON__P07477;Q8NHM4;P07478;P07477	CON__P07477;Q8NHM4;P07478;P07477	1;1;1;1	1;1;1;1	1;1;1;1	Putative trypsin-6;Trypsin-2;Trypsin-1;Alpha-trypsin chain 1;Alpha-trypsin chain 2	PRSS3P2;PRSS2;PRSS1	;Putative trypsin-6;Trypsin-2;Trypsin-1	8034000000		181540000	2.35937e+08	1.8596e+08	7.21012e+07	97080900	83273000	5.36413e+07	35682500	1.53997e+08	57531000	222480000	2.54827e+07	1.99787e+07	22309000	4.74473e+08	291900000	2.18537e+08	318090000		1004200000	22693000	29492000	2.3245e+07	9012400	12135000	10409550	6705200	4460350	1.92493e+07	7191400	27810000	3.18533e+06	2.49737e+06	2788600	5.93093e+07	3.64877e+07	27317000	3.97613e+07	240295000	2.63307e+08
P01008;CON__P41361	P01008	28;7	28;7	28;7	Antithrombin-III	SERPINC1	Antithrombin-III	26954000000		4.08413e+08	1.10651e+09	9.46043e+07	5.13353e+08	4.09373e+08	28989000	9.12297e+07	4.29977e+08	171640000	4.03983e+07	1.61057e+09	1.01444e+08	4.79917e+07	84215000	7.08237e+08	2364600000	3.67807e+08	405240000		998290000	1.51263e+07	4.09813e+07	3503900	1.90133e+07	15162000	1.07368e+06	3.37887e+06	15925000	6.35713e+06	1.49623e+06	5.96503e+07	3757200	1.77747e+06	3119100	2.62307e+07	87578000	1.36223e+07	15009000	4.50123e+08	7.03307e+08
P00450;CON__ENSEMBL:ENSBTAP00000031900	P00450	43;6	43;6	43;6	Ceruloplasmin	CP	Ceruloplasmin	45203000000		866440000	1.63593e+09	3.45093e+08	9.40193e+08	6.04517e+08	102235000	193260000	9.33227e+08	3.86253e+08	1.82113e+08	2.84877e+09	3.32423e+08	185850000	1.86957e+08	1.03797e+09	2.66447e+09	664080000	958040000		961770000	1.84347e+07	3.48077e+07	7342500	2.00043e+07	12862000	2175200	4.11193e+06	19856000	8218100	3.87473e+06	60612000	7072900	3.95433e+06	3977800	2.20833e+07	5.66907e+07	1.41293e+07	2.03837e+07	9.12497e+08	1.16957e+09
P01619	P01619	2	2	1	Ig kappa chain V-III region B6	IGKV3-20	Immunoglobulin kappa variable 3-20	4670000000		1.24163e+08	1.46123e+08	73802000	92758000	1.29467e+08	1.16205e+07	35390000	6.77667e+07	4.39897e+07	1.53893e+07	249100000	2.35903e+07	13238000	1.0019e+07	1.02357e+08	246720000	118690000	5.24803e+07		934000000	2.48327e+07	2.92243e+07	1.47603e+07	1.85513e+07	25893000	2.32413e+06	7078000	1.35533e+07	8.79803e+06	3.07787e+06	4.98197e+07	4.71807e+06	2.64767e+06	2.00378e+06	20471000	4.93433e+07	2.37387e+07	10496000	1.59157e+08	1.27267e+08
P31025;Q5VSP4	P31025	9;3	9;3	9;3	Lipocalin-1	LCN1	Lipocalin-1	7256900000		2.10777e+07	80759000	2.39033e+07	3.55693e+07	3.16873e+07	3186250	1.80263e+07	8.97593e+07	6.11583e+06	0	7966900	1.12473e+08	3320000	0	17322000	1935100000	2.09183e+07	1.77057e+07		907110000	2.63467e+06	1.0095e+07	2.98793e+06	4.44617e+06	3.96093e+06	398275	2.25327e+06	1.122e+07	764480	0	995835	1.40593e+07	415000	0	2.16523e+06	2.41887e+08	2614800	2213200	2.60547e+07	6.65487e+07
P61769	P61769	3	3	3	Beta-2-microglobulin;Beta-2-microglobulin form pI 5.3	B2M	Beta-2-microglobulin	5395700000		112410000	1.76413e+08	39346000	64543000	6.14947e+07	6851700	9250300	1.60053e+08	3.90737e+07	34751000	2.07653e+08	1.02008e+08	4.71713e+07	3108650	1.40087e+08	3.91297e+08	8.84013e+07	1.15687e+08		899280000	1.87353e+07	29402000	6.55773e+06	1.07573e+07	1.02492e+07	1141920	1541700	2.66753e+07	6.51227e+06	5.79187e+06	34609000	1.70017e+07	7.86187e+06	518110	2.33477e+07	65216000	1.47337e+07	19281000	150460000	1.45793e+08
Q9UBM4	Q9UBM4	12	12	12	Opticin	OPTC	Opticin	9600800000		2.86493e+08	2.42327e+08	1.93237e+08	104335000	2.00537e+08	5.41493e+07	69060000	29112000	1.31883e+08	1.40983e+07	4.06863e+08	12245000	4414150	5402700	4.17043e+08	4.41987e+08	3.47403e+08	2.41143e+08		872800000	26045000	2.20297e+07	17567000	9485000	1.82303e+07	4922700	6.27817e+06	2.64657e+06	1.19893e+07	1.28163e+06	3.69873e+07	1.11318e+06	401285	491157	3.79127e+07	4.01807e+07	3.15823e+07	2.19223e+07	3.32723e+08	2.13697e+08
P04217;CON__Q2KJF1	P04217	14;1	14;1	14;1	Alpha-1B-glycoprotein	A1BG	Alpha-1B-glycoprotein	13594000000		110690000	7.36187e+08	2.25987e+07	1.75547e+08	49684000	5.98337e+06	6799100	205100000	6.41893e+07	12675000	676910000	6.88607e+07	3.40113e+07	5.17613e+07	2.44307e+08	1.61167e+09	2.01167e+08	2.53247e+08		799650000	6.51117e+06	43305000	1.32937e+06	1.0326e+07	2922600	351953	399943	1.20647e+07	3.77583e+06	745580	39818000	4.05063e+06	2.00067e+06	3.04477e+06	1.43713e+07	9.48033e+07	1.18333e+07	1.48967e+07	1.36613e+08	5.07213e+08
P05155;CON__P50448	P05155	17;2	17;2	17;2	Plasma protease C1 inhibitor	SERPING1	Plasma protease C1 inhibitor	18329000000		4.13203e+08	5.96763e+08	1.77883e+08	361080000	274240000	61383000	80655000	3.21337e+08	198560000	9.22477e+07	641720000	129500000	6.94347e+07	55357000	4.63757e+08	1374900000	410220000	387460000		796920000	17965000	2.59463e+07	7734000	15699000	1.19237e+07	2668800	3.50673e+06	13971000	8633000	4.01077e+06	27901000	5.63053e+06	3.01887e+06	2.40683e+06	2.01633e+07	5.97787e+07	1.78357e+07	16846000	4.59513e+08	468720000
P25311	P25311	17	17	17	Zinc-alpha-2-glycoprotein	AZGP1	Zinc-alpha-2-glycoprotein	13849000000		219980000	514060000	55232000	2.14557e+08	230380000	2.51297e+07	5.79457e+07	1.70877e+08	7.66203e+07	23650000	7.98393e+08	5.15373e+07	30849000	2.93287e+07	3.27857e+08	1.26703e+09	2.15497e+08	3.07263e+08		769360000	1.22213e+07	2.85587e+07	3.06843e+06	1.19197e+07	12799000	1396100	3.21917e+06	9.49307e+06	4.25667e+06	1313900	4.43557e+07	2863200	1.71383e+06	1.62937e+06	1.82143e+07	7.03897e+07	11972000	1.70703e+07	236120000	4.31647e+08
P01024	P01024	92	92	82	Complement C3;Complement C3 beta chain;C3-beta-c;Complement C3 alpha chain;C3a anaphylatoxin;Acylation stimulating protein;Complement C3b alpha chain;Complement C3c alpha chain fragment 1;Complement C3dg fragment;Complement C3g fragment;Complement C3d fragment;Complement C3f fragment;Complement C3c alpha chain fragment 2	C3	Complement C3	72025000000		6.85393e+08	3314100000	142630000	1.47763e+09	1.10983e+09	58615000	179940000	9.16417e+08	247370000	1.14963e+08	4.75583e+09	134300000	3.81847e+07	290000000	1.19773e+09	7454000000	8.76823e+08	1.01444e+09		742520000	7.06593e+06	34166000	1.47043e+06	1.52333e+07	1.14417e+07	604277	1.85507e+06	9447600	2550200	1.18517e+06	4.90293e+07	1.38453e+06	393660	2989700	1.23477e+07	7.68453e+07	9.03943e+06	1.04583e+07	817600000	2.29003e+09
A0A0A0MRZ8;P04433	A0A0A0MRZ8;P04433	1;1	1;1	1;1	Ig kappa chain V-III region VG	IGKV3D-11	Immunoglobulin kappa variable 3D-11;Immunoglobulin kappa variable 3-11	2913700000		84520000	1.16473e+08	2.81597e+07	6.72023e+07	1.07317e+08	7.25097e+06	1.70257e+07	27499500	2.61457e+07	6.54123e+06	152990000	1.01164e+07	7.60737e+06	5932400	1.03495e+08	112326000	105959000	4.87987e+07		728430000	2.11297e+07	2.91187e+07	7.03993e+06	1.68003e+07	2.68283e+07	1812740	4.25637e+06	6874850	6536400	1.63533e+06	38247000	2.52903e+06	1.90187e+06	1483100	2.58733e+07	2.80817e+07	2.64893e+07	1.21997e+07	0	0
P61626	P61626	8	8	8	Lysozyme C	LYZ	Lysozyme C	6080000000		4.52063e+07	100934000	21525000	39567000	72978000	7672000	3.39953e+07	34114000	1.18037e+07	4698400	2.72427e+07	1.16158e+08	3059970	0	5.92557e+07	1363700000	2.90823e+07	5.56943e+07		675550000	5.02293e+06	11215000	2.39163e+06	4.39633e+06	8.10867e+06	852470	3.77723e+06	3.79043e+06	1.31153e+06	522043	3026900	12906400	339999	0	6.58393e+06	1.51517e+08	3.23137e+06	6.18827e+06	6.12167e+07	82210000
P02649;CON__Q03247	P02649	20;4	20;4	20;4	Apolipoprotein E	APOE	Apolipoprotein E	13181000000		3.54097e+08	5.19097e+08	219290000	123316000	210090000	5.98067e+07	122400000	7.75073e+07	126850000	2.71827e+07	6.13447e+08	3.58717e+07	8.09143e+06	2.04637e+07	4.96153e+08	7.94503e+08	3.10787e+08	2.74753e+08		599140000	1.60953e+07	2.35957e+07	9967600	5.60527e+06	9.54947e+06	2.71847e+06	5.56377e+06	3.52307e+06	5.76597e+06	1.23556e+06	27884000	1.63053e+06	367787	930167	2.25527e+07	3.61143e+07	1.41267e+07	12489000	3.72913e+08	3.53107e+08
P02753	P02753	8	8	8	Retinol-binding protein 4;Plasma retinol-binding protein(1-182);Plasma retinol-binding protein(1-181);Plasma retinol-binding protein(1-179);Plasma retinol-binding protein(1-176)	RBP4	Retinol-binding protein 4	5523600000		3.50203e+07	243010000	10522850	3.34917e+07	49678000	2382500	4548400	2.38803e+07	1.90267e+07	0	2.05747e+08	7259500	4421700	1730800	1.20657e+08	928900000	74876000	8.59643e+07		552360000	3.50203e+06	24301000	1052285	3.34917e+06	4967800	238250	454840	2.38803e+06	1.90267e+06	0	2.05747e+07	725950	442170	173080	1.20657e+07	92890000	7487600	8.59643e+06	5.38783e+07	1.80043e+08
Q9UBP4	Q9UBP4	11	11	11	Dickkopf-related protein 3	DKK3	Dickkopf-related protein 3	10871000000		2.92557e+08	3.11437e+08	2.32217e+08	1.61447e+08	166560000	5.77623e+07	7.60673e+07	108049000	1.21487e+08	23653000	4.41553e+08	9.52207e+07	28787000	25923000	3.81213e+08	519220000	337480000	2.42947e+08		543540000	14628000	15572000	1.16107e+07	8072300	8.32803e+06	2.88813e+06	3.80337e+06	5.40233e+06	6.07433e+06	1182630	2.20777e+07	4761100	1.43937e+06	1.29616e+06	1.90607e+07	25961000	16874000	12147000	3.15477e+08	242640000
CON__P08779;P08779	CON__P08779;P08779	35;35	20;20	14;14	Keratin, type I cytoskeletal 16	KRT16	;Keratin, type I cytoskeletal 16	15533000000		313890000	9.55077e+07	1.70827e+08	7.45307e+08	1.55473e+09	4.50717e+07	159720000	15233000	1.02358e+08	33617000	1.74433e+08	1.13013e+08	0	0	2.51713e+08	4.73967e+08	3.55917e+08	582550000		535630000	1.08237e+07	3293300	5.89053e+06	2.57003e+07	5.36117e+07	1.55417e+06	5507600	525290	3.52963e+06	1.15918e+06	6.01497e+06	3.89713e+06	0	0	8679800	1.63437e+07	12273000	20088000	387190000	1.19967e+08
P22914	P22914	11	11	11	Beta-crystallin S	CRYGS	Gamma-crystallin S	4671000000		2.32283e+08	24262300	4.80373e+08	9461750	69849000	3344800	0	326290000	1.78367e+07	0	42863000	1.60283e+08	0	0	90188000	1.78997e+07	1.28228e+07	7.24087e+07		519000000	25809000	2.6958e+06	5.33743e+07	1051265	7761000	371643	0	3.62543e+07	1.98187e+06	0	4.76253e+06	17809000	0	0	1.00208e+07	1.98887e+06	1424740	8045400	222240000	0
P10451;CON__P31096	P10451	5;1	5;1	5;1	Osteopontin	SPP1	Osteopontin	5948100000		2.30143e+08	1.78187e+08	9.36997e+07	1.15203e+08	9.07003e+07	53160000	38081000	42954000	1.01034e+08	3.88677e+07	2.18173e+08	5.31643e+07	2.95903e+07	5070300	2.24463e+08	1.38507e+08	2.10777e+08	120920000		495670000	1.91787e+07	1.48487e+07	7.80847e+06	9.60027e+06	7.55833e+06	4430000	3173400	3.57947e+06	8.41943e+06	3.23897e+06	1.81807e+07	4430400	2.46587e+06	422527	1.87053e+07	1.15423e+07	1.75647e+07	1.00766e+07	2.68557e+08	1.55563e+08
P04196	P04196	18	18	18	Histidine-rich glycoprotein	HRG	Histidine-rich glycoprotein	10150000000		1.26553e+08	4.20713e+08	64275000	1.38253e+08	101216000	6.16093e+06	2.17297e+07	143830000	5.13957e+07	1.91017e+07	665180000	6.01593e+07	2.83193e+07	30813000	266760000	935940000	1.52123e+08	1.50937e+08		483350000	6.02613e+06	2.00343e+07	3060700	6.58363e+06	4.81993e+06	293380	1.03474e+06	6.84913e+06	2.44743e+06	909610	3.16753e+07	2864700	1.34853e+06	1467300	12703000	4.45683e+07	7.24403e+06	7.18747e+06	161790000	277350000
P43320	P43320	15	15	15	Beta-crystallin B2	CRYBB2	Beta-crystallin B2	7201400000		1.30263e+08	6.59967e+06	2104300000	3.69067e+06	9508300	0	0	7.97613e+07	9.40647e+06	0	10029500	20199000	0	0	9.95217e+06	0	0	1.67197e+07		480090000	8684200	439977	1.40287e+08	246043	633883	0	0	5317400	627097	0	668637	1346610	0	0	663487	0	0	1.11462e+06	1.25203e+08	0
P10745	P10745	43	43	43	Retinol-binding protein 3	RBP3	Retinol-binding protein 3	23305000000		4.25267e+08	1.12797e+09	3.33327e+08	2.07653e+08	5.55583e+08	9.73987e+07	152580000	1.57553e+08	2.99623e+08	2.57403e+07	1.49973e+09	5.52017e+07	5035850	4.52033e+07	792690000	830980000	5.04287e+08	654350000		475620000	8678800	23019000	6.80253e+06	4.23783e+06	1.13387e+07	1987700	3113900	3215300	6.11483e+06	525310	30607000	1.12657e+06	102774	922513	1.61777e+07	16959000	10291400	13354000	5.29673e+08	8.75317e+08
P06396;CON__Q3SX14	P06396;CON__Q3SX14	28;19	28;19	28;19	Gelsolin	GSN	Gelsolin;	15594000000		3.03257e+08	4.99467e+08	110220000	1.37103e+08	2.97463e+08	4.92323e+07	94352000	1.81943e+08	1.50763e+08	2.16163e+07	6.05443e+08	3.07553e+07	5886100	4.57557e+07	614050000	1345000000	3.35077e+08	3.70643e+08		458650000	8919300	1.46903e+07	3.24177e+06	4.03243e+06	8.74893e+06	1.44803e+06	2.77507e+06	5351300	4.43417e+06	635777	17807000	904577	173121	1.34573e+06	18060000	39560000	9855200	1.09013e+07	3.53193e+08	3.84573e+08
A2NJV5;A0A0A0MRZ7;A0A075B6S6;A0A075B6S2;A0A075B6P5;A0A087WW87;P06310;P01615;P01614	A2NJV5;A0A0A0MRZ7;A0A075B6S6;A0A075B6S2;A0A075B6P5;A0A087WW87;P06310;P01615;P01614	1;1;1;1;1;1;1;1;1	1;1;1;1;1;1;1;1;1	1;1;1;1;1;1;1;1;1	Ig kappa chain V-II region RPMI 6410;Ig kappa chain V-II region FR;Ig kappa chain V-II region Cum	IGKV A18;IGKV2D-26;IGKV2D-30;IGKV2D-29;IGKV2D-28;IGKV2-40	Immunoglobulin kappa variable 2-29;Immunoglobulin kappa variable 2D-26;Immunoglobulin kappa variable 2D-30;Immunoglobulin kappa variable 2D-29;Immunoglobulin kappa variable 2-28;Immunoglobulin kappa variable 2-40;Immunoglobulin kappa variable 2-30;Immunogl	2738400000		53832000	1.07044e+08	1.91317e+07	41901000	6.52153e+07	7.87357e+06	18774000	12995500	36919000	6307100	1.62393e+08	10379200	5.65143e+06	0	80993000	1.77053e+08	7.65567e+07	3.75757e+07		456400000	8.97203e+06	1.78407e+07	3.18857e+06	6983500	1.08693e+07	1.31223e+06	3.12903e+06	2165950	6.15317e+06	1.05119e+06	2.70657e+07	1729850	941907	0	1.34987e+07	29509000	1.27593e+07	6.26257e+06	0	0
P0C0L5	P0C0L5	77	77	4	Complement C4-B;Complement C4 beta chain;Complement C4-B alpha chain;C4a anaphylatoxin;C4b-B;C4d-B;Complement C4 gamma chain	C4B	Complement C4-B	34786000000		8.34943e+08	1.08643e+09	1.21853e+08	3.85667e+08	1.49527e+08	101247000	1.04141e+08	204650000	236260000	195920000	1.87663e+09	1.05373e+08	4.18453e+07	7.45937e+07	937830000	3327400000	3.47503e+08	1.46367e+09		429460000	10308000	1.34123e+07	1.50437e+06	4761300	1.84603e+06	1.24996e+06	1.28567e+06	2.52653e+06	2916800	2418800	2.31683e+07	1.30093e+06	516610	920907	1.15783e+07	41079000	4.29017e+06	18070000	910700000	8.34657e+08
Q12805	Q12805	20	20	20	EGF-containing fibulin-like extracellular matrix protein 1	EFEMP1	EGF-containing fibulin-like extracellular matrix protein 1	9514500000		4.29627e+08	2.79387e+08	1.78957e+08	1.32843e+08	257800000	5.01207e+07	5.30503e+07	1.64354e+07	1.49613e+08	6418300	3.29947e+08	1.27586e+07	1842500	2109650	4.73773e+08	300820000	312730000	1.88877e+08		413680000	1.86793e+07	1.21473e+07	7.78067e+06	5.77593e+06	1.12087e+07	2.17917e+06	2.30653e+06	714577	6505000	279060	1.43453e+07	554727	80109	91722	20599000	1.30793e+07	13597000	8.21203e+06	481670000	243840000
P07998	P07998	5	5	5	Ribonuclease pancreatic	RNASE1	Ribonuclease pancreatic	2655200000		133950000	124620000	6.61603e+07	28680000	4.70007e+07	8.84823e+06	6685600	1.71793e+07	4.67113e+07	16576000	3.17427e+07	1.79907e+07	12342000	5.42137e+06	1.22397e+08	76132000	4.34033e+07	79218000		379310000	1.91363e+07	1.78027e+07	9451500	4097200	6.71443e+06	1.26402e+06	955083	2.45417e+06	6.67303e+06	2.36803e+06	4.53463e+06	2.57007e+06	1763100	774477	17485000	1.0876e+07	6.20043e+06	11317000	1.38207e+08	8.35073e+07
P01700;P01699	P01700;P01699	3;2	3;2	3;2	Ig lambda chain V-I region HA;Ig lambda chain V-I region VOR	IGLV1-47; IGLV1-44	Immunoglobulin lambda variable 1-47;Immunoglobulin lambda variable 1-44	1880500000		3.12553e+07	60291000	1.06792e+07	2.45037e+07	2.22473e+07	0	1.42953e+07	5630600	13549000	1788850	9.03397e+07	4379200	0	0	2.01483e+08	9.87133e+07	3.01277e+07	2.48347e+07		376110000	6.25107e+06	1.20581e+07	2.13583e+06	4900700	4449500	0	2859100	1126100	2.70987e+06	357775	1.80677e+07	875840	0	0	40296000	1.97427e+07	6.02547e+06	4.96703e+06	37077000	50072000
P01019	P01019	12	12	12	Angiotensinogen;Angiotensin-1;Angiotensin-2;Angiotensin-3;Angiotensin-4;Angiotensin 1-9;Angiotensin 1-7;Angiotensin 1-5;Angiotensin 1-4	AGT	Angiotensinogen	6802300000		7.31503e+07	2.11567e+08	20570000	1.08973e+08	9.86887e+07	8960700	20379000	8.44483e+07	2.42977e+07	1.81687e+07	3.46883e+08	38487000	3.08873e+06	3.59433e+07	1.30547e+08	8.38247e+08	9.58263e+07	1.09227e+08		340120000	3.65753e+06	10578000	1.0285e+06	5448600	4.93443e+06	448037	1.01895e+06	4.22243e+06	1.21483e+06	908430	17344000	1.92437e+06	154437	1.79717e+06	6.52737e+06	4.19123e+07	4.79133e+06	5.46123e+06	84794000	1.51537e+08
CON__Q04695;Q04695;CON__Q99PS0	CON__Q04695;Q04695	31;31;1	18;18;1	5;5;0	Keratin, type I cytoskeletal 17	KRT17	;Keratin, type I cytoskeletal 17	9845700000		398900000	56978000	2.50694e+08	551000000	8.47693e+08	6.03802e+07	206791000	20567000	2.18983e+07	1.29579e+07	8.79367e+07	3.05793e+07	5289900	4528600	1.35303e+08	43074000	1.36437e+08	443300000		339510000	13755100	1964750	8.64457e+06	19000000	2.92307e+07	2.08203e+06	7130600	709220	755120	446823	3.03233e+06	1.05449e+06	182410	156160	4.66563e+06	1.4853e+06	4704700	1.52858e+07	3.42163e+08	0
P00751	P00751	27	27	27	Complement factor B;Complement factor B Ba fragment;Complement factor B Bb fragment	CFB	Complement factor B	11648000000		1.35953e+08	385760000	43124000	212500000	1.89333e+08	8.76037e+06	3.31657e+07	1.57703e+08	7.52103e+07	2.48103e+07	5.80893e+08	9370000	1806350	3.07837e+07	3.28483e+08	1.29143e+09	1.35267e+08	238960000		323560000	3.77647e+06	1.07153e+07	1197890	5.90273e+06	5.25927e+06	243343	921260	4.38067e+06	2089200	689180	16136000	260280	50176	855117	9.12453e+06	3.58733e+07	3.75743e+06	6.63773e+06	174930000	3.06883e+08
P12273	P12273	6	6	6	Prolactin-inducible protein	PIP	Prolactin-inducible protein	2911000000		4.55493e+07	10693000	10703100	8.30607e+07	1.61247e+08	2926050	1.49383e+07	6352800	6.84177e+06	3918600	9894000	24898000	0	0	1.97137e+07	4.32487e+08	3.21293e+07	1.10197e+08		323450000	5061100	1188110	1.18923e+06	9.22897e+06	1.79163e+07	325120	1.65977e+06	705870	760187	435397	1.09931e+06	2.76643e+06	0	0	2.19043e+06	4.80547e+07	3.56993e+06	12244000	45265000	15666000
P01042;CON__P01045-1;CON__Q2KJ62;CON__P01044-1	P01042	20;1;1;1	20;1;1;1	20;1;1;1	Kininogen-1;Kininogen-1 heavy chain;T-kinin;Bradykinin;Lysyl-bradykinin;Kininogen-1 light chain;Low molecular weight growth-promoting factor	KNG1	Kininogen-1	11277000000		91036000	450350000	19324000	1.59927e+08	1.02846e+08	7.25307e+06	27624000	45074000	4.23287e+07	3.85083e+06	6.39253e+08	1.78283e+07	10581500	26194000	225610000	1.51987e+09	179130000	191040000		322210000	2.60103e+06	12867000	552110	4569300	2.93847e+06	207230	789250	1.28785e+06	1209400	110024	1.82643e+07	509380	302330	748407	6.44593e+06	43425000	5118000	5.45833e+06	9.21287e+07	3.57453e+08
P07339	P07339	14	14	14	Cathepsin D;Cathepsin D light chain;Cathepsin D heavy chain	CTSD	Cathepsin D	6108800000		1.46263e+08	197620000	60817000	7.84183e+07	139740000	2.30383e+07	7.14157e+07	4.22193e+07	1.19603e+08	1.49123e+07	2.58023e+08	2.68957e+07	2975200	5594500	2.05607e+08	3.09357e+08	1.78107e+08	1.58517e+08		321520000	7.69793e+06	1.04013e+07	3.20087e+06	4.12727e+06	7.35483e+06	1.21256e+06	3.75873e+06	2222100	6.29503e+06	784870	1.35803e+07	1.41557e+06	156590	294450	1.08213e+07	16282000	9.37427e+06	8342900	147770000	1.56453e+08
P01861	P01861	13	5	5	Ig gamma-4 chain C region	IGHG4	Immunoglobulin heavy constant gamma 4	4479800000		1.60613e+07	106010000	1.25013e+07	2.67053e+07	4.20333e+07	1.93493e+06	1.30507e+07	3.42733e+07	2.17563e+07	1763650	475350000	50756000	1.07777e+08	2.83417e+08	34059000	2.36413e+08	21176000	8.82837e+06		319990000	1.14724e+06	7.57227e+06	892963	1907500	3002400	138208	932213	2448100	1.55403e+06	125975	3.39537e+07	3.62543e+06	7.69827e+06	20244000	2.43283e+06	1.68867e+07	1.51257e+06	630597	2.66413e+07	1.02953e+08
P02749;CON__P17690	P02749	12;1	12;1	12;1	Beta-2-glycoprotein 1	APOH	Beta-2-glycoprotein 1	5349800000		112040000	201200000	6.47647e+06	8.23707e+06	1.06376e+08	1931300	8.31127e+06	3.87273e+07	9.62217e+06	2.10863e+06	2.56823e+08	17341000	3504900	8.44657e+06	71646000	7.48713e+08	1.35403e+08	47003000		314690000	6590500	1.18347e+07	380970	484533	6257500	113605	488907	2278100	566010	124039	15107000	1.02006e+06	206170	496857	4.21447e+06	44042000	7964900	2764900	106799000	155490000
P06702	P06702	6	6	6	Protein S100-A9	S100A9	Protein S100-A9	2428800000		4.60693e+07	19970000	167290000	6.19987e+07	1.72777e+08	0	2.21617e+07	0	2.10587e+07	0	1.93857e+07	0	0	0	52936000	5.24437e+07	6.62557e+07	107240000		303600000	5758700	2.49627e+06	2.09113e+07	7.74983e+06	21597000	0	2770200	0	2.63233e+06	0	2423200	0	0	0	6617000	6.55547e+06	8.28193e+06	1.34047e+07	6.41433e+07	0
CON__P02662	CON__P02662	6	6	6	Casein Taurus			2245900000		3.87177e+07	9.37863e+06	7.21267e+06	7.96597e+07	179060000	6.81917e+06	4.87237e+07	0	5.15347e+06	5.57943e+06	1.49352e+07	4726300	0	0	3.96517e+07	1.14038e+08	9.78383e+07	1.00285e+08		249540000	4302000	1.04209e+06	801407	8.85107e+06	1.98957e+07	757687	5.41373e+06	0	572603	619940	1.65947e+06	525150	0	0	4.40577e+06	12671000	10871000	1.11423e+07	5.54917e+07	12882500
P31151;Q86SG5	P31151;Q86SG5	6;3	6;3	6;3	Protein S100-A7;Protein S100-A7A	S100A7;S100A7A	Protein S100-A7;Protein S100-A7A	1674000000		31071000	1.66617e+07	1.25533e+08	32367000	1.37283e+08	8015300	22307000	0	2.17487e+07	3.38563e+06	22197000	3999600	3437500	0	22884000	40097000	2.19633e+07	5.60917e+07		239150000	4.43867e+06	2.38023e+06	17933000	4.62383e+06	1.96117e+07	1145040	3.18667e+06	0	3.10693e+06	483663	3171000	571370	491080	0	3.26917e+06	5.72817e+06	3137600	8013100	3.67807e+07	16169500
P02750	P02750	10	10	10	Leucine-rich alpha-2-glycoprotein	LRG1	Leucine-rich alpha-2-glycoprotein	3732900000		64652000	2.69833e+08	1.36027e+07	5.39837e+07	5.55797e+07	4653000	1.22155e+07	2.45127e+07	25487000	5.43797e+06	1.81353e+08	25742000	1905100	6970400	110399000	2.68353e+08	51183000	7.21673e+07		219580000	3.80307e+06	1.58727e+07	800167	3.17553e+06	3.26937e+06	273710	718553	1441900	1.49923e+06	319880	1.06677e+07	1514240	112065	410023	6.49407e+06	1.57857e+07	3.01077e+06	4.24513e+06	8.53787e+07	1.96317e+08
P02760;CON__P00978	P02760	12;1	12;1	12;1	Protein AMBP;Alpha-1-microglobulin;Inter-alpha-trypsin inhibitor light chain;Trypstatin	AMBP	Protein AMBP	3395600000		3.10513e+07	1.48663e+08	3515700	4.00583e+07	3.37347e+07	5436550	5.03883e+06	14520900	1.06057e+07	0	1.89037e+08	9148200	3962650	0	69122000	4.82597e+08	3.55443e+07	5.90693e+07		212230000	1.94073e+06	9.29147e+06	219735	2.50363e+06	2108400	339790	314927	907557	662853	0	1.18143e+07	571760	247660	0	4.32013e+06	3.01623e+07	2.22153e+06	3.69183e+06	39657000	1.04104e+08
P01701	P01701	2	2	2	Ig lambda chain V-I region NEW	IGLV1-51	Immunoglobulin lambda variable 1-51	621000000		9868500	20510000	4065000	6740600	19388000	2.01513e+06	7.11557e+06	16964000	7.80593e+06	4.20663e+06	2.25787e+07	8.54947e+06	4978400	3.86793e+06	1.34067e+07	3.02983e+07	18089000	6.55253e+06		207000000	3.28953e+06	6836800	1355000	2.24687e+06	6.46263e+06	671720	2.37183e+06	5.65467e+06	2.60197e+06	1402200	7.52627e+06	2.84983e+06	1659500	1289300	4.46883e+06	10099500	6.02963e+06	2.18417e+06	0	17664000
CON__P02666	CON__P02666	2	2	2	Casein Taurus			1235800000		22886000	10489200	5.86167e+06	5.03173e+07	9.49887e+07	8178700	36691000	0	4.34123e+06	3046000	0	4211200	0	0	2.24187e+07	3.84907e+07	5.53097e+07	61006000		205970000	3.81437e+06	1748150	976960	8386200	1.58313e+07	1363100	6.11517e+06	0	723533	507670	0	701870	0	0	3.73647e+06	6415100	9218200	1.01677e+07	31043000	0
P62987;P62979;P0CG47;P0CG48	P62987;P62979;P0CG47;P0CG48	4;4;4;4	4;4;4;4	4;4;4;4	Ubiquitin-60S ribosomal protein L40;Ubiquitin;60S ribosomal protein L40;Ubiquitin-40S ribosomal protein S27a;Ubiquitin;40S ribosomal protein S27a;Polyubiquitin-B;Ubiquitin;Polyubiquitin-C;Ubiquitin	UBA52;RPS27A;UBB;UBC	Ubiquitin-60S ribosomal protein L40;Ubiquitin-40S ribosomal protein S27a;Polyubiquitin-B;Polyubiquitin-C	1232000000		4.77143e+07	1.97563e+07	73774000	25215000	6.22173e+07	6.10663e+06	27025000	0	11220000	3.76867e+06	1.76273e+07	0	0	0	3.66667e+07	2.88287e+07	2.40067e+07	26750000		205340000	7.95237e+06	3.29273e+06	12296000	4.20247e+06	1.03696e+07	1.01779e+06	4504200	0	1.87003e+06	628100	2.93787e+06	0	0	0	6.11107e+06	4.80473e+06	4001100	4.45837e+06	5.41993e+07	23667000
P06312	P06312	4	4	4	Ig kappa chain V-IV region	IGKV4-1	Immunoglobulin kappa variable 4-1	793310000		8.69023e+06	21462000	2.65557e+06	4027200	33711000	1739900	1883800	6317700	7.34093e+06	1649250	3.35043e+07	0	0	0	2.20993e+07	105318000	12150000	9067900		198330000	2172600	5.36557e+06	663893	1006810	8427700	434960	470940	1579400	1.83523e+06	412305	8.37607e+06	0	0	0	5524800	2.63293e+07	3.03743e+06	2.26693e+06	0	24415000
CON__Q6NT21;P78385;CON__P78385;CON__Q14533;CON__O43790;O43790;Q14533	CON__Q6NT21;P78385;CON__P78385;CON__Q14533;CON__O43790;O43790;Q14533	20;20;18;17;16;16;15	19;19;17;16;15;15;14	3;3;1;2;2;2;2	Keratin, type II cuticular Hb3;Keratin, type II cuticular Hb6;Keratin, type II cuticular Hb1	KRT83;KRT86;KRT81	;Keratin, type II cuticular Hb3;;;;Keratin, type II cuticular Hb6;Keratin, type II cuticular Hb1	6135800000		2.24873e+07	70203000	12347000	53623500	2.46527e+07	1.01373e+07	1.54793e+09	1.32063e+07	7731400	7983200	6.68443e+07	2334150	1338900	0	42740000	1.52733e+08	48950000	24496500		197930000	725400	2264600	398290	1729800	795243	327010	4.99337e+07	426017	249400	257523	2.15623e+06	75296	43191	0	1378700	4926800	1579000	790210	0	0
Q9NZT1	Q9NZT1	8	8	8	Calmodulin-like protein 5	CALML5	Calmodulin-like protein 5	1757700000		62857000	2.05103e+07	90086000	2.19033e+07	78279000	28325000	56300000	6905500	13197000	5.66993e+06	3.24017e+07	9.96957e+06	4.67217e+06	2688300	4.98777e+07	21382000	4.57523e+07	4.86357e+07		195300000	6984100	2278900	1.00095e+07	2.43377e+06	8.69763e+06	3147200	6.25553e+06	767280	1.46637e+06	629993	3.60017e+06	1107730	519123	298700	5.54193e+06	2375800	5083600	5403900	8.17463e+07	36976000
A0A0B4J1U7	A0A0B4J1U7	1	1	1	Immunoglobulin heavy variable 6-1	IGHV6-1	Immunoglobulin heavy variable 6-1	971670000		4.71483e+06	2.90057e+07	4.59827e+06	3174700	1.15757e+07	0	0	0	11265000	5032500	57858000	0	0	0	1.51013e+07	133400000	1.98583e+07	3.20983e+07		194330000	942970	5.80107e+06	919640	634940	2.31517e+06	0	0	0	2.25303e+06	1006520	1.15717e+07	0	0	0	3.02023e+06	2.66803e+07	3.97173e+06	6.41967e+06	0	0
P80748;A0A075B6K5;A0A075B6K2	P80748;A0A075B6K5	3;2;1	3;2;1	3;2;1	Ig lambda chain V-III region LOI	IGLV3-9	Immunoglobulin lambda variable 3-21;Immunoglobulin lambda variable 3-9	1158000000		24529000	46746000	8.73797e+06	1.84267e+07	2.56913e+07	0	1.10643e+07	0	1.02945e+07	2.41623e+06	7.87407e+07	0	0	0	20207000	101596000	19047000	18497000		193000000	4088200	7.79097e+06	1.45633e+06	3071100	4281900	0	1844000	0	1.71573e+06	402707	1.31233e+07	0	0	0	3.36783e+06	1.69327e+07	3174500	3.08283e+06	0	35916500
P05109	P05109	4	4	4	Protein S100-A8;Protein S100-A8, N-terminally processed	S100A8	Protein S100-A8	1519800000		3.54117e+07	12212500	53516000	2.50043e+07	1.74817e+08	6108100	2.11357e+07	0	20638000	1.97333e+06	0	2.52373e+06	0	0	28367000	21836000	53801000	51279000		189970000	4.42647e+06	1.52653e+06	6689500	3.12553e+06	2.18523e+07	763515	2.64197e+06	0	2.57973e+06	246663	0	315467	0	0	3.54593e+06	2729500	6725100	6.40987e+06	46511000	20772000
P63261	P63261	14	14	1	Actin, cytoplasmic 2;Actin, cytoplasmic 2, N-terminally processed	ACTG1	Actin, cytoplasmic 2	3654700000		5.46843e+07	116010000	41157000	2.88767e+07	3.14017e+08	1.19342e+07	42225000	0	100430000	5.50207e+06	1.32863e+08	8269800	0	0	1.12343e+08	3.97447e+07	1.55217e+08	54946000		182730000	2734200	5.80053e+06	2.05787e+06	1.44383e+06	15701000	596717	2.11123e+06	0	5.02147e+06	275103	6643200	413483	0	0	5.61717e+06	1.98723e+06	7760700	2747300	75166000	1.00246e+08
Q16270	Q16270	10	10	10	Insulin-like growth factor-binding protein 7	IGFBP7	Insulin-like growth factor-binding protein 7	2557600000		107310000	7.11107e+07	3.88163e+07	3.56023e+07	3.37073e+07	1143455	7.00093e+06	2.62083e+07	3.20677e+07	6.47877e+06	8.58233e+07	7611600	5.03037e+06	2175400	1.70617e+08	8.33357e+07	9.52087e+07	4.43833e+07		182680000	7.66483e+06	5.07933e+06	2772600	2.54303e+06	2.40767e+06	81676	500070	1872000	2290600	462767	6.13023e+06	543683	359307	155385	1.21867e+07	5.95257e+06	6.80063e+06	3.17023e+06	106710000	56405000
P24592	P24592	5	5	5	Insulin-like growth factor-binding protein 6	IGFBP6	Insulin-like growth factor-binding protein 6	1764200000		5.32693e+07	52518000	3.80497e+07	20103000	3.63397e+07	16624000	7.64897e+06	43842000	2.60917e+07	4.18993e+06	42225000	1.70513e+07	9333900	9133000	6.79647e+07	7.33027e+07	3.97413e+07	30652000		176420000	5.32693e+06	5251800	3.80497e+06	2010300	3.63397e+06	1662400	764897	4384200	2.60917e+06	418993	4222500	1.70513e+06	933390	913300	6.79647e+06	7.33027e+06	3.97413e+06	3065200	71077000	4.35757e+07
P47929	P47929	8	8	8	Galectin-7	LGALS7	Galectin-7	1741400000		2.41633e+07	10802500	22863000	26303000	245490000	6.52753e+06	1.84283e+07	0	16594000	0	33109000	0	0	0	3.32453e+07	5.78747e+07	7.50873e+07	35666000		174140000	2.41633e+06	1080250	2286300	2630300	24549000	652753	1.84283e+06	0	1659400	0	3310900	0	0	0	3.32453e+06	5.78747e+06	7.50873e+06	3566600	47952000	0
A0A0B4J1X5;A0A0C4DH42;P01767	A0A0B4J1X5;A0A0C4DH42;P01767	3;2;2	2;1;1	1;0;0	Ig heavy chain V-III region BUT	IGHV3-74;IGHV3-66	Immunoglobulin heavy variable 3-74;Immunoglobulin heavy variable 3-66;Immunoglobulin heavy variable 3-53	1191600000		3.69073e+07	2.18813e+07	9858700	14220900	4.05597e+07	2588250	5824300	7188800	9549500	0	2.94697e+07	3180300	0	0	6.08457e+07	1.21553e+08	2.56947e+07	1.56547e+07		170230000	5.27243e+06	3.12587e+06	1.40842e+06	2.03153e+06	5.79427e+06	369755	832053	1027000	1.36423e+06	0	4.20997e+06	454320	0	0	8692300	17365000	3.67063e+06	2236400	3.66373e+07	21267000
P01780;A0A0B4J1V1;P01763;P01762;A0A0C4DH32;P0DP04;A0A0B4J1X8;P01782	P01780;A0A0B4J1V1;P01763;P01762	3;2;2;2;1;1;1;1	2;1;1;1;1;1;1;1	1;0;0;0;0;0;0;0	Ig heavy chain V-III region JON;Ig heavy chain V-III region WEA;Ig heavy chain V-III region TRO	IGHV3-21	Immunoglobulin heavy variable 3-7;Immunoglobulin heavy variable 3-21;Immunoglobulin heavy variable 3-48;Immunoglobulin heavy variable 3-11	845810000		2.99797e+07	3.16673e+07	7195200	8402900	2.44927e+07	2287250	0	0	10677900	2382600	39259000	0	0	0	1.98987e+07	6.49533e+07	20093000	2.29993e+07		169160000	5.99593e+06	6333400	1.43907e+06	1680600	4.89857e+06	457455	0	0	2135600	476510	7.85173e+06	0	0	0	3979700	1.29907e+07	4.01853e+06	4599900	3.80633e+07	2.72477e+07
P00747;CON__P06868;Q02325;P08519	P00747	29;4;1;1	29;4;1;1	29;4;1;1	Plasminogen;Plasmin heavy chain A;Activation peptide;Angiostatin;Plasmin heavy chain A, short form;Plasmin light chain B	PLG	Plasminogen	7075900000		3.91243e+07	335370000	7.46083e+06	79457000	61967000	2448000	1.11135e+07	8204800	3.98157e+07	1619050	4.51787e+08	8769100	0	1936750	144690000	1.03013e+09	3.91723e+07	100462000		168470000	931527	7985000	177634	1891800	1.47543e+06	58285.5	264607	195353	948000	38549	1.07569e+07	208785	0	46113	3445000	2.45273e+07	932680	2.39197e+06	68354000	256240000
P01023;P20742;CON__ENSEMBL:ENSBTAP00000024146	P01023	41;4;3	41;4;3	41;4;3	Alpha-2-macroglobulin	A2M	Alpha-2-macroglobulin	11961000000		4.37707e+08	495100000	1.42363e+08	1.78547e+08	2.22477e+08	40129000	3.81733e+07	29243000	163150000	1.68987e+07	609730000	3.67577e+07	3.80097e+07	1.03984e+07	4.12857e+08	4.62073e+08	427110000	226210000		166120000	6.07923e+06	6876400	1977300	2.47987e+06	3089900	557343	530190	406157	2266000	234703	8468500	510523	527913	144424	5.73413e+06	6.41773e+06	5932100	3.14187e+06	512060000	3.82513e+08
P04004;CON__Q3ZBS7	P04004	10;1	10;1	10;1	Vitronectin;Vitronectin V65 subunit;Vitronectin V10 subunit;Somatomedin-B	VTN	Vitronectin	3628500000		6.43273e+06	1.97077e+08	2527900	2.36307e+07	46194000	3190200	1.92004e+07	0	1.05817e+07	1999250	2.65863e+08	3802400	0	0	5.95477e+07	435160000	5.94133e+07	8.10587e+07		151190000	268033	8.21137e+06	105330	984600	1.92477e+06	132930	800020	0	440920	83303.5	1.10776e+07	158430	0	0	2.48117e+06	1.81317e+07	2.47557e+06	3.37747e+06	10914000	132780000
P62805	P62805	5	5	5	Histone H4	HIST1H4A	Histone H4	904680000		5.69533e+06	3531850	4581250	8976600	1.00513e+08	7.06407e+06	31329000	0	3143800	2.80803e+07	6.13793e+07	0	0	0	1.24599e+07	8317700	2.13747e+07	1.05893e+07		150780000	949233	588640	763540	1496100	16752000	1.17734e+06	5.22147e+06	0	523970	4.68003e+06	1.023e+07	0	0	0	2.07667e+06	1386300	3.56243e+06	1.76487e+06	13061000	5313700
P10599	P10599	4	4	4	Thioredoxin	TXN	Thioredoxin	1028500000		4.60003e+07	28657000	26152000	29632000	5.73497e+07	5.45563e+06	11761150	0	6.16747e+06	0	3.77987e+07	0	0	0	2.98817e+07	24827000	2.18977e+07	21165000		146920000	6.57153e+06	4.09387e+06	3.73597e+06	4.23313e+06	8192800	779377	1680130	0	881057	0	5.39977e+06	0	0	0	4.26877e+06	3.54663e+06	3.12823e+06	3.02357e+06	5.20623e+07	3.75817e+07
P01871	P01871	16	16	3	Ig mu chain C region	IGHM	Immunoglobulin heavy constant mu	3223900000		0	0	0	0	0	0	0	0	0	0	493320000	0	0	0	5.81303e+08	0	0	0		134330000	0	0	0	0	0	0	0	0	0	0	20555000	0	0	0	2.42213e+07	0	0	0	0	0
O94985	O94985	21	21	21	Calsyntenin-1;Soluble Alc-alpha;CTF1-alpha	CLSTN1	Calsyntenin-1	4795300000		1.88803e+08	1.58623e+08	1.14797e+08	7.14173e+07	130950000	19657000	6.62383e+07	2.34613e+07	8.67603e+07	1.20807e+07	90725000	0	0	0	2.84223e+08	124550000	1.51023e+08	75113000		129600000	5102700	4.28713e+06	3.10253e+06	1930200	3.53917e+06	531270	1790200	634087	2344900	326500	2.45203e+06	0	0	0	7681700	3.36623e+06	4.08177e+06	2.03007e+06	187450000	1.34267e+08
P36222	P36222	13	13	13	Chitinase-3-like protein 1	CHI3L1	Chitinase-3-like protein 1	2802800000		8.00083e+07	4.16857e+07	4.77827e+07	4.77033e+07	39495000	4431450	5.73097e+06	1.12165e+07	3.36653e+07	40621000	154930000	3243900	1.19413e+07	0	93661000	1.47383e+08	71693000	1.01619e+08		127400000	3.63673e+06	1894800	2171900	2168300	1.79523e+06	201430	260500	509837	1.53027e+06	1.84643e+06	7042300	147450	542773	0	4.25733e+06	6.69933e+06	3.25877e+06	4.61897e+06	9.48037e+07	3.43593e+07
Q5T750	Q5T750	1	1	1	Immunoglobulin kappa variable 3D-15	XP32	Skin-specific protein 32	1366100000		6.28977e+07	2.80733e+07	2.02573e+07	3.05177e+07	54471000	1.51163e+07	2.41007e+07	0	2.07067e+07	3.52787e+06	3.66347e+07	0	0	0	3.60207e+07	4.80743e+07	2.88817e+07	4.60837e+07		124190000	5.71797e+06	2552100	1841600	2774300	4951900	1.37422e+06	2.19093e+06	0	1.88243e+06	320717	3.33043e+06	0	0	0	3.27463e+06	4370400	2625600	4189400	0	0
P02748;CON__Q3MHN2	P02748	15;2	15;2	15;2	Complement component C9;Complement component C9a;Complement component C9b	C9	Complement component C9	2963400000		4.65197e+07	2.89283e+07	7.54093e+06	5.90467e+07	2.52487e+07	4.12197e+06	5.75047e+06	1.97513e+07	20457000	1977000	2.71017e+08	2.99667e+06	817740	3.86113e+06	41717000	345970000	3.05537e+07	7.33823e+07		113980000	1789200	1.11264e+06	290033	2.27103e+06	971090	158537	221180	759660	786807	76039	1.04236e+07	115258	31451	148507	1.60448e+06	1.33067e+07	1.17513e+06	2822400	5.36387e+07	4.26487e+07
P13646;CON__ENSEMBL:ENSP00000377550	P13646;CON__ENSEMBL:ENSP00000377550	19;17	11;9	0;0	Keratin, type I cytoskeletal 13	KRT13	Keratin, type I cytoskeletal 13;	3147300000		6.00833e+07	0	4314900	68949000	4.58787e+07	0	220790000	26450000	8.13147e+07	0	79916000	0	0	0	2.75383e+08	1.00472e+08	4.29053e+07	113559000		112400000	2.14583e+06	0	154103	2.46247e+06	1638500	0	7.88543e+06	944660	2.90409e+06	0	2854100	0	0	0	9.83513e+06	3.58827e+06	1532300	4.05563e+06	128990000	0
P00734;CON__P00735	P00734	23;3	23;3	23;3	Prothrombin;Activation peptide fragment 1;Activation peptide fragment 2;Thrombin light chain;Thrombin heavy chain	F2	Prothrombin	3656700000		3.03503e+07	1.74003e+08	2488300	5.15637e+07	2.61677e+07	2.18093e+06	1343400	13996500	11087800	0	3.58857e+08	2585500	0	1663400	8.55793e+07	3.98437e+08	3.12153e+07	3.37717e+07		110810000	919687	5272800	75402	1.56253e+06	792960	66088.3	40709	424145	335997	0	1.08747e+07	78348.3	0	50406	2.59333e+06	12074000	945923	1023390	44039000	1.32607e+08
P43652;CON__REFSEQ:XP_585019	P43652	21;1	21;1	21;1	Afamin	AFM	Afamin	3873600000		11517700	248430000	4.22393e+06	3.43237e+07	5.79427e+07	0	4.75647e+06	9861650	1.29119e+07	0	1.58813e+08	4270550	2963400	6813500	5.01253e+07	5.42353e+08	5.82233e+07	8.93653e+07		104690000	311290	6714300	114161	927670	1.56603e+06	0	128553	266520	348970	0	4.29227e+06	115420	80092	184150	1.35473e+06	1.46583e+07	1573600	2.41527e+06	29505000	1.78943e+08
Q01469	Q01469	5	5	5	Fatty acid-binding protein, epidermal	FABP5	Fatty acid-binding protein 5	818410000		3.24933e+07	2.77677e+07	33910000	1.65697e+07	36876000	1.251e+07	31156000	0	1.17994e+07	1546900	8600400	0	0	0	1.66303e+07	8001900	2.90457e+07	17995000		102300000	4.06167e+06	3.47097e+06	4.23877e+06	2.07123e+06	4.60947e+06	1.56377e+06	3894500	0	1.47496e+06	193360	1075000	0	0	0	2.07877e+06	1000200	3.63073e+06	2.24937e+06	46099000	48140000
Q16378	Q16378	4	4	4	Proline-rich protein 4	PRR4	Proline-rich protein 4	601500000		0	6918250	0	0	0	0	0	0	0	0	0	101771000	0	0	0	9.41157e+07	0	0		100250000	0	1153050	0	0	0	0	0	0	0	0	0	16962000	0	0	0	15686000	0	0	0	0
Q99969	Q99969	3	3	3	Retinoic acid receptor responder protein 2	RARRES2	Retinoic acid receptor responder protein 2	675390000		1.66453e+07	16482000	9947400	7502500	14252000	1.94257e+06	1193400	3.82713e+06	7.02903e+06	592470	26308000	1117500	537010	0	2.97713e+07	4.65063e+07	2.41797e+07	24342000		96485000	2377900	2.35457e+06	1.42103e+06	1.07176e+06	2036000	277513	170480	546737	1.00412e+06	84639	3758300	159650	76716	0	4253000	6.64377e+06	3.45423e+06	3.47743e+06	23730000	18364000
P31944	P31944	11	11	11	Caspase-14;Caspase-14 subunit p17, mature form;Caspase-14 subunit p10, mature form;Caspase-14 subunit p20, intermediate form;Caspase-14 subunit p8, intermediate form	CASP14	Caspase-14	1442900000		6.66383e+07	1.17514e+07	32348000	36412000	7.04893e+07	8361900	43662000	0	1.37617e+07	6.25303e+06	12912000	5640000	2321150	3108500	1.05057e+08	16153500	1.76953e+07	4.42003e+07		96193000	4.44257e+06	783417	2.15653e+06	2.42747e+06	4.69927e+06	557460	2910800	0	917440	416867	860810	375997	154740	207235	7.00387e+06	1076850	1179710	2.94667e+06	65603000	20293000
P01594;P01593	P01594;P01593	1;1	1;1	1;1	Ig kappa chain V-I region AU;Ig kappa chain V-I region AG	IGKV1-33; IGKV1D-33	Immunoglobulin kappa variable 1-33;Immunoglobulin kappa variable 1D-33	367760000		6.30347e+06	1.35587e+07	3.43097e+06	6179000	2.63913e+07	0	0	0	2744700	0	24007000	0	1176200	0	4862950	2.98083e+07	8360300	0		91941000	1.57587e+06	3.38963e+06	857747	1.54473e+06	6597800	0	0	0	686170	0	6.00173e+06	0	294060	0	1215750	7452000	2090100	0	0	0
Q5T749	Q5T749	19	19	19	Keratinocyte proline-rich protein	KPRP	Keratinocyte proline-rich protein	2288800000		2.03623e+08	4.98853e+07	46344000	2.73073e+07	9.85563e+07	1.62887e+07	3.96297e+07	2.52827e+06	27950000	1.14457e+07	2.16743e+07	7.64693e+06	4541100	3.93783e+06	4.54347e+07	33511000	4.29113e+07	7.97293e+07		91553000	8144900	1995400	1.85377e+06	1092300	3942200	651557	1585200	101129	1.11798e+06	457823	866990	305877	181643	157513	1817400	1.34045e+06	1.71647e+06	3.18917e+06	2.08547e+08	30539000
Q8IUR6	Q8IUR6	1	1	1	Immunoglobulin kappa variable 1-13;Immunoglobulin kappa variable 1D-13	CREBRF	CREB3 regulatory factor	2825200000		125420000	0	67330000	1.00697e+08	1.82997e+08	14229600	9.80343e+07	0	2.70327e+07	8734500	40556000	2684900	5732400	8020550	1.09155e+08	19608000	8.60977e+07	9.85433e+07		91136000	4045900	0	2.17197e+06	3.24833e+06	5.90303e+06	459021	3.16237e+06	0	872027	281760	1308300	86608	184920	258730	3521100	632520	2.77733e+06	3.17883e+06	0	0
P61916	P61916	4	4	4	Epididymal secretory protein E1	NPC2	NPC intracellular cholesterol transporter 2	909900000		4.73833e+07	36383000	1.08831e+07	1.35319e+07	10772800	3056450	3725200	1.57453e+07	24876000	4847000	36096000	8131500	3.41017e+06	0	2.43263e+07	28838000	42447000	1.64147e+07		90990000	4.73833e+06	3638300	1.08831e+06	1.35319e+06	1077280	305645	372520	1.57453e+06	2487600	484700	3609600	813150	341017	0	2.43263e+06	2883800	4244700	1.64147e+06	5.32793e+07	3.76457e+07
P01714	P01714	2	2	2	Ig lambda chain V-III region SH	IGLV3-19	Immunoglobulin lambda variable 3-19	448260000		6938000	13564000	4305700	4825300	1.33217e+07	1.80213e+06	4.56203e+06	4215800	6291600	1404200	2.66857e+07	5573100	1.45833e+06	1706400	8.26957e+06	40180000	5869500	8.82863e+06		89652000	1387600	2.71273e+06	861130	965060	2.66433e+06	360430	912390	843160	1.25833e+06	280840	5.33713e+06	1114600	291664	341280	1653900	8.03603e+06	1173900	1.76573e+06	0	9504300
A8MUH7;Q5T2W1	A8MUH7;Q5T2W1	1;1	1;1	1;1	Putative PDZ domain-containing protein 1P;Na(+)/H(+) exchange regulatory cofactor NHE-RF3	PDZK1P1;PDZK1	Putative PDZ domain-containing protein PDZK1P1;Na(+)/H(+) exchange regulatory cofactor NHE-RF3	1889800000		2.24227e+07	6.64997e+07	1.01946e+07	2.00643e+07	3.94957e+07	2847700	5950500	44468000	8.48627e+06	5282400	1.47417e+08	1.78777e+07	1.54547e+07	15813000	3.20657e+07	1.27057e+08	33624000	1.49283e+07		85902000	1.0192e+06	3022700	463383	912023	1.79523e+06	129444	270473	2021300	385737	240110	6700800	812627	702497	718777	1.45753e+06	5.77523e+06	1.52837e+06	678567	0	0
CON__Q9UE12;CON__Q15323;Q15323	CON__Q9UE12;CON__Q15323;Q15323	12;12;12	10;10;10	0;0;0	Keratin, type I cuticular Ha1	KRT31	;;Keratin, type I cuticular Ha1	2184400000		0	0	0	0	0	4634700	7.26593e+08	0	0	0	0	0	0	0	0	0	0	0		84016000	0	0	0	0	0	178260	2.79457e+07	0	0	0	0	0	0	0	0	0	0	0	0	0
P08294	P08294	5	5	5	Extracellular superoxide dismutase [Cu-Zn]	SOD3	Extracellular superoxide dismutase [Cu-Zn]	656660000		1.93443e+07	3.30773e+07	5314500	1.15427e+07	9.33407e+06	0	0	0	3.20707e+06	1294600	2.74333e+07	0	0	0	2.22593e+07	5.13353e+07	2.40233e+07	1.29242e+07		82083000	2418000	4.13467e+06	664315	1.44284e+06	1.16676e+06	0	0	0	400883	161825	3429200	0	0	0	2782400	6.41687e+06	3.00293e+06	1615510	2.54967e+07	2.36613e+07
P53674	P53674	12	12	12	Beta-crystallin B1	CRYBB1	Beta-crystallin B1	1174500000		3960900	0	3.76767e+08	0	0	0	0	24118000	0	0	0	1779800	0	0	0	8955500	0	5346100		78297000	264060	0	2.51173e+07	0	0	0	0	1607900	0	0	0	118650	0	0	0	597030	0	356410	0	0
P51884;CON__Q05443	P51884	7;3	7;3	7;3	Lumican	LUM	Lumican	1251500000		1.1959e+07	7.47987e+07	3643700	1.87807e+07	2.04693e+07	4.25027e+06	2.11323e+06	0	3.81247e+06	0	7.45063e+07	0	0	0	2.76873e+07	1.18893e+08	3.29047e+07	2.33463e+07		78218000	747427	4.67493e+06	227730	1173790	1.27937e+06	265640	132077	0	238280	0	4656600	0	0	0	1.73043e+06	7.43083e+06	2.05657e+06	1.45917e+06	27483500	5.42723e+07
P08697;CON__P28800	P08697	14;2	14;2	14;2	Alpha-2-antiplasmin	SERPINF2	Alpha-2-antiplasmin	1638900000		7807800	6.93307e+07	1998800	2.55847e+07	2.33377e+07	3.40477e+06	3.47157e+06	9.50757e+06	1.02624e+07	794790	5.49387e+07	2.79763e+06	844870	2.28123e+06	2.95623e+07	236970000	2.08673e+07	42788000		78041000	371800	3.30147e+06	95182	1218320	1.11133e+06	162133	165313	452743	488690	37847	2.61613e+06	133223	40232.7	108630	1407700	1.12843e+07	993690	2.03753e+06	1.98063e+07	3.79137e+07
P04406;O14556	P04406	9;1	9;1	9;1	Glyceraldehyde-3-phosphate dehydrogenase	GAPDH	Glyceraldehyde-3-phosphate dehydrogenase	1322300000		4.03253e+07	36672000	1.65783e+07	2.19257e+07	8.54717e+07	4.92243e+06	3.19377e+07	0	7.82417e+06	1857000	2.84933e+07	0	0	0	7.18697e+07	3.22223e+07	3.35487e+07	2.83693e+07		77785000	2.37207e+06	2157200	975180	1.28973e+06	5.02777e+06	289553	1.87867e+06	0	460240	109230	1676070	0	0	0	4.22763e+06	1895400	1.97347e+06	1668800	47199000	34651000
P05452;CON__Q2KIS7	P05452;CON__Q2KIS7	5;3	5;3	5;3	Tetranectin	CLEC3B	Tetranectin;	733560000		2.25757e+07	23152000	5338400	1.20466e+07	13453000	0	2.56033e+06	0	6722200	0	2.70633e+07	0	0	0	35132000	6.03237e+07	2.24767e+07	1.36738e+07		73356000	2.25757e+06	2315200	533840	1.20466e+06	1345300	0	256033	0	672220	0	2.70633e+06	0	0	0	3513200	6.03237e+06	2.24767e+06	1.36738e+06	2.49117e+07	2.66687e+07
P05156;CON__Q32PI4	P05156	13;2	13;2	13;2	Complement factor I;Complement factor I heavy chain;Complement factor I light chain	CFI	Complement factor I	2184100000		4.07657e+07	93879000	1.19848e+07	2.35493e+07	26759000	2.24223e+06	6.83613e+06	1.61541e+07	2.13583e+07	4.45837e+06	1.01092e+08	4022900	1357900	2.62907e+06	5.65253e+07	2.40947e+08	3.52973e+07	41766000		72804000	1.35887e+06	3.12923e+06	399493	784977	891977	74740.7	227873	538473	711947	148610	3369700	134100	45263	87636.3	1.88417e+06	8.03157e+06	1.17657e+06	1392200	4.80833e+07	6.57523e+07
P08185	P08185	6	6	6	Corticosteroid-binding globulin	SERPINA6	Corticosteroid-binding globulin	1225600000		5580500	7.02437e+07	0	2.65523e+07	6279200	1366550	4.40523e+06	9406050	5.38453e+06	0	4.56967e+07	6.12507e+06	4131900	3312700	1.95787e+07	1.67873e+08	17606000	3.14397e+07		72092000	328270	4132000	0	1561900	369360	80386	259133	553305	316737	0	2.68807e+06	360297	243050	194860	1.15169e+06	9.87497e+06	1.03565e+06	1849400	0	4.71173e+07
A0A0C4DH31;P23083	A0A0C4DH31;P23083	1;1	1;1	1;1	Ig heavy chain V-I region V35	IGHV1-18	Immunoglobulin heavy variable 1-18;Immunoglobulin heavy variable 1-2	283330000		9.54093e+06	12722000	0	8426300	1.32033e+07	1.66797e+06	0	0	2686250	0	20369000	0	0	0	8204750	3.02163e+07	1.11087e+07	7198850		70834000	2.38527e+06	3180500	0	2106600	3.30083e+06	416990	0	0	671560	0	5092100	0	0	0	2051200	7.55407e+06	2.77717e+06	1799700	0	0
P0DOX2;A0A0J9YVY3	P0DOX2	10;1	6;1	3;0	Immunoglobulin alpha-2 heavy chain	IGHA2	Immunoglobulin alpha-2 heavy chain	1553800000		37460000	6.04753e+07	10087300	27609000	3.78037e+07	3431600	6194100	0	14723000	2290800	1.11669e+08	4637900	0	0	4.29903e+07	1.02851e+08	35900000	2.36793e+07		70629000	1.70273e+06	2.74887e+06	458513	1255000	1.71837e+06	155980	281547	0	669230	104128	5.07587e+06	210810	0	0	1.95413e+06	4.67507e+06	1.63183e+06	1.07633e+06	0	61318000
P06733;P13929;P09104	P06733	12;1;1	12;1;1	12;1;1	Alpha-enolase	ENO1	Alpha-enolase	1548700000		3.49283e+07	1.17733e+08	3.84007e+07	16455000	88148000	4.85097e+06	1.94723e+07	0	3667200	4715500	0	7426200	3153700	2751800	2.71033e+07	15044200	1.38917e+08	6.29623e+06		70397000	1.58767e+06	5.35157e+06	1.74547e+06	747957	4.00673e+06	220500	885107	0	166690	214340	0	337555	143350	125080	1.23197e+06	683810	6.31447e+06	286187	4.45317e+07	73710000
P59666;P59665	P59666;P59665	2;2	2;2	2;2	Neutrophil defensin 3;HP 3-56;Neutrophil defensin 2;Neutrophil defensin 1;HP 1-56;Neutrophil defensin 2	DEFA3;DEFA1	Neutrophil defensin 3;Neutrophil defensin 1	273930000		9046600	0	3543500	0	5.08977e+07	2.45833e+06	5709600	0	3.28087e+06	0	0	0	0	0	12399500	24190000	0	12723000		68483000	2261650	0	885900	0	1.27243e+07	614570	1427400	0	820223	0	0	0	0	0	3099900	6047400	0	3180800	0	0
CON__P04259	CON__P04259	45	4	1	Keratin, type II cytoskeletal 6B	KRT6B	Keratin, type II cytoskeletal 6B	2036700000		3.10603e+07	1.66027e+07	2.85257e+07	1.24853e+08	1.68477e+08	8.04407e+06	2.60783e+07	0	1.33497e+07	2.50193e+06	5.15197e+07	17753000	0	0	2.69557e+07	6.34663e+07	1.74993e+07	8.22187e+07		67890000	1035360	553417	950857	4.16173e+06	5.61587e+06	268137	869277	0	444990	83396.7	1.71733e+06	591770	0	0	898517	2.11553e+06	583310	2.74063e+06	54086000	1.72627e+07
P0DP08;P0DP06;A0A0C4DH41;P01825;P06331;P01824;A0A075B6R2;P0DP07;A0A087WSY4	P0DP08;P0DP06;A0A0C4DH41;P01825;P06331;P01824;A0A075B6R2;P0DP07;A0A087WSY4	2;2;2;2;2;2;1;1;1	2;2;2;2;2;2;1;1;1	2;2;2;2;2;2;1;1;1	Ig heavy chain V-II region NEWM;Ig heavy chain V-II region ARH-77;Ig heavy chain V-II region WAH	IGHV4-61;IGHV4-4;IGHV4-31	Immunoglobulin heavy variable 4-38-2;Immunoglobulin heavy variable 4-30-4;Immunoglobulin heavy variable 4-61;Immunoglobulin heavy variable 4-59;Immunoglobulin heavy variable 4-34;Immunoglobulin heavy variable 4-39;Immunoglobulin heavy variable 4-4;Immunogl	397710000		7.36003e+06	3507100	0	0	27585500	0	8015800	0	3.41977e+06	0	2.10679e+07	0	0	0	9924600	62975000	2970200	8808700		66284000	1.22664e+06	584520	0	0	4597600	0	1.33597e+06	0	569963	0	3511300	0	0	0	1654100	1.0496e+07	495030	1468105	16764000	0
CON__Q3SY84;Q3SY84	CON__Q3SY84;Q3SY84	11;11	7;7	0;0	Keratin, type II cytoskeletal 71	KRT71	;Keratin, type II cytoskeletal 71	2001600000		7.48777e+07	17362000	21602000	8.11807e+07	8.35253e+07	2.46633e+07	1.17757e+08	0	2614900	0	5.95797e+07	0	0	0	3.46013e+07	3.41153e+07	9.18747e+07	3.67553e+07		64567000	2415400	560050	696843	2.61877e+06	2.69433e+06	795583	3.79857e+06	0	84351	0	1921900	0	0	0	1.11617e+06	1.10049e+06	2963700	1.18563e+06	34551000	0
Q13822	Q13822	18	18	18	Ectonucleotide pyrophosphatase/phosphodiesterase family member 2	ENPP2	Ectonucleotide pyrophosphatase/phosphodiesterase family member 2	2697400000		91758000	88131000	44032000	31686000	4.39123e+07	1773000	5241200	1.66893e+07	3.11947e+07	4646900	139400000	1.09346e+07	7.89207e+06	1536100	1.92087e+08	59298000	8.27733e+07	47766000		64224000	2184700	2.09833e+06	1048370	754430	1.04553e+06	42214	124790	397363	742733	110638	3.31903e+06	260350	187903	36575	4.57347e+06	1.41187e+06	1970800	1.13728e+06	8.69243e+07	6.19307e+07
P07602	P07602	7	7	7	Prosaposin;Saposin-A;Saposin-B-Val;Saposin-B;Saposin-C;Saposin-D	PSAP	Prosaposin	1976900000		7.96913e+07	8.51673e+07	33843000	2.73377e+07	5.44973e+07	3704200	1.14433e+07	0	3.51487e+07	3301000	8.58053e+07	0	856200	0	94055000	2.70103e+07	78610000	4.15437e+07		63772000	2.57067e+06	2.74733e+06	1091710	881860	1758000	119490	369143	0	1.13383e+06	106484	2.76793e+06	0	27619	0	3.03403e+06	871293	2535800	1.34013e+06	1.0383e+08	6.82547e+07
Q99880;Q99879;Q99877;Q93079;Q5QNW6;Q16778;P62807;P58876;P57053;P33778;P23527;P06899;O60814;Q8N257;Q96A08	Q99880;Q99879;Q99877;Q93079;Q5QNW6;Q16778;P62807;P58876;P57053;P33778;P23527;P06899;O60814;Q8N257;Q96A08	4;4;4;4;4;4;4;4;4;4;4;4;4;3;3	4;4;4;4;4;4;4;4;4;4;4;4;4;3;3	4;4;4;4;4;4;4;4;4;4;4;4;4;3;3	Histone H2B type 1-L;Histone H2B type 1-M;Histone H2B type 1-N;Histone H2B type 1-H;Histone H2B type 2-F;Histone H2B type 2-E;Histone H2B type 1-C/E/F/G/I;Histone H2B type 1-D;Histone H2B type F-S;Histone H2B type 1-B;Histone H2B type 1-O;Histone H2B type 1-J;Histone H2B type 1-K;Histone H2B type 3-B;Histone H2B type 1-A	HIST1H2BL;HIST1H2BM;HIST1H2BN;HIST1H2BH;HIST2H2BF;HIST2H2BE;HIST1H2BC;HIST1H2BD;H2BFS;HIST1H2BB;HIST1H2BO;HIST1H2BJ;HIST1H2BK;HIST3H2BB;HIST1H2BA	Histone H2B type 1-L;Histone H2B type 1-M;Histone H2B type 1-N;Histone H2B type 1-H;Histone H2B type 2-F;Histone H2B type 2-E;Histone H2B type 1-C/E/F/G/I;Histone H2B type 1-D;Histone H2B type F-S;Histone H2B type 1-B;Histone H2B type 1-O;Histone H2B type	444940000		2288900	5.34983e+06	4097600	5127000	1.53987e+07	3379700	2.33867e+07	0	3.63107e+06	3.81877e+07	1.88133e+07	0	0	0	8072900	7005900	1.27006e+07	9.72493e+06		63563000	326985	764263	585373	732430	2.19977e+06	482817	3.34093e+06	0	518723	5455400	2.68763e+06	0	0	0	1153250	1000800	1814400	1.38927e+06	0	0
CON__P02769	CON__P02769	24	16	16	Albumin Taurus			2479800000		2.28087e+07	5.33913e+07	28011000	4.63987e+07	2.49227e+07	41577000	38641000	7.58177e+07	26725000	2.07893e+07	19157900	5.32353e+07	43952000	30030000	50705000	88684000	1.96157e+07	1.42137e+08		61995000	570210	1.33477e+06	700273	1.15993e+06	623063	1.03944e+06	966047	1.89547e+06	668120	519730	478947	1.33087e+06	1098800	750753	1.26763e+06	2.21707e+06	490393	3.55347e+06	3.46697e+07	4.97163e+07
Q15582	Q15582	13	13	13	Transforming growth factor-beta-induced protein ig-h3	TGFBI	Transforming growth factor-beta-induced protein ig-h3	1863800000		5.25067e+07	5.97477e+07	45047000	2.75827e+07	3.98673e+07	16451000	4578800	2.91133e+07	1.94527e+07	1.50995e+06	48435000	45002500	3898800	4.98673e+06	5.72633e+07	73460000	8.47373e+07	2.26383e+07		60124000	1.69377e+06	1.92733e+06	1453100	889767	1.28607e+06	530673	147703	939143	627510	48708	1562400	1451700	125767	160863	1847200	2369700	2733500	730270	57489000	47740000
CON__P02663	CON__P02663	3	3	3	Casein Taurus			655770000		10855000	0	2547400	2.09343e+07	6.88043e+07	0	20094000	0	4146200	0	0	0	0	0	8025800	3.70177e+07	2.14197e+07	2.92077e+07		59615000	986820	0	231580	1903100	6.25497e+06	0	1826700	0	376930	0	0	0	0	0	729620	3.36523e+06	1.94723e+06	2.65527e+06	15134000	0
P19823;CON__Q9TRI1	P19823	18;4	18;4	18;4	Inter-alpha-trypsin inhibitor heavy chain H2	ITIH2	Inter-alpha-trypsin inhibitor heavy chain H2	2764000000		2565100	1.01383e+08	0	3.50117e+07	35405000	0	3014100	125680000	4.33273e+06	73301000	150170000	1.65597e+07	5377350	2.15393e+06	5.94673e+07	2.78203e+08	21222000	3.47167e+07		58808000	54576.7	2157000	0	744930	753303	0	64129.5	2.67403e+06	92186.3	1559620	3195100	352337	114410	45828	1.26523e+06	5919200	451537	738653	0	7.88773e+07
Q8N1N4;CON__Q8N1N4-2;CON__Q7RTT2	Q8N1N4;CON__Q8N1N4-2;CON__Q7RTT2	15;14;14	12;11;11	12;11;11	Keratin, type II cytoskeletal 78	KRT78	Keratin, type II cytoskeletal 78;;	1698800000		7.55057e+07	9469800	22424000	4.65577e+07	125680000	2.57597e+06	2.98063e+07	0	12336800	1955000	2.10657e+07	3529000	1188900	0	7.78723e+07	3.73797e+07	3.36323e+07	6.91007e+07		58581000	2.60363e+06	326540	773240	1.60543e+06	4333800	88825	1027780	0	425403	67413.5	726407	121690	40998	0	2.68523e+06	1.28893e+06	1.15974e+06	2382800	8.01463e+07	20139000
Q14624;CON__Q3T052	Q14624	18;1	18;1	18;1	Inter-alpha-trypsin inhibitor heavy chain H4;70 kDa inter-alpha-trypsin inhibitor heavy chain H4;35 kDa inter-alpha-trypsin inhibitor heavy chain H4	ITIH4	Inter-alpha-trypsin inhibitor heavy chain H4	2644100000		13369800	153870000	5.29623e+06	3.26607e+07	2.13083e+07	0	4.75083e+06	4.04627e+07	1.16256e+07	0	189850000	2325000	0	2423100	38314000	3.02227e+08	2.14283e+07	4.30533e+07		57480000	290647	3.34503e+06	115136	710007	463220	0	103278	879640	252733	0	4.12723e+06	50543.7	0	52677	832903	6570200	465833	935963	21456000	1.12297e+08
CON__Q86YZ3;Q86YZ3	CON__Q86YZ3;Q86YZ3	14;14	14;14	14;14	Hornerin	HRNR	;Hornerin	4778000000		130340000	60877000	8.21407e+07	132840000	282750000	21281000	2.99017e+07	2.38827e+07	3.86383e+07	21704000	5.00427e+07	65100000	21665000	2.40243e+07	123110000	185630000	114150000	184610000		56212000	1533400	716200	966363	1.56277e+06	3.32643e+06	250367	351783	280973	454570	255343	588733	765883	254883	282640	1448300	2.18387e+06	1342900	2171900	1.67527e+08	5.76607e+07
Q02413	Q02413	17	17	17	Desmoglein-1	DSG1	Desmoglein-1	2281000000		8.26947e+07	1.75435e+07	1.78943e+07	5.65387e+07	155230000	5066500	43562000	0	7464400	2026700	1.31613e+08	0	1588900	0	6.83707e+07	55641000	4.04253e+07	7.64193e+07		55635000	2.01693e+06	427887	436447	1379000	3.78607e+06	123573	1.0625e+06	0	182053	49432.5	3210100	0	38754	0	1.66757e+06	1.35709e+06	985957	1863900	8.20207e+07	19816000
P32119	P32119	6	6	5	Peroxiredoxin-2	PRDX2	Peroxiredoxin-2	693660000		2.92357e+07	21169000	4.83507e+06	1.27347e+07	3.87603e+07	0	1.02667e+07	0	4601400	0	14893000	0	0	0	2.40967e+07	1.76487e+07	4.09737e+07	1.69707e+07		53359000	2.24893e+06	1.62837e+06	371930	979593	2.98157e+06	0	789740	0	353953	0	1145620	0	0	0	1.85357e+06	1.35757e+06	3151800	1.30543e+06	27907000	1.86187e+07
P29508	P29508	16	16	7	Serpin B3	SERPINB3	Serpin B3	1159500000		11269000	5197900	1.56457e+07	8828000	2.31457e+08	1.74057e+06	6.62577e+06	6476800	4.40447e+06	597620	4519300	0	0	0	2.28267e+07	17932000	3.34813e+07	24962000		52704000	512217	236270	711170	401267	1.05205e+07	79116.3	301176	294400	200203	27164	205420	0	0	0	1.0376e+06	815087	1.52187e+06	1134600	12742000	0
P16870	P16870	12	12	12	Carboxypeptidase E	CPE	Carboxypeptidase E	1264300000		5.00153e+07	24402500	40303000	1.41623e+07	4.16077e+07	3480900	1.60473e+07	0	2.45933e+07	0	27287000	0	0	0	1.03126e+08	8669350	3.82837e+07	49563000		52678000	2.08397e+06	1016775	1.67927e+06	590093	1.73363e+06	145037	668633	0	1.02471e+06	0	1136950	0	0	0	4.29707e+06	361225	1.59517e+06	2.06513e+06	57858000	40530500
Q99878;Q96KK5;Q71UI9;P0C0S5;Q9BTM1;Q16777;Q93077;Q7L7L0;Q6FI13;P20671;P0C0S8;P04908;Q96QV6;P16104;Q8IUE6	Q99878;Q96KK5;Q71UI9;P0C0S5;Q9BTM1;Q16777;Q93077;Q7L7L0;Q6FI13;P20671;P0C0S8;P04908;Q96QV6;P16104;Q8IUE6	2;2;2;2;2;2;2;2;2;2;2;2;2;2;1	2;2;2;2;2;2;2;2;2;2;2;2;2;2;1	2;2;2;2;2;2;2;2;2;2;2;2;2;2;1	Histone H2A type 1-J;Histone H2A type 1-H;Histone H2A.V;Histone H2A.Z;Histone H2A.J;Histone H2A type 2-C;Histone H2A type 1-C;Histone H2A type 3;Histone H2A type 2-A;Histone H2A type 1-D;Histone H2A type 1;Histone H2A type 1-B/E;Histone H2A type 1-A;Histone H2AX;Histone H2A type 2-B	HIST1H2AJ;HIST1H2AH;H2AFV;H2AFZ;H2AFJ;HIST2H2AC;HIST1H2AC;HIST3H2A;HIST2H2AA3;HIST1H2AD;HIST1H2AG;HIST1H2AB;HIST1H2AA;H2AFX;HIST2H2AB	Histone H2A type 1-J;Histone H2A type 1-H;Histone H2A.V;Histone H2A.Z;Histone H2A.J;Histone H2A type 2-C;Histone H2A type 1-C;Histone H2A type 3;Histone H2A type 2-A;Histone H2A type 1-D;Histone H2A type 1;Histone H2A type 1-B/E;Histone H2A type 1-A;Histon	259290000		6311600	0	3.70117e+06	5649800	24587000	4477450	1.60747e+07	0	5156700	3253000	0	0	0	0	11128000	0	15092000	9668600		51859000	1262300	0	740237	1130000	4917400	895495	3.21493e+06	0	1031355	650590	0	0	0	0	2225600	0	3.01843e+06	1933700	0	0
CON__P02668	CON__P02668	2	2	2	Casein Taurus			360450000		6.12463e+06	0	1832100	1.52657e+07	4.04377e+07	0	9320400	0	1205300	0	0	0	0	0	5.73647e+06	1.57957e+07	5680400	2.03737e+07		51492000	874947	0	261730	2180800	5776800	0	1331500	0	172190	0	0	0	0	0	819500	2.25653e+06	811480	2.91053e+06	0	0
P14923;P35222	P14923	25;4	25;4	25;4	Junction plakoglobin	JUP	Junction plakoglobin	2331300000		9.56877e+07	5.70453e+06	2.57497e+07	47220000	1.67787e+08	2558480	4.64387e+07	0	1.14654e+07	5.23213e+06	178840000	6659150	4307000	2063900	34910000	3.24677e+07	38312000	7.81507e+07		50680000	2.08017e+06	124011	559770	1.02653e+06	3647600	55618	1.00954e+06	0	249250	113743	3887800	144765	93631	44868	758927	705820	832873	1.69893e+06	103873000	10724950
P05546;CON__ENSEMBL:ENSBTAP00000018574	P05546	9;1	9;1	9;1	Heparin cofactor 2	SERPIND1	Heparin cofactor 2	1311200000		7082550	7.85093e+07	0	1.26642e+07	15256000	0	3076100	0	6.23733e+06	2428000	9.50173e+07	0	0	0	1.62583e+07	174100000	1.54611e+07	1.69933e+07		50429000	272405	3.01963e+06	0	487093	586777	0	118310	0	239900	93386	3.65453e+06	0	0	0	625337	6.69617e+06	594643	653603	12604800	5.32177e+07
P07315;P11844	P07315	7;1	7;1	6;0	Gamma-crystallin C	CRYGC	Gamma-crystallin C	496250000		1.76907e+07	1.09152e+07	1.00581e+08	0	4436050	0	0	0	6206750	0	8303100	7726900	0	0	13968300	0	2693600	5659200		49625000	1.76907e+06	1.09152e+06	1.00581e+07	0	443605	0	0	0	620675	0	830310	772690	0	0	1396830	0	269360	565920	51714000	0
P00915	P00915	9	9	9	Carbonic anhydrase 1	CA1	Carbonic anhydrase 1	675230000		12559600	2.92313e+07	0	0	1.22889e+07	0	0	0	0	0	10345000	0	0	0	0	1.52817e+07	1.52267e+08	0		48230000	897110	2.08793e+06	0	0	877767	0	0	0	0	0	738960	0	0	0	0	1.09155e+06	1.08763e+07	0	1.07312e+07	2.33263e+07
O43505	O43505	6	6	6	Beta-1,4-glucuronyltransferase 1	B4GAT1	Beta-1,4-glucuronyltransferase 1	913040000		4.68833e+07	3.28237e+07	18058000	14463600	22987000	4356600	8596700	0	1.12029e+07	3421600	3.21817e+07	0	1037000	0	38538000	2.19303e+07	4.10467e+07	1.26971e+07		48055000	2.46753e+06	1.72757e+06	950413	761253	1.20987e+06	229290	452463	0	589630	180090	1.69373e+06	0	54577	0	2028300	1154230	2160400	668267	5.00803e+07	3.10447e+07
P07320	P07320	7	7	7	Gamma-crystallin D	CRYGD	Gamma-crystallin D	413890000		18671500	0	9.57357e+07	0	0	0	0	8857900	0	0	12885000	1.66283e+07	0	0	0	0	0	0		45988000	2074600	0	10637000	0	0	0	0	984207	0	0	1431600	1847600	0	0	0	0	0	0	22319500	0
CON__Q6IFU5;Q6A162	CON__Q6IFU5;Q6A162	4;4	1;1	1;1	Keratin, type I cytoskeletal 40	KRT40	;Keratin, type I cytoskeletal 40	779570000		0	12747800	0	32380000	12063700	0	0	6.92753e+07	0	0	65823000	25469000	19933000	32144000	2.55457e+07	24886000	15513000	6348400		45857000	0	749900	0	1904700	709640	0	0	4.07503e+06	0	0	3.87197e+06	1.49817e+06	1172600	1890800	1502700	1463900	912550	373440	0	0
P35325;P22532	P35325;P22532	3;3	3;3	1;1	Small proline-rich protein 2B;Small proline-rich protein 2D	SPRR2B;SPRR2D	Small proline-rich protein 2B;Small proline-rich protein 2D	267600000		1.15213e+07	5856150	3036400	2820900	5.25127e+07	1969200	1759150	0	4.40147e+06	1692900	0	0	0	0	0	0	7.54717e+06	4401900		44600000	1.92027e+06	976020	506070	470140	8.75213e+06	328210	293190	0	733580	282145	0	0	0	0	0	0	1.25783e+06	733647	0	0
P15924	P15924	65	65	65	Desmoplakin	DSP	Desmoplakin	7265600000		250820000	2.87786e+07	7.23077e+07	135610000	5.30713e+08	1.65823e+07	146900000	0	2.36033e+07	3.71723e+06	6.40987e+08	4.85897e+06	0	1020800	153780000	7.29417e+07	140040000	1.99893e+08		44574000	1538800	176558	443607	831970	3255900	101732	901217	0	144807	22805	3.93243e+06	29809.7	0	6262.4	943453	447487	859150	1.22633e+06	316720000	1.64817e+07
Q92765	Q92765	3	3	3	Secreted frizzled-related protein 3	FRZB	Secreted frizzled-related protein 3	530550000		24525000	13084000	14343000	5061100	12097000	2178500	6154800	0	5.08583e+06	0	12203000	0	0	0	30363000	2.85487e+07	16056000	1.06541e+07		44213000	2.04373e+06	1.09037e+06	1.19523e+06	421757	1.00805e+06	181540	512895	0	423817	0	1.01693e+06	0	0	0	2.53027e+06	2.37907e+06	1338000	887840	2.91393e+07	0
CON__Q7Z794;Q7Z794	CON__Q7Z794;Q7Z794	18;18	13;13	11;11	Keratin, type II cytoskeletal 1b	KRT77	;Keratin, type II cytoskeletal 1b	1346900000		4.65343e+07	8194800	11017600	3.52373e+07	124860000	1590700	4.10567e+07	0	2.93713e+06	725720	9940900	0	0	0	6.30503e+07	36580000	20652000	5.34457e+07		43447000	1.50113e+06	264340	355400	1.13671e+06	4.02783e+06	51313.7	1324410	0	94746.3	23410	320670	0	0	0	2.03387e+06	1.18e+06	666200	1.72407e+06	5.71653e+07	16970500
P07355;A6NMY6	P07355;A6NMY6	14;11	14;11	14;11	Annexin A2;Putative annexin A2-like protein	ANXA2;ANXA2P2	Annexin A2;Putative annexin A2-like protein	992240000		37023000	0	8.91527e+06	10336900	113219000	2.60717e+06	2.79087e+07	0	4.82783e+06	363340	4.45833e+07	0	0	0	29454000	10964400	2.06933e+07	23746000		43141000	1.60973e+06	0	387620	449430	4922500	113356	1.21343e+06	0	209907	15797	1938400	0	0	0	1280600	476725	899727	1.03244e+06	4.04107e+07	0
P02788	P02788	29	29	27	Lactotransferrin;Lactoferricin-H;Kaliocin-1;Lactoferroxin-A;Lactoferroxin-B;Lactoferroxin-C	LTF	Lactotransferrin	2001000000		0	4736200	4741700	9408300	7.63177e+06	0	7.04153e+06	4115700	0	566380	0	95134000	656170	0	4643600	5.40273e+08	0	6553500		42575000	0	100770	100890	200180	162373	0	149823	87567.3	0	12050.5	0	2.02413e+06	13961	0	98800	11495000	0	139435	0	0
O00142	O00142	1	1	1	Thymidine kinase 2, mitochondrial	TK2	Thymidine kinase 2, mitochondrial	677730000		24391000	12469800	14835000	1.22618e+07	1.22693e+07	11115000	12147000	16506000	5625700	4219300	2.24057e+07	6614100	2.47787e+06	3741400	36025000	12572000	24148000	1.04277e+07		42358000	1.52443e+06	779360	927180	766373	766827	694690	759190	1.03165e+06	351610	263707	1.40033e+06	413380	154870	233837	2.25153e+06	785730	1.50923e+06	651727	0	0
Q99972	Q99972	12	12	12	Myocilin;Myocilin, N-terminal fragment;Myocilin, C-terminal fragment	MYOC	Myocilin	1109100000		114920000	3.29343e+07	2.41923e+07	26109000	2.52433e+07	8217400	1.10992e+07	1.23897e+07	16296000	2.40395e+06	5.45633e+06	2253380	670640	0	5.52837e+07	7660850	2.16927e+07	5653400		39610000	4.10423e+06	1.17623e+06	864013	932483	901547	293480	396403	442493	582010	85854.7	194863	80478.7	23951.5	0	1974400	273600	774740	201903	1.13733e+08	2.78797e+07
CON__Q7Z3Y8;Q7Z3Y8;CON__Q7Z3Z0;Q7Z3Z0	CON__Q7Z3Y8;Q7Z3Y8;CON__Q7Z3Z0;Q7Z3Z0	6;6;4;4	3;3;1;1	3;3;1;1	Keratin, type I cytoskeletal 27;Keratin, type I cytoskeletal 25	KRT27;KRT25	;Keratin, type I cytoskeletal 27;;Keratin, type I cytoskeletal 25	973000000		0	0	0	6.72023e+07	1.11383e+08	0	16685500	0	0	0	0	0	0	0	0	120400000	0	4.87987e+07		38920000	0	0	0	2688100	4.45517e+06	0	667420	0	0	0	0	0	0	0	0	4816000	0	1.95193e+06	0	0
P23142;CON__ENSEMBL:ENSBTAP00000016046	P23142;CON__ENSEMBL:ENSBTAP00000016046	10;5	10;5	10;5	Fibulin-1	FBLN1	Fibulin-1;	1202900000		36840000	4.50263e+07	23691000	6876700	20538500	2.71957e+06	4837900	0	9.97017e+06	1391250	3.49353e+07	0	0	0	88352000	5.60667e+07	4.56157e+07	39209000		38802000	1188400	1.45243e+06	764213	221830	662520	87727.3	156060	0	321613	44879	1126950	0	0	0	2.85007e+06	1.80863e+06	1471500	1264800	47500000	3.99863e+07
P31947;P27348;Q04917;P31946;P61981	P31947	11;3;3;3;3	11;3;3;3;3	8;0;0;0;0	14-3-3 protein sigma	SFN	14-3-3 protein sigma	620100000		1.00537e+07	11108000	9.45833e+06	3619600	1.1367e+08	1.56323e+06	3.89424e+06	0	2.30503e+06	2790000	16885000	0	0	0	9.91927e+06	5595700	1.35243e+07	4727500		38757000	628377	694227	591140	226220	7104400	97701.7	243392	0	144065	174377	1.05531e+06	0	0	0	619967	349733	845263	295470	17803000	14409000
A0A087WSY6	A0A087WSY6	1	1	1	Immunoglobulin kappa variable 3D-15	IGKV3D-15	Immunoglobulin kappa variable 3D-15	106110000		4064750	9252200	0	0	4637150	0	0	0	2534900	0	11598000	0	0	0	0	13669500	5534200	0		35370000	1354900	3084050	0	0	1545700	0	0	0	844980	0	3.86597e+06	0	0	0	0	4556450	1844700	0	0	0
P01040	P01040	5	5	5	Cystatin-A;Cystatin-A, N-terminally processed	CSTA	Cystatin-A	246690000		5016500	0	2.81967e+07	10626950	1.91533e+07	0	21761000	0	0	0	0	0	0	0	0	0	0	8066800		35241000	716640	0	4.02817e+06	1518100	2736200	0	3108700	0	0	0	0	0	0	0	0	0	0	1152400	0	0
P30556	P30556	1	1	1	Type-1 angiotensin II receptor	AGTR1	Type-1 angiotensin II receptor	418260000		1.27132e+08	0	1.22857e+07	0	0	0	0	0	0	0	0	0	0	0	0	0	0	0		34855000	1.05943e+07	0	1.0238e+06	0	0	0	0	0	0	0	0	0	0	0	0	0	0	0	213800000	0
A0A0C4DH73;A0A0C4DH72;P04432;P01611;P01597	A0A0C4DH73;A0A0C4DH72;P04432;P01611;P01597	1;1;1;1;1	1;1;1;1;1	1;1;1;1;1	Ig kappa chain V-I region Daudi;Ig kappa chain V-I region Wes;Ig kappa chain V-I region DEE	IGKV1-12;IGKV1-6	Immunoglobulin kappa variable 1-12;Immunoglobulin kappa variable 1-6;Immunoglobulin kappa variable 1D-39;Immunoglobulin kappa variable 1D-12;Immunoglobulin kappa variable 1-39	137550000		5.32947e+06	6.87943e+06	2871700	0	8.33523e+06	0	0	0	0	0	11047500	0	0	0	5488400	10720200	5215600	0		34388000	1.33237e+06	1.71987e+06	717915	0	2083800	0	0	0	0	0	2761850	0	0	0	1372100	2.68003e+06	1303925	0	0	0
CON__P02535-1	CON__P02535-1	12	1	1	KRT mouse			891780000		19612000	23711500	25388000	24995000	3.53863e+07	1.54313e+07	1.77957e+07	0	19367000	10714200	1.62413e+07	0	0	0	2.02723e+07	22745500	2.93577e+07	31726000		34299000	754303	911985	976460	961347	1.36103e+06	593503	684437	0	744887	412087	624667	0	0	0	779713	874835	1.12916e+06	1.22023e+06	0	0
P0DP09;A0A0B4J2D9	P0DP09;A0A0B4J2D9	1;1	1;1	1;1	Immunoglobulin kappa variable 1-13;Immunoglobulin kappa variable 1D-13	IGKV1D-13	Immunoglobulin kappa variable 1-13;Immunoglobulin kappa variable 1D-13	130320000		0	0	0	0	0	0	0	0	0	0	38473000	0	0	0	4.96737e+06	0	0	0		32580000	0	0	0	0	0	0	0	0	0	0	9618200	0	0	0	1241860	0	0	0	0	0
P00746	P00746	4	4	4	Complement factor D	CFD	Complement factor D	356080000		7.37923e+06	14428000	0	0	4411800	0	0	0	0	0	1.59367e+07	5549400	933290	899190	1.62059e+07	48276000	4.22573e+06	6150600		32371000	670833	1.31167e+06	0	0	401080	0	0	0	0	0	1448800	504490	84844.5	81745	1473260	4.38873e+06	384160	559147	0	13897500
P01742;P0DP01;A0A0C4DH29;A0A0B4J2H0;P01743	P01742;P0DP01;A0A0C4DH29;A0A0B4J2H0;P01743	2;1;1;1;1	2;1;1;1;1	2;1;1;1;1	Ig heavy chain V-I region EU;Ig heavy chain V-I region HG3	IGHV1-3;IGHV1-69-2	Immunoglobulin heavy variable 1-69;Immunoglobulin heavy variable 1-8;Immunoglobulin heavy variable 1-3;Immunoglobulin heavy variable 1-69D;Immunoglobulin heavy variable 1-46	192290000		0	20596000	0	0	1.29261e+07	0	4588500	0	0	0	18881500	0	0	0	9318750	28831500	11378000	2883800		32048000	0	3432700	0	0	2.15433e+06	0	764750	0	0	0	3146900	0	0	0	1553150	4805250	1896300	480630	0	0
P29622	P29622	7	7	7	Kallistatin	SERPINA4	Kallistatin	703270000		9.19333e+06	2.08197e+07	1783950	9903800	9.46163e+06	4250700	2.84783e+06	7646900	5.50383e+06	922920	2.59427e+07	1775900	0	0	26681000	9.91683e+07	10866500	11601000		31967000	417873	946353	81088	450167	430070	193210	129450	347590	250177	41951	1179200	80723	0	0	1212800	4.50773e+06	493930	527327	14489500	20670500
P30838;P48448;P43353;P51648	P30838	8;1;1;1	8;1;1;1	8;1;1;1	Aldehyde dehydrogenase, dimeric NADP-preferring	ALDH3A1	Aldehyde dehydrogenase, dimeric NADP-preferring	665850000		9.14683e+06	37437000	1.84507e+07	2.05867e+07	11445700	4.75197e+06	17233000	7463450	0	2.11807e+06	0	2.28943e+06	0	1006900	1.66464e+07	0	8.03497e+07	0		31707000	435557	1.78273e+06	878590	980317	545025	226286	820610	355400	0	100862	0	109021	0	47946	792680	0	3.82617e+06	0	18023000	31624000
P14174	P14174	1	1	1	Macrophage migration inhibitory factor	MIF	Macrophage migration inhibitory factor	154980000		3706650	1.38433e+07	4.83217e+06	3624850	9.87543e+06	0	0	0	0	1431800	0	0	0	0	7.72667e+06	4714500	8.44587e+06	0		30996000	741325	2.76867e+06	966423	724975	1.97507e+06	0	0	0	0	286370	0	0	0	0	1.54533e+06	942900	1.68917e+06	0	0	0
Q06481	Q06481	11	11	10	Amyloid-like protein 2	APLP2	Amyloid-like protein 2	1066800000		3.20607e+07	6.92467e+07	9.77317e+06	6.29343e+06	9002300	4018900	3.83027e+06	7719700	1.0081e+07	0	4.62473e+07	3609200	0	0	7.37533e+07	2.42393e+07	4.84283e+07	1.1079e+07		30481000	916003	1.97847e+06	279237	179813	257207	114828	109436	220570	288030	0	1.32137e+06	103118	0	0	2.10727e+06	692550	1383700	316540	4.29543e+07	4.68833e+07
Q9Y5W5	Q9Y5W5	6	6	6	Wnt inhibitory factor 1	WIF1	Wnt inhibitory factor 1	565210000		1.1577e+07	18938000	1.21315e+07	6.71437e+06	1.03195e+07	946880	4079500	3.86727e+06	6.30793e+06	1206790	27394000	0	0	0	3.48597e+07	23878000	1.49613e+07	11626300		29748000	609303	996730	638500	353387	543127	49836	214710	203537	331993	63515	1441800	0	0	0	1834700	1.25673e+06	787430	611903	1.67763e+07	1.41357e+07
O15537	O15537	2	2	2	Retinoschisin	RS1	Retinoschisin	319630000		1.90187e+07	2.37017e+07	6.49033e+06	5930450	5314800	0	3519550	0	7858000	0	0	0	0	0	8.88823e+06	1.33233e+07	5.50117e+06	1.36917e+07		29058000	1.72897e+06	2.15467e+06	590033	539135	483160	0	319960	0	714363	0	0	0	0	0	808023	1211200	500107	1.24473e+06	2.45923e+07	24089500
Q9H2R5	Q9H2R5	1	1	1	Kallikrein-15	KLK15	Kallikrein-15	306550000		1.25687e+07	0	7054650	1.14717e+07	1.09943e+07	6563950	1.98547e+07	0	0	0	0	0	0	0	9042700	17133000	1.46957e+07	9081400		27868000	1.1426e+06	0	641330	1.04291e+06	999500	596725	1.80497e+06	0	0	0	0	0	0	0	822060	1557500	1.33597e+06	825580	0	0
P05813	P05813	6	6	6	Beta-crystallin A3;Beta-crystallin A3, isoform A1, Delta4 form;Beta-crystallin A3, isoform A1, Delta7 form;Beta-crystallin A3, isoform A1, Delta8 form	CRYBA1	Beta-crystallin A3	305370000		4584000	0	100262000	0	0	0	0	0	0	0	0	0	0	0	0	0	0	0		27761000	416730	0	9114800	0	0	0	0	0	0	0	0	0	0	0	0	0	0	0	0	0
P09211	P09211	4	4	4	Glutathione S-transferase P	GSTP1	Glutathione S-transferase P	298840000		12030200	2.58777e+07	3040250	4332900	18217000	0	2.51907e+06	0	0	0	8279000	0	0	0	1.22142e+07	0	1.61222e+07	3298450		27167000	1.09363e+06	2352500	276385	393900	1656100	0	229007	0	0	0	752640	0	0	0	1110380	0	1.46567e+06	299855	18075500	1.87403e+07
P04083	P04083	10	10	10	Annexin A1	ANXA1	Annexin A1	523170000		0	0	0	3426200	168230000	0	4713200	0	0	0	0	0	0	0	3802600	3765600	2770200	0		26159000	0	0	0	171310	8.41153e+06	0	235660	0	0	0	0	0	0	0	190130	188280	138510	0	0	0
CON__Q5D862;Q5D862	CON__Q5D862;Q5D862	8;8	8;8	8;8	Filaggrin-2	FLG2	;Filaggrin-2	1932700000		8.27217e+07	17922000	24066000	4.43883e+07	125810000	7.11717e+06	38942000	0	1.62417e+07	4.68397e+06	54419000	4.29853e+06	5.92787e+06	4424850	6.20847e+07	3.83673e+07	38972000	7.53313e+07		26118000	1.11783e+06	242193	325217	599837	1700100	96175.7	526247	0	219480	63297.3	735390	58088	80106.3	59795.5	838987	518477	526650	1018000	102939000	24782000
Q8TF72	Q8TF72	1	1	1	Protein Shroom3	SHROOM3	Protein Shroom3	2703600000		44195000	37113000	7.10893e+07	39859000	4.41333e+07	1.85613e+08	9.43977e+07	1.80547e+07	2.46747e+07	6.42057e+07	3.80323e+07	17005000	19156000	10638400	6.48917e+07	3.83247e+07	50025000	3.98033e+07		25996000	424953	356857	683550	383260	424360	1.78477e+06	907660	173603	237257	617363	365700	163510	184190	102289	623960	368510	481007	382720	0	0
CON__Q61726	CON__Q61726	15	4	2	KRT mouse			724020000		0	0	0	0	0	0	241340000	0	0	0	0	0	0	0	0	0	0	0		25858000	0	0	0	0	0	0	8.61943e+06	0	0	0	0	0	0	0	0	0	0	0	0	0
P19827;CON__Q0VCM5	P19827	10;2	10;2	10;2	Inter-alpha-trypsin inhibitor heavy chain H1	ITIH1	Inter-alpha-trypsin inhibitor heavy chain H1	903370000		1802000	5.20743e+07	0	11091100	9.47013e+06	0	3147300	0	1264550	0	7.76507e+07	0	0	0	1.17993e+07	1.15271e+08	1.08847e+07	9.33947e+06		23773000	47422	1.37039e+06	0	291873	249210	0	82824	0	33276.5	0	2.04343e+06	0	0	0	310510	3.03347e+06	286447	245773	0	3.43057e+07
P05089	P05089	7	7	7	Arginase-1	ARG1	Arginase-1	403280000		23029000	2022400	6.69703e+06	1.55487e+07	3.26903e+07	1418050	1.06767e+07	0	1057000	1077300	4829200	0	0	0	1.33304e+07	0	9888900	18152000		23722000	1.35466e+06	118970	393940	914620	1.92293e+06	83415	628023	0	62177	63368	284070	0	0	0	784127	0	581693	1067800	29188000	0
P08493	P08493	1	1	1	Matrix Gla protein	MGP	Matrix Gla protein	94811000		9.57493e+06	7747200	1838100	0	3885700	1292800	0	0	0	0	0	0	0	0	6.74577e+06	0	4553600	4966100		23703000	2.39373e+06	1936800	459530	0	971425	323200	0	0	0	0	0	0	0	0	1.68643e+06	0	1138400	1241540	0	0
Q96PD5;CON__ENSEMBL:ENSBTAP00000016285	Q96PD5	7;2	7;2	7;2	N-acetylmuramoyl-L-alanine amidase	PGLYRP2	N-acetylmuramoyl-L-alanine amidase	591510000		0	30171000	0	4523900	4523200	0	704710	0	1099600	0	4.85163e+07	0	0	0	1.52863e+07	9.01203e+07	4478950	4.96213e+06		23660000	0	1.20687e+06	0	180955	180930	0	28188	0	43985	0	1.94063e+06	0	0	0	611453	3.60493e+06	179160	198483	0	2.93503e+07
Q96P63	Q96P63	4	4	4	Serpin B12	SERPINB12	Serpin B12	466000000		2.29153e+07	0	2839200	21429000	5.10633e+07	0	1.40663e+07	0	0	0	0	0	0	0	1.04717e+07	0	7.87453e+06	24673000		23300000	1.14578e+06	0	141960	1071470	2.55313e+06	0	703307	0	0	0	0	0	0	0	523573	0	393727	1.23364e+06	25988000	0
CON__O95678;O95678	CON__O95678;O95678	17;17	2;2	2;2	Keratin, type II cytoskeletal 75	KRT75	;Keratin, type II cytoskeletal 75	673390000		0	0	0	0	0	0	2.24463e+08	0	0	0	0	0	0	0	0	0	0	0		22446000	0	0	0	0	0	0	7482200	0	0	0	0	0	0	0	0	0	0	0	0	0
P13987	P13987	1	1	1	CD59 glycoprotein	CD59	CD59 glycoprotein	131590000		9.29603e+06	12033000	6015300	0	6684000	0	0	0	0	0	0	0	0	0	12975000	0	6332800	9.42733e+06		21932000	1549300	2005550	1002500	0	1114020	0	0	0	0	0	0	0	0	0	2162500	0	1.05546e+06	1.57127e+06	0	0
Q03591;Q9BXR6	Q03591	5;1	4;1	2;1	Complement factor H-related protein 1	CFHR1	Complement factor H-related protein 1	321230000		1.23147e+07	1.83193e+07	3353100	0	6231050	0	0	0	4.79407e+06	0	13418000	0	0	0	2.32293e+07	27124000	11002000	5.11693e+06		21415000	820977	1.22123e+06	223540	0	415405	0	0	0	319603	0	894550	0	0	0	1548600	1808300	733467	341133	19684000	17892000
Q8IYU2	Q8IYU2	1	1	1	E3 ubiquitin-protein ligase HACE1	HACE1	E3 ubiquitin-protein ligase HACE1	830590000		4.57533e+07	0	2.29583e+07	3.61007e+07	57023000	0	0	0	1.05055e+07	0	14662000	0	0	0	3.65427e+07	10559000	20685000	3.88893e+07		21297000	1.17317e+06	0	588680	925647	1.46213e+06	0	0	0	269370	0	375950	0	0	0	937000	270730	530390	997150	0	0
Q9NQ79	Q9NQ79	6	6	6	Cartilage acidic protein 1	CRTAC1	Cartilage acidic protein 1	543270000		12931000	2.12077e+07	8.37733e+06	8376500	11960000	0	2672900	7712600	1.58257e+07	0	9879200	0	0	0	2.72277e+07	3.92253e+07	1.49907e+07	1.16442e+07		20895000	497347	815673	322203	322173	460003	0	102800	296635	608687	0	379970	0	0	0	1047210	1.50867e+06	576567	447847	1.86853e+07	1.91007e+07
CON__O76013;O76013	CON__O76013;O76013	7;7	2;2	2;2	Keratin, type I cuticular Ha6	KRT36	;Keratin, type I cuticular Ha6	549460000		0	1.1792e+07	0	9.01917e+06	0	0	1.36063e+08	0	0	2.12563e+06	27142000	0	0	0	11014000	17155000	0	0		20351000	0	436747	0	334050	0	0	5.03933e+06	0	0	78726.7	1005200	0	0	0	407930	635370	0	0	0	0
P0DP03;P01768;P01764	P0DP03;P01768;P01764	3;3;2	1;1;1	1;1;1	Ig heavy chain V-III region CAM;Ig heavy chain V-III region 23	IGHV3-23	Immunoglobulin heavy variable 3-30-5;Immunoglobulin heavy variable 3-30;Immunoglobulin heavy variable 3-23	140760000		9304100	12044000	6667100	7774500	12603000	0	3716000	0	4.90657e+06	0	0	0	0	0	10309000	30890000	10787900	7443700		20109000	1329200	1720600	952440	1110600	1800400	0	530860	0	700940	0	0	0	0	0	1472700	4412900	1541100	1063400	0	0
Q5VTE0;P68104;Q05639	Q5VTE0;P68104;Q05639	4;4;2	4;4;2	4;4;2	Putative elongation factor 1-alpha-like 3;Elongation factor 1-alpha 1;Elongation factor 1-alpha 2	EEF1A1P5;EEF1A1;EEF1A2	Putative elongation factor 1-alpha-like 3;Elongation factor 1-alpha 1;Elongation factor 1-alpha 2	419820000		4.66787e+06	5315500	4.43077e+06	2926800	5.11387e+07	4080750	6.78963e+06	0	3.13997e+06	3.10397e+06	2.64437e+07	0	0	0	9.89017e+06	5950100	1.60263e+07	5.08553e+06		19991000	222280	253120	210990	139370	2435200	194320	323313	0	149523	147810	1.25923e+06	0	0	0	470963	283340	763177	242167	0	0
Q08554	Q08554	9	9	9	Desmocollin-1	DSC1	Desmocollin-1	925560000		5.32787e+07	3471350	1.14903e+07	3.21977e+07	62624000	3202700	18903000	0	7.61867e+06	0	1.66902e+07	0	0	0	3.37647e+07	26882000	21889000	2.87597e+07		19282000	1.10997e+06	72320	239377	670787	1.30467e+06	66723	393817	0	158719	0	347717	0	0	0	703433	560040	456020	599160	5.03437e+07	0
P04792	P04792	4	4	4	Heat shock protein beta-1	HSPB1	Heat shock protein beta-1	269550000		2.94083e+06	7.62093e+06	4.92047e+06	0	22945000	0	3.95993e+06	6741900	1249770	1322800	1.05365e+07	0	0	0	18054000	0	1.1426e+07	3.92597e+06		19254000	210060	544350	351463	0	1.63897e+06	0	282850	481570	89266.5	94486	752607	0	0	0	1.28957e+06	0	816127	280423	0	10193000
CON__Q9NSB4;Q9NSB4	CON__Q9NSB4;Q9NSB4	4;4	1;1	1;1	Keratin, type II cuticular Hb2	KRT82	;Keratin, type II cuticular Hb2	597870000		0	0	0	0	0	0	1.99287e+08	0	0	0	0	0	0	0	0	0	0	0		18683000	0	0	0	0	0	0	6227800	0	0	0	0	0	0	0	0	0	0	0	0	0
Q99574	Q99574	5	5	5	Neuroserpin	SERPINI1	Neuroserpin	335560000		1.74243e+07	1.32415e+07	1.05145e+07	5.34073e+06	1.12697e+07	0	4.51177e+06	0	4755200	0	5610400	0	0	0	2.54883e+07	0	11292900	4.27543e+06		18642000	968033	735637	584147	296710	626090	0	250657	0	264177	0	311690	0	0	0	1416000	0	627377	237527	1.94347e+07	11928000
Q17R60	Q17R60	1	1	1	Interphotoreceptor matrix proteoglycan 1	IMPG1	Interphotoreceptor matrix proteoglycan 1	670720000		29299000	3.26373e+07	21695000	1.29257e+07	17646000	0	2042000	0	15930000	0	14202000	0	0	0	2.93387e+07	22346000	16704000	1.42233e+07		18128000	791853	882093	586357	349340	476913	0	55189	0	430533	0	383830	0	0	0	792940	603953	451460	384407	3.70627e+07	2.71333e+07
P43251	P43251	6	6	6	Biotinidase	BTD	Biotinidase	415830000		1.02436e+07	2.96077e+07	6.44667e+06	4798900	7875200	0	1297100	2.32817e+06	8.93513e+06	0	12500500	916927	718870	814450	1.53417e+07	2.05303e+07	13475000	7810200		18079000	445370	1.28726e+06	280290	208647	342400	0	56396	101224	388483	0	543490	39866.3	31255	35410.7	667027	892617	585867	339577	0	2.44597e+07
P05154	P05154	5	5	5	Plasma serine protease inhibitor	SERPINA5	Plasma serine protease inhibitor	346780000		6375200	8547000	1098800	2599900	5116600	0	0	0	1002000	3.73523e+06	2.95777e+07	0	0	0	1.02661e+07	4.12343e+07	2911800	7.63367e+06		17339000	318760	427360	54938	130000	255830	0	0	0	50099.5	186763	1478860	0	0	0	513310	2061700	145590	381683	9853100	11729000
P0DP25;P0DP24;P0DP23;P02585	P0DP25;P0DP24;P0DP23	3;3;3;1	3;3;3;1	2;2;2;0	Calmodulin-3;Calmodulin-2;Calmodulin-1	CALM1	Calmodulin-3;Calmodulin-2;Calmodulin-1	154950000		8.71677e+06	1.00068e+07	3820800	2286700	8853400	4.45397e+06	2521800	0	1614450	0	0	3654000	0	0	4117600	0	7.94707e+06	3328400		17216000	968523	1111840	424525	254080	983700	494883	280200	0	179390	0	0	406000	0	0	457510	0	882990	369820	0	0
A0A0C4DH67;A0A0C4DH69;A0A075B6S5	A0A0C4DH67;A0A0C4DH69;A0A075B6S5	1;1;1	1;1;1	1;1;1	Immunoglobulin kappa variable 1-8;Immunoglobulin kappa variable 1-9;Immunoglobulin kappa variable 1-27	IGKV1-8;IGKV1-9;IGKV1-27	Immunoglobulin kappa variable 1-8;Immunoglobulin kappa variable 1-9;Immunoglobulin kappa variable 1-27	67015000		0	5.85717e+06	0	0	5683200	0	0	0	0	0	1.45867e+07	0	0	0	0	0	0	0		16754000	0	1464300	0	0	1420800	0	0	0	0	0	3.64667e+06	0	0	0	0	0	0	0	0	0
CON__O76009;O76009;CON__Q6NTB9	CON__O76009;O76009;CON__Q6NTB9	11;11;10	2;2;2	0;0;0	Keratin, type I cuticular Ha3-I	KRT33A	;Keratin, type I cuticular Ha3-I;	462820000		0	0	0	0	0	0	154270000	0	0	0	0	0	0	0	0	0	0	0		16529000	0	0	0	0	0	0	5509700	0	0	0	0	0	0	0	0	0	0	0	0	0
Q9UJV9	Q9UJV9	2	2	2	Probable ATP-dependent RNA helicase DDX41	DDX41	Probable ATP-dependent RNA helicase DDX41	693180000		1.79637e+07	17431000	2576600	3.59427e+07	3.96303e+06	0	0	15649000	0	0	48524000	11728500	7911000	3022700	3.87787e+07	8127200	3.70023e+07	6321450		16504000	427707	415013	61347.7	855777	94356	0	0	372600	0	0	1.15535e+06	279245	188354	71968	923307	193510	881017	150515	0	0
P02042;P69892;P69891;P02100	P02042	10;1;1;1	3;0;0;0	3;0;0;0	Hemoglobin subunit delta	HBD	Hemoglobin subunit delta	172310000		1.13143e+07	8622900	0	0	0	0	0	0	0	0	0	0	0	0	0	0	4.03743e+07	0		15665000	1.02856e+06	783900	0	0	0	0	0	0	0	0	0	0	0	0	0	0	3.67037e+06	0	0	0
Q86YA3	Q86YA3	1	1	1	Protein ZGRF1	ZGRF1	Protein ZGRF1	1754200000		2.75427e+07	52421000	1.33397e+07	4.49227e+07	2.43393e+07	1.94637e+07	17033000	0	9232300	1.49337e+07	1.01918e+08	0	0	0	113710000	7.04073e+07	4.77763e+07	2.76793e+07		15662000	245917	468043	119103	401097	217313	173780	152080	0	82430	133340	909960	0	0	0	1.01528e+06	628637	426573	247133	0	0
CON__P13646-1;CON__P35900;P35900	CON__P13646-1	18;3;3	1;0;0	1;0;0	Keratin, type I cytoskeletal 13	KRT13	Keratin, type I cytoskeletal 13	431380000		12072000	3621000	0	1.10663e+07	8.66693e+06	0	12099000	0	2189300	0	0	0	0	0	5.84673e+07	31281000	0	11211100		15406000	431153	129320	0	395227	309533	0	432103	0	78189.5	0	0	0	0	0	2088100	1.11717e+06	0	400400	0	0
Q92520	Q92520	2	2	2	Protein FAM3C	FAM3C	Protein FAM3C	198600000		8964400	8233800	3.19313e+06	3216150	4864300	0	1387000	0	3106900	0	9488200	0	0	0	8.44227e+06	7.14927e+06	1.22033e+07	1948100		15277000	689567	633370	245623	247395	374180	0	106694	0	238993	0	729845	0	0	0	649400	549947	938740	149860	0	0
P08571	P08571	7	7	7	Monocyte differentiation antigen CD14;Monocyte differentiation antigen CD14, urinary form;Monocyte differentiation antigen CD14, membrane-bound form	CD14	Monocyte differentiation antigen CD14	230000000		0	8.90783e+06	0	0	0	1.15363e+06	0	0	1753600	0	9920050	0	0	0	4719600	4.71277e+07	6582200	4760100		14375000	0	556733	0	0	0	72101	0	0	109600	0	620000	0	0	0	294973	2.94547e+06	411390	297505	0	12968000
Q08380	Q08380	8	8	8	Galectin-3-binding protein	LGALS3BP	Galectin-3-binding protein	372570000		2.44517e+07	12322700	5.78363e+06	5.97797e+06	8102200	2.40257e+06	4.59167e+06	3815100	1717600	2.08533e+06	9076500	2.45445e+06	1810300	0	2.65873e+07	3109100	1.41003e+07	7.77153e+06		14330000	940433	473943	222447	229923	311625	92407.7	176603	146734	66061	80206.3	349100	94401.3	69626.3	0	1.02259e+06	119580	542317	298910	1.86323e+07	10181400
Q08629;Q9BQ16	Q08629	3;1	3;1	3;1	Testican-1	SPOCK1	Testican-1	299010000		12222800	7.52927e+06	6.87033e+06	3.48317e+06	5.35293e+06	991050	1281650	0	5.13223e+06	0	9741450	0	0	0	2.21893e+07	11219000	1.12987e+07	6.69337e+06		14239000	582050	358543	327160	165867	254903	47193	61032.5	0	244393	0	463885	0	0	0	1056600	534240	538033	318730	1.46107e+07	11312000
P62937;P0DN26;A0A0B4J2A2;A0A075B759;Q9Y536;F5H284	P62937	3;1;1;1;1;1	3;1;1;1;1;1	3;1;1;1;1;1	Peptidyl-prolyl cis-trans isomerase A;Peptidyl-prolyl cis-trans isomerase A, N-terminally processed	PPIA	Peptidyl-prolyl cis-trans isomerase A	137630000		4796300	4271900	1745250	0	2.13463e+07	0	0	0	0	0	0	0	0	0	2431800	0	1.63373e+07	0		13763000	479630	427190	174525	0	2.13463e+06	0	0	0	0	0	0	0	0	0	243180	0	1.63373e+06	0	0	0
P00748	P00748	7	7	7	Coagulation factor XII;Coagulation factor XIIa heavy chain;Beta-factor XIIa part 1;Coagulation factor XIIa light chain	F12	Coagulation factor XII	425870000		1495000	4.57243e+07	0	6233800	3914550	0	0	0	2659300	0	13163000	0	0	0	1.87243e+07	5.44463e+07	4261700	8.21527e+06		13738000	48225	1475000	0	201090	126275	0	0	0	85783.5	0	424620	0	0	0	604010	1.75634e+06	137470	265013	0	3.57237e+07
CON__Q1RMN8	CON__Q1RMN8	1	1	1	IGL taurus			122700000		2670500	0	0	3244100	0	0	0	0	1314400	0	3.84893e+07	0	0	0	0	0	0	0		13633000	296730	0	0	360460	0	0	0	0	146050	0	4.27657e+06	0	0	0	0	0	0	0	0	0
P01033	P01033	2	2	2	Metalloproteinase inhibitor 1	TIMP1	Metalloproteinase inhibitor 1	149910000		3291100	6634050	0	0	5252100	0	0	0	0	0	1.43863e+07	0	0	0	12499000	10733200	3348950	5.32913e+06		13628000	299190	603095	0	0	477470	0	0	0	0	0	1.30784e+06	0	0	0	1136260	975725	304450	484470	0	6664800
P00338;Q6ZMR3	P00338	5;1	5;1	4;0	L-lactate dehydrogenase A chain	LDHA	L-lactate dehydrogenase A chain	244120000		4402700	1.36203e+07	3031300	3278700	2.47817e+07	1646250	8.20803e+06	0	3158400	0	5886700	0	0	0	6.76047e+06	0	1.77103e+07	2398350		13562000	244590	756700	168400	182150	1.37677e+06	91457.5	456003	0	175470	0	327040	0	0	0	375580	0	983910	133242	0	16478500
Q13867	Q13867	2	2	2	Bleomycin hydrolase	BLMH	Bleomycin hydrolase	351760000		1.23767e+07	4.20507e+06	4.62667e+06	8469700	2.32303e+07	1460800	6.01657e+06	0	2.96787e+06	0	1.54353e+07	0	0	0	1.68853e+07	7227700	6.26013e+06	1.09872e+07		13529000	476020	161733	177947	325757	893477	56185.5	231407	0	114149	0	593670	0	0	0	649427	277990	240777	422580	14526500	0
P02656	P02656	2	2	2	Apolipoprotein C-III	APOC3	Apolipoprotein C-III	91940000		0	0	0	0	0	0	0	0	0	0	0	0	0	0	0	3.06467e+07	0	0		13134000	0	0	0	0	0	0	0	0	0	0	0	0	0	0	0	4378100	0	0	0	0
CON__P35908	CON__P35908	57	1	1	Keratin, type II cytoskeletal 2 epiderma	KRT2	Keratin, type II cytoskeletal 2 epiderma	490390000		3.25263e+07	0	0	0	0	1926700	4.19907e+06	0	0	0	1.26094e+08	0	0	0	0	0	0	0		12574000	834017	0	0	0	0	49404	107670	0	0	0	3.23323e+06	0	0	0	0	0	0	0	46610000	0
CON__REFSEQ:XP_986630	CON__REFSEQ:XP_986630	10	2	2	nothing			375840000		0	0	0	0	0	0	1.16047e+08	0	0	0	0	0	0	0	0	9138200	0	6183800		12528000	0	0	0	0	0	0	3.86827e+06	0	0	0	0	0	0	0	0	304610	0	206130	0	0
P04259	P04259	45	1	1	Keratin, type II cytoskeletal 6B	KRT6B	Keratin, type II cytoskeletal 6B	368010000		0	0	10444000	2.51897e+07	3.92327e+07	2637600	6.78673e+06	0	5673300	0	0	0	0	0	7633400	0	8.50847e+06	2.44073e+07		12267000	0	0	348150	839653	1.30773e+06	87920	226223	0	189110	0	0	0	0	0	254447	0	283613	813583	0	0
P0DP02;P01772	P0DP02;P01772	3;3	1;1	0;0	Ig heavy chain V-III region KOL	IGHV3-30-3; IGHV3-33	Immunoglobulin heavy variable 3-30-3;Immunoglobulin heavy variable 3-33	83337000		3971300	0	667840	0	5.00427e+06	0	3.03433e+06	0	0	0	0	0	0	0	4.31207e+06	8.88127e+06	3529750	0		11905000	567330	0	95406	0	714897	0	433477	0	0	0	0	0	0	0	616010	1.26873e+06	504255	0	0	0
P31949	P31949	3	3	3	Protein S100-A11;Protein S100-A11, N-terminally processed	S100A11	Protein S100-A11	58938000		0	2771250	0	0	1.77983e+07	0	0	0	0	0	0	0	0	0	0	0	0	0		11788000	0	554245	0	0	3.55967e+06	0	0	0	0	0	0	0	0	0	0	0	0	0	0	0
P18065	P18065	3	3	3	Insulin-like growth factor-binding protein 2	IGFBP2	Insulin-like growth factor-binding protein 2	163500000		15117000	0	7009900	0	0	1843900	0	0	0	0	0	0	0	0	1.83483e+07	10060550	7829500	4451700		11679000	1079800	0	500710	0	0	131700	0	0	0	0	0	0	0	0	1310600	718620	559245	317980	18614000	0
O60888	O60888	1	1	1	Protein CutA	CUTA	Protein CutA	68054000		3.35913e+06	4.55343e+06	2592800	0	2971800	0	0	0	2.18653e+06	0	0	0	0	0	4602900	0	4.39943e+06	0		11342000	559853	758903	432137	0	495310	0	0	0	364423	0	0	0	0	0	767150	0	733240	0	0	0
P02679	P02679	6	6	6	Fibrinogen gamma chain	FGG	Fibrinogen gamma chain	317120000		0	10992950	0	8416650	5913600	0	0	0	0	0	76459000	0	0	0	6.27947e+06	9134300	5012500	0		11326000	0	392610	0	300590	211200	0	0	0	0	0	2730700	0	0	0	224267	326230	179016	0	0	0
P08603;Q02985	P08603	15;1	15;1	14;1	Complement factor H	CFH	Complement factor H	681700000		6069600	30629000	705520	3021250	8160000	0	2461600	0	0	0	3.75813e+07	0	0	0	1.22403e+07	1.23319e+08	9832700	4325000		11175000	99503	502113	11566	49528.5	133772	0	40354	0	0	0	616090	0	0	0	200657	2.02167e+06	161190	70902	0	24511000
A0A0C4DH25	A0A0C4DH25	2	1	1	Immunoglobulin kappa variable 3D-20	IGKV3D-20	Immunoglobulin kappa variable 3D-20	55020000		6054100	0	4770300	0	0	3546000	8.95577e+06	0	0	0	0	0	0	0	13783000	0	0	0		11004000	1210800	0	954050	0	0	709200	1.79113e+06	0	0	0	0	0	0	0	2756500	0	0	0	0	0
CON__A2A5Y0;CON__O76015;CON__O76014;O76014;O76015;CON__A2AB72;CON__Q6IFU6;Q6A163	CON__A2A5Y0	12;3;3;3;3;2;1;1	3;1;1;1;1;0;0;0	2;0;0;0;0;0;0;0	KRT mouse			290140000		0	0	5162400	0	1.74463e+07	0	7.75453e+07	0	0	0	0	0	0	0	0	0	0	0		10746000	0	0	191200	0	646170	0	2.87203e+06	0	0	0	0	0	0	0	0	0	0	0	0	0
Q6ZVX7	Q6ZVX7	3	3	3	F-box only protein 50	NCCRP1	F-box only protein 50	124130000		3.79143e+06	2633900	1810800	3.20417e+06	9.05917e+06	0	0	0	955730	383850	4975200	1.17428e+06	570650	710765	5.44603e+06	5.47303e+06	4188100	4.47253e+06		10344000	315950	219490	150900	267013	754930	0	0	0	79646	31988	414600	97858.7	47555	59230.5	453840	456087	349007	372710	0	0
Q6UWP8	Q6UWP8	4	4	4	Suprabasin	SBSN	Suprabasin	320750000		8.28547e+06	6093200	3.42843e+06	2564550	2.18557e+07	0	2186300	1429400	2081550	0	7.07707e+06	7.11077e+06	2631800	2272700	1.80377e+07	1.40373e+07	6947400	6.86867e+06		10024000	258920	190415	107138	80141.5	682993	0	68322	44667	65048.5	0	221157	222213	82243.7	71021.7	563687	438663	217103	214647	9605700	6496000
Q9HCB6	Q9HCB6	6	6	6	Spondin-1	SPON1	Spondin-1	338530000		1.20817e+07	8.24367e+06	6904700	2198400	4587300	0	5783300	0	4.17777e+06	5127600	15400000	0	0	0	31652000	9001650	16006000	4950200		9149600	326533	222797	186613	59416	123980	0	156310	0	112911	138580	416213	0	0	0	855453	243290	432590	133790	20537000	14012000
P0C0L4;CON__ENSEMBL:ENSBTAP00000007350	P0C0L4	77;9	4;1	3;0	Complement C4-A;Complement C4 beta chain;Complement C4-A alpha chain;C4a anaphylatoxin;C4b-A;C4d-A;Complement C4 gamma chain	C4A	Complement C4-A	729410000		4.77123e+06	1.0011e+07	0	0	0	0	1321500	0	3729500	1111350	2.58783e+07	0	0	0	3017800	168270000	0	2.72827e+07		9005000	58904.3	123590	0	0	0	0	16315	0	46043.3	13720	319487	0	0	0	37256.5	2077400	0	336827	9609050	11191000
O14773	O14773	2	2	2	Tripeptidyl-peptidase 1	TPP1	Tripeptidyl-peptidase 1	209660000		8851600	10989000	4240900	3663200	3815200	0	0	0	3536300	0	6.33243e+06	0	0	0	11054700	4.28897e+06	8246400	6.04547e+06		8735700	368820	457877	176707	152633	158968	0	0	0	147345	0	263853	0	0	0	460607	178707	343600	251900	12464000	11403500
Q02818	Q02818	5	5	5	Nucleobindin-1	NUCB1	Nucleobindin-1	240680000		11156850	33269500	7527600	4757600	8240100	2593850	5693200	0	3377300	0	2.02173e+07	0	0	0	4.50363e+06	0	1.00152e+07	6420350		8595900	398460	1188170	268840	169910	294290	92636.5	203330	0	120620	0	722047	0	0	0	160845	0	357687	229300	0	16957000
Q16610	Q16610	6	6	6	Extracellular matrix protein 1	ECM1	Extracellular matrix protein 1	265810000		6.29157e+06	22315000	3157400	3.63563e+06	6259700	0	1658100	0	0	998310	4.75883e+06	0	0	0	8209650	2.99113e+07	5697050	3925400		8574500	202953	719833	101848	117277	201927	0	53486	0	0	32203	153510	0	0	0	264830	964890	183775	126626	12386000	1.43427e+07
O43633	O43633	1	1	1	Charged multivesicular body protein 2a	CHMP2A	Charged multivesicular body protein 2a	74178000		0	0	0	0	0	0	0	0	0	0	74178000	0	0	0	0	0	0	0		8242000	0	0	0	0	0	0	0	0	0	0	8242000	0	0	0	0	0	0	0	0	0
Q9BSG5	Q9BSG5	1	1	1	Retbindin	RTBDN	Retbindin	65547000		0	5742700	0	0	0	0	0	0	0	0	0	0	0	0	2092000	13790000	6215800	0		8193300	0	717833	0	0	0	0	0	0	0	0	0	0	0	0	261500	1723700	776973	0	0	5105200
Q9UL12;Q92922	Q9UL12;Q92922	2;1	2;1	2;1	Sarcosine dehydrogenase, mitochondrial;SWI/SNF complex subunit SMARCC1	SARDH;SMARCC1	Sarcosine dehydrogenase, mitochondrial;SWI/SNF complex subunit SMARCC1	429990000		17044000	3.39017e+07	0	0	0	0	0	26696500	0	4.34103e+06	97243000	8883150	6960500	5844350	0	0	0	0		8113000	321580	639653	0	0	0	0	0	503710	0	81906.3	1834805	167605	131327	110270	0	0	0	0	0	0
P48594	P48594	14	5	5	Serpin B4	SERPINB4	Serpin B4	163260000		0	0	0	0	54421000	0	0	0	0	0	0	0	0	0	0	0	0	0		7774400	0	0	0	0	2.59147e+06	0	0	0	0	0	0	0	0	0	0	0	0	0	0	0
CON__Q14525;Q14525	CON__Q14525;Q14525	10;10	1;1	1;1	Keratin, type I cuticular Ha3-II	KRT33B	;Keratin, type I cuticular Ha3-II	209190000		0	0	0	0	0	0	69730000	0	0	0	0	0	0	0	0	0	0	0		7747800	0	0	0	0	0	0	2582600	0	0	0	0	0	0	0	0	0	0	0	0	0
P24593	P24593	3	3	3	Insulin-like growth factor-binding protein 5	IGFBP5	Insulin-like growth factor-binding protein 5	91704000		7211400	7.51243e+06	3023800	0	0	0	0	0	0	0	5705900	0	0	0	1.67337e+07	0	0	0		7642000	600950	626037	251985	0	0	0	0	0	0	0	475490	0	0	0	1394500	0	0	0	0	0
CON__P08727;P08727;CON__P05784;P05783	CON__P08727;P08727	14;14;3;2	3;3;1;1	2;2;0;0	Keratin, type I cytoskeletal 19	KRT19	;Keratin, type I cytoskeletal 19	233620000		16570000	5403700	0	0	0	3698500	9.74807e+06	0	3934100	0	36708000	5116150	2908300	0	28253000	27655000	0	1584205		7536100	534520	174315	0	0	0	119310	314450	0	126905	0	1184100	165040	93815	0	911380	892100	0	51104	20981000	0
P01599	P01599	1	1	1	Ig kappa chain V-I region Gal	IGKV1-17	Immunoglobulin kappa variable 1-17	29337000		0	0	0	0	0	0	0	0	0	0	0	0	0	0	0	8.22293e+06	2334350	0		7334400	0	0	0	0	0	0	0	0	0	0	0	0	0	0	0	2.05573e+06	583590	0	0	0
Q14767	Q14767	16	16	16	Latent-transforming growth factor beta-binding protein 2	LTBP2	Latent-transforming growth factor beta-binding protein 2	460120000		1.42245e+07	16271000	0	0	1745500	0	0	2823350	0	5748400	2350750	1814500	1644700	0	4.80947e+07	7.56987e+06	50245000	6.03497e+06		7078700	218833	250320	0	0	26854	0	0	43435.6	0	88436.7	36165.5	27915	25303	0	739923	116459	773000	92846.3	1.77173e+07	1.44837e+07
P05543;CON__Q9TT36	P05543	5;1	5;1	5;1	Thyroxine-binding globulin	SERPINA7	Thyroxine-binding globulin	152270000		2302800	1.05338e+07	0	3752400	6021000	0	0	0	1823900	0	16847500	0	0	0	6450500	13643000	2866700	5.75147e+06		6921500	104670	478800	0	170565	273680	0	0	0	82905	0	765785	0	0	0	293200	620140	130310	261430	0	9528300
P07360	P07360	2	2	2	Complement component C8 gamma chain	C8G	Complement component C8 gamma chain	80808000		0	5413800	0	1852500	0	0	0	0	0	0	7697550	0	0	0	0	1.93823e+07	0	0		6734000	0	451150	0	154370	0	0	0	0	0	0	641460	0	0	0	0	1.61517e+06	0	0	0	0
P06681	P06681	7	7	7	Complement C2;Complement C2b fragment;Complement C2a fragment	C2	Complement C2	260750000		2810000	1.57777e+07	0	2931550	3.12817e+06	0	0	0	0	0	1.38887e+07	0	0	0	5.53223e+06	3.67677e+07	4897100	7.29847e+06		6685900	72052	404560	0	75169	80207	0	0	0	0	0	356123	0	0	0	141853	942750	125570	187140	0	11653500
P05067	P05067	4	3	3	Amyloid beta A4 protein;N-APP;Soluble APP-alpha;Soluble APP-beta;C99;Beta-amyloid protein 42;Beta-amyloid protein 40;C83;P3(42);P3(40);C80;Gamma-secretase C-terminal fragment 59;Gamma-secretase C-terminal fragment 57;Gamma-secretase C-terminal fragment 50;C31	APP	Amyloid-beta A4 protein	231700000		15193000	9.03083e+06	3970600	2599500	6398400	0	3112500	0	2346865	0	2.01077e+07	0	0	0	10460800	5712800	8014500	3136300		6620000	434097	258023	113446	74272	182810	0	88929	0	67055.5	0	574503	0	0	0	298883	163221	228983	89607	1.83003e+07	12699000
CON__Q6KB66-1;Q6KB66;CON__Q0VBK2	CON__Q6KB66-1;Q6KB66	8;8;3	8;8;3	8;8;3	Keratin, type II cytoskeletal 80	KRT80	;Keratin, type II cytoskeletal 80	211290000		16133400	0	0	1.56852e+07	1.07369e+07	0	5099900	0	6.50603e+06	0	0	1923100	1640800	0	6.31397e+06	0	2.39527e+06	5087900		6402600	488897	0	0	475302	325363	0	154543	0	197153	0	0	58276	49720	0	191330	0	72584	154180	14828000	0
Q14515	Q14515	4	4	4	SPARC-like protein 1	SPARCL1	SPARC-like protein 1	229910000		11604500	10299700	4.84983e+06	5245600	7.01537e+06	3027300	0	0	6023500	598430	5073700	0	0	0	1.0438e+07	4811800	16755000	2949900		6386400	322353	286100	134720	145710	194869	84092	0	0	167320	16623	140935	0	0	0	289943	133660	465427	81942	1.43053e+07	15832500
CON__Q497I4	CON__Q497I4	10	4	0	KRT mouse			174760000		0	0	0	0	0	0	5.82547e+07	0	0	0	0	0	0	0	0	0	0	0		6241600	0	0	0	0	0	0	2.08053e+06	0	0	0	0	0	0	0	0	0	0	0	0	0
Q92736	Q92736	2	2	2	Ryanodine receptor 2	RYR2	Ryanodine receptor 2	1651300000		54332000	3.75757e+07	2.21853e+07	3.38377e+07	6.18157e+07	0	0	26550000	5.05597e+07	3.55013e+06	260130000	6.29207e+06	8565500	1.47617e+07	25972000	72524000	35180000	1.00173e+07		6184600	203490	140733	83091	126732	231520	0	0	99438	189363	13296.4	974260	23565.7	32080.7	55286.7	97274	271623	131760	37517.3	0	0
P51693	P51693	3	3	3	Amyloid-like protein 1;C30	APLP1	Amyloid-like protein 1	202940000		9.12393e+06	8762900	5.49263e+06	2798700	6880800	0	2627950	0	4061650	0	5034500	0	0	0	13486000	2244400	1.16713e+07	6.39807e+06		6149700	276483	265549	166447	84809.5	208510	0	79635	0	123080	0	152560	0	0	0	408670	68012	353673	193880	0	0
Q562R1	Q562R1	3	1	1	Beta-actin-like protein 2	ACTBL2	Beta-actin-like protein 2	124480000		7880700	18716000	0	0	32333500	0	0	0	0	0	16781000	0	0	0	16438000	0	0	0		5927800	375270	891220	0	0	1539700	0	0	0	0	0	799100	0	0	0	782780	0	0	0	0	0
CON__P02754	CON__P02754	3	3	3	globulin Taurus			62611000		0	0	0	7668200	9.72303e+06	0	6630250	0	0	0	0	0	0	0	2105100	0	0	3.46957e+06		5691900	0	0	0	697110	883893	0	602755	0	0	0	0	0	0	0	191370	0	0	315413	0	0
CON__Q8BGZ7	CON__Q8BGZ7	15	1	1	KRT mouse			175570000		0	0	0	47950000	0	12190000	30871000	0	16517500	3400200	0	0	0	0	0	0	0	48124000		5663600	0	0	0	1546800	0	393220	995840	0	532830	109680	0	0	0	0	0	0	0	1552400	0	0
P02671	P02671	5	5	5	Fibrinogen alpha chain;Fibrinopeptide A;Fibrinogen alpha chain	FGA	Fibrinogen alpha chain	214470000		0	10451000	0	5135500	5966900	0	0	5908000	578800	0	13985000	0	0	0	0	4.31903e+07	4453000	0		5499200	0	267970	0	131680	153000	0	0	151490	14841	0	358597	0	0	0	0	1.10744e+06	114180	0	0	16431000
P09871	P09871	4	4	4	Complement C1s subcomponent;Complement C1s subcomponent heavy chain;Complement C1s subcomponent light chain	C1S	Complement C1s subcomponent	141910000		1.25403e+07	0	3574200	3219600	3860000	0	0	0	2566900	0	0	0	0	0	1.26587e+07	8490900	5.56203e+06	6.06537e+06		5458000	482330	0	137467	123830	148460	0	0	0	98725	0	0	0	0	0	486880	326570	213923	233287	1.59037e+07	0
P00918	P00918	3	3	3	Carbonic anhydrase 2	CA2	Carbonic anhydrase 2	69917000		0	0	0	5150800	4456900	0	0	0	0	0	0	0	0	0	0	0	1.71317e+07	0		5378200	0	0	0	396210	342840	0	0	0	0	0	0	0	0	0	0	0	1.31783e+06	0	0	0
P04075	P04075	3	3	3	Fructose-bisphosphate aldolase A	ALDOA	Fructose-bisphosphate aldolase A	117330000		5461950	0	3997800	0	1.79953e+07	0	0	0	835690	0	0	0	0	0	6051500	0	9.52027e+06	3461600		5101300	237475	0	173820	0	782403	0	0	0	36334	0	0	0	0	0	263110	0	413930	150505	0	0
O60938	O60938	4	4	4	Keratocan	KERA	Keratocan	100120000		4425800	1.41883e+07	3.80317e+06	3818500	6102100	1478100	0	0	0	0	0	0	0	0	3984300	2069400	6055800	0		5006100	221290	709407	190157	190930	305105	73907	0	0	0	0	0	0	0	0	199220	103470	302790	0	0	12598000
CON__Q6IFX2	CON__Q6IFX2	20	1	0	KRT mouse			144730000		5.94377e+06	0	1726000	0	0	0	7.64387e+06	0	1644200	0	0	0	0	0	22184000	12318000	4322600	5083800		4990600	204953	0	59517	0	0	0	263583	0	56698	0	0	0	0	0	764967	424760	149060	175300	0	0
A0A0J9YX35	A0A0J9YX35	1	1	1	Immunoglobulin heavy variable 3-64D	IGHV3-64D	Immunoglobulin heavy variable 3-64D	28022000		1805600	0	0	0	6.33767e+06	0	0	0	0	0	7203800	0	0	0	0	0	0	0		4670400	300930	0	0	0	1.05629e+06	0	0	0	0	0	1200600	0	0	0	0	0	0	0	0	0
P34096	P34096	1	1	1	Ribonuclease 4	RNASE4	Ribonuclease 4	36198000		1829600	1493350	0	0	1310200	0	0	0	771670	0	2176600	0	0	0	3.60803e+06	1851800	1.95997e+06	1528150		4524700	228697	186675	0	0	163780	0	0	0	96459	0	272070	0	0	0	451003	231475	244997	191020	0	0
P14618	P14618	7	7	7	Pyruvate kinase PKM	PKM	Pyruvate kinase PKM	147730000		6694150	8253250	5381100	0	1.56997e+07	1444000	9.74873e+06	0	0	0	0	0	0	0	3872450	0	7.78973e+06	3547200		4476600	202855	250095	163060	0	475750	43758	295413	0	0	0	0	0	0	0	117346	0	236057	107490	10841500	9821800
CON__P05787;P05787;CON__H-INV:HIT000292931;CON__Q9H552;P41219;P17661	CON__P05787;P05787	11;11;5;5;2;2	3;3;1;2;2;2	1;1;1;0;0;0	Keratin, type II cytoskeletal 8	KRT8	;Keratin, type II cytoskeletal 8	124200000		4049900	0	1578600	0	3927700	4563100	3621000	0	0	1579300	0	70442000	0	0	4650300	0	2710900	2135300		4282900	139650	0	54434	0	135440	157350	124863	0	0	54459	0	2429100	0	0	160355	0	93479	73632	0	0
P22735	P22735	6	6	6	Protein-glutamine gamma-glutamyltransferase K	TGM1	Protein-glutamine gamma-glutamyltransferase K	199880000		6.11847e+06	0	0	4.55537e+06	1.7088e+07	0	3163350	0	2741900	0	0	0	0	0	15469000	6358600	3502350	1.37997e+07		4252800	130180	0	0	96923	363570	0	67302.5	0	58338	0	0	0	0	0	329123	135292	74518.5	293613	18354000	0
Q13835	Q13835	6	6	6	Plakophilin-1	PKP1	Plakophilin-1	194520000		6.42783e+06	0	2783900	4755150	1.35693e+07	0	7618750	0	1351800	0	20427000	0	0	0	4.58137e+06	0	5.51313e+06	4694100		4228700	139736	0	60520	103372	294983	0	165625	0	29388	0	444060	0	0	0	99595.3	0	119852	102044	9516900	0
A6NCN2	A6NCN2	12	2	2	Putative keratin-87 protein	KRT87P	Putative keratin-87 protein	75202000		0	0	0	0	0	0	2.50677e+07	0	0	0	0	0	0	0	0	0	0	0		4177900	0	0	0	0	0	0	1.39263e+06	0	0	0	0	0	0	0	0	0	0	0	0	0
P63104	P63104	5	2	2	14-3-3 protein zeta/delta	YWHAZ	14-3-3 protein zeta/delta	54832000		0	0	0	0	10235000	0	0	0	0	0	5781550	0	0	0	4000700	0	5398200	0		3916500	0	0	0	0	731070	0	0	0	0	0	412965	0	0	0	285763	0	385590	0	0	0
P53673	P53673	2	2	2	Beta-crystallin A4	CRYBA4	Beta-crystallin A4	33752000		0	0	1.12507e+07	0	0	0	0	0	0	0	0	0	0	0	0	0	0	0		3750200	0	0	1.25007e+06	0	0	0	0	0	0	0	0	0	0	0	0	0	0	0	0	0
O75970	O75970	1	1	1	Multiple PDZ domain protein	MPDZ	Multiple PDZ domain protein	335960000		7.53687e+06	0	1.34987e+07	8.99887e+06	1.05654e+07	16310000	15075000	0	6.17697e+06	4894900	0	0	0	0	7458250	0	1.43377e+07	9621100		3574100	80179.3	0	143603	95735.7	112396	173513	160373	0	65712.7	52073.3	0	0	0	0	79343	0	152530	102353	0	0
P27169	P27169	4	4	4	Serum paraoxonase/arylesterase 1	PON1	Serum paraoxonase/arylesterase 1	53255000		0	0	0	0	0	0	0	0	0	0	0	0	0	0	0	26627500	0	0		3550300	0	0	0	0	0	0	0	0	0	0	0	0	0	0	0	1775150	0	0	0	0
Q8WVV4	Q8WVV4	6	6	6	Protein POF1B	POF1B	Protein POF1B	94463000		3.60223e+06	0	0	1843100	8.75077e+06	0	0	0	0	0	9377000	0	0	0	2.46927e+06	0	2.27187e+06	3788100		3498600	133413	0	0	68262	324100	0	0	0	0	0	347290	0	0	0	91455.3	0	84143.7	140300	5101150	0
Q96IY4	Q96IY4	2	2	2	Carboxypeptidase B2	CPB2	Carboxypeptidase B2	66436000		0	4485450	0	0	0	0	0	0	0	0	0	0	0	0	2429050	26303500	0	0		3496700	0	236074	0	0	0	0	0	0	0	0	0	0	0	0	127845	1384400	0	0	0	0
P00441	P00441	2	2	2	Superoxide dismutase [Cu-Zn]	SOD1	Superoxide dismutase [Cu-Zn]	27305000		0	0	2604100	0	0	0	0	0	0	0	0	0	2434600	0	7571100	0	4520500	0		3413200	0	0	325510	0	0	0	0	0	0	0	0	0	304320	0	946390	0	565060	0	0	0
CON__P01966	CON__P01966	4	1	1	HBA taurus			30583000		0	0	0	0	0	30583000	0	0	0	0	0	0	0	0	0	0	0	0		3398100	0	0	0	0	0	3398100	0	0	0	0	0	0	0	0	0	0	0	0	0	0
P60174	P60174	2	2	2	Triosephosphate isomerase	TPI1	Triosephosphate isomerase	67620000		4834900	5641000	0	0	8046500	1403400	3272800	0	0	0	0	0	0	0	0	0	11343950	0		3381000	241740	282055	0	0	402320	70170	163640	0	0	0	0	0	0	0	0	0	567200	0	0	0
P63267;P68133;P68032;P62736	P63267;P68133;P68032;P62736	7;7;7;7	1;1;1;1	1;1;1;1	Actin, gamma-enteric smooth muscle;Actin, alpha skeletal muscle;Actin, alpha cardiac muscle 1;Actin, aortic smooth muscle	ACTG2;ACTA1;ACTC1;ACTA2	Actin, gamma-enteric smooth muscle;Actin, alpha skeletal muscle;Actin, alpha cardiac muscle 1;Actin, aortic smooth muscle	67427000		0	0	0	0	0	0	0	0	2.24757e+07	0	0	0	0	0	0	0	0	0		3371300	0	0	0	0	0	0	0	0	1.12377e+06	0	0	0	0	0	0	0	0	0	0	0
CON__ENSEMBL:ENSBTAP00000038253	CON__ENSEMBL:ENSBTAP00000038253	14	2	2	nothing			105030000		0	0	0	8524900	0	0	4070750	21899000	0	0	0	0	8367000	0	0	0	14295000	0		3282100	0	0	0	266400	0	0	127215	684353	0	0	0	0	261470	0	0	0	446720	0	0	0
Q14050	Q14050	1	1	1	Collagen alpha-3(IX) chain	COL9A3	Collagen alpha-3(IX) chain	83847000		2408800	3.78417e+06	0	5505900	0	0	0	0	0	0	6948050	0	0	0	9.60053e+06	6464050	2367200	2109900		3224900	92645	145543	0	211770	0	0	0	0	0	0	267230	0	0	0	369243	248615	91045.5	81149.5	0	0
Q08188	Q08188	9	9	9	Protein-glutamine gamma-glutamyltransferase E;Protein-glutamine gamma-glutamyltransferase E 50 kDa catalytic chain;Protein-glutamine gamma-glutamyltransferase E 27 kDa non-catalytic chain	TGM3	Protein-glutamine gamma-glutamyltransferase E	128210000		8.64653e+06	0	2924600	0	1.08871e+07	1699900	10199700	0	0	2.16443e+06	0	1695450	1864600	450040	10693000	0	2798800	2566000		3205300	216163	0	73115	0	272177	42497	254990	0	0	54111	0	42387	46615	11251	267320	0	69969	64150.5	16612000	0
CON__Q14CN4-1;Q14CN4;CON__Q6IME9	CON__Q14CN4-1;Q14CN4;CON__Q6IME9	7;7;6	1;1;1	0;0;0	Keratin, type II cytoskeletal 72	KRT72	;Keratin, type II cytoskeletal 72;	101670000		0	0	0	0	0	0	3.38903e+07	0	0	0	0	0	0	0	0	0	0	0		3080900	0	0	0	0	0	0	1.02698e+06	0	0	0	0	0	0	0	0	0	0	0	0	0
CON__Q2UVX4	CON__Q2UVX4	12	2	2	C3 Pig			292120000		0	0	4449650	12159500	13165000	0	3209000	0	4938700	3.90843e+06	50802000	0	4487700	0	2.66243e+07	24616000	1.07459e+07	8738750		2950700	0	0	44946	122822	132979	0	32414	0	49886	39479	513150	0	45331	0	268933	248650	108545	88270.5	0	0
P03950	P03950	1	1	1	Angiogenin	ANG	Angiogenin	23440000		0	0	8572600	0	3491600	0	0	0	0	0	0	0	0	0	0	7720000	3655300	0		2929900	0	0	1071600	0	436450	0	0	0	0	0	0	0	0	0	0	965000	456910	0	0	0
P29401	P29401	2	2	2	Transketolase	TKT	Transketolase	72183000		5.19093e+06	8107500	4668950	0	2905000	0	0	0	0	0	0	0	0	0	0	0	6681700	0		2887300	207637	324303	186755	0	116200	0	0	0	0	0	0	0	0	0	0	0	267267	0	0	0
CON__Q32MB2;Q86Y46	CON__Q32MB2;Q86Y46	10;10	1;1	0;0	Keratin, type II cytoskeletal 73	KRT73	;Keratin, type II cytoskeletal 73	83481000		2782100	0	0	3.32957e+06	3313850	0	3.53187e+06	0	0	0	0	0	0	0	4181900	9587100	1508400	2553550		2878600	95937	0	0	114811	114270	0	121787	0	0	0	0	0	0	0	144203	330590	52014	88051	0	0
CON__Q3SX09;CON__P02070	CON__Q3SX09;CON__P02070	3;2	1;1	1;1	HBB taurus			28518000		0	0	3031350	0	0	3197950	3748900	0	4103400	0	0	0	0	0	0	0	0	0		2851800	0	0	303135	0	0	319795	374890	0	410340	0	0	0	0	0	0	0	0	0	0	0
Q15054	Q15054	1	1	1	DNA polymerase delta subunit 3	POLD3	DNA polymerase delta subunit 3	68245000		0	0	0	0	0	0	22748000	0	0	0	0	0	0	0	0	0	0	0		2729800	0	0	0	0	0	0	909940	0	0	0	0	0	0	0	0	0	0	0	0	0
Q6EMK4	Q6EMK4	4	4	4	Vasorin	VASN	Vasorin	58063000		4.27777e+06	3.82597e+06	0	0	0	0	0	0	1244800	0	0	0	0	0	5.01173e+06	7916750	1637700	0		2639200	194447	173907	0	0	0	0	0	0	56580	0	0	0	0	0	227807	359860	74442	0	6022150	0
CON__P19013;P19013	CON__P19013;P19013	9;9	4;4	4;4	Keratin, type II cytoskeletal 4	KRT4	;Keratin, type II cytoskeletal 4	79265000		2849300	0	0	10003650	5207500	0	9169250	0	0	0	0	0	0	0	0	9653400	0	5352900		2556900	91910.5	0	0	322700	167980	0	295780	0	0	0	0	0	0	0	0	311400	0	172675	0	0
Q15517	Q15517	2	2	2	Corneodesmosin	CDSN	Corneodesmosin	38004000		6643250	0	0	0	6225950	0	2140500	0	0	0	7341000	0	0	0	0	0	0	2784800		2533600	442875	0	0	0	415060	0	142700	0	0	0	489400	0	0	0	0	0	0	185650	13225000	0
P00352;P05091	P00352	4;1	4;1	4;1	Retinal dehydrogenase 1	ALDH1A1	Retinal dehydrogenase 1	59957000		2329600	3711100	5.89013e+06	0	0	0	3201300	0	0	0	0	0	0	0	0	0	1.10149e+07	0		2498200	97066	154630	245423	0	0	0	133390	0	0	0	0	0	0	0	0	0	458953	0	0	0
P13521	P13521	3	3	3	Secretogranin-2;Secretoneurin;Manserin	SCG2	Secretogranin-2	89738000		8.04807e+06	0	3.45373e+06	0	3.57407e+06	0	0	0	2493700	0	0	0	0	0	4.88347e+06	0	7.16663e+06	3373100		2361500	211793	0	90887.7	0	94055	0	0	0	65623.5	0	0	0	0	0	128513	0	188593	88766	1.00139e+07	0
Q8IZJ3	Q8IZJ3	10	10	10	C3 and PZP-like alpha-2-macroglobulin domain-containing protein 8	CPAMD8	C3 and PZP-like alpha-2-macroglobulin domain-containing protein 8	190610000		9204800	3319350	876450	0	1518850	0	0	2221400	3.45083e+06	0	4.33543e+06	0	0	0	3.21197e+07	3582100	7.84247e+06	2.71437e+06		2353200	113636	40979.5	10820.3	0	18751.5	0	0	27424	42602.7	0	53524	0	0	0	396540	44223	96821	33510.3	12231000	0
P20849	P20849	1	1	1	Collagen alpha-1(IX) chain	COL9A1	Collagen alpha-1(IX) chain	124400000		0	6259000	0	2418200	3920200	0	0	0	5045200	0	6202800	0	0	0	1.53483e+07	5681850	7907600	3477800		2347100	0	118095	0	45626	73966	0	0	0	95192	0	117032	0	0	0	289600	107205	149197	65619.5	0	0
P0DOX6;A0A0C4DH43	P0DOX6	14;1	1;1	1;1	Immunoglobulin mu heavy chain	IGHM	Immunoglobulin mu heavy chain	65098000		0	4590400	0	0	9.18213e+06	0	0	0	0	0	4299500	0	0	0	3092100	5055800	0	5.15273e+06		2324900	0	163940	0	0	327933	0	0	0	0	0	153550	0	0	0	110430	180565	0	184027	0	0
CON__P20930;P20930	CON__P20930;P20930	8;8	8;8	8;8	Filaggrin	FLG	;Filaggrin	475750000		1.15413e+07	8.12873e+06	5.96827e+06	8.07477e+06	2.33207e+07	1856200	6.74333e+06	0	4203600	2361050	15616000	8109600	2434400	5.39493e+06	1.99183e+07	8.34943e+06	18337000	13053000		2265500	54959.7	38708.3	28420.3	38451.7	111047	8839	32111.3	0	20017	11243.1	74362	38617	11592.3	25690.3	94849.3	39758.7	87320	62157	16429000	9016350
P13671	P13671	9	9	9	Complement component C6	C6	Complement component C6	107570000		0	7401100	0	0	0	0	0	0	0	0	0	0	0	0	0	3.33887e+07	0	0		2241000	0	154190	0	0	0	0	0	0	0	0	0	0	0	0	0	695597	0	0	0	0
Q9NP55	Q9NP55	1	1	1	BPI fold-containing family A member 1	BPIFA1	BPI fold-containing family A member 1	17768000		0	0	0	0	4569500	0	0	0	0	0	0	0	0	0	0	0	0	2029900		2221000	0	0	0	0	571187	0	0	0	0	0	0	0	0	0	0	0	0	253740	0	0
A0A140G945;P02489	A0A140G945;P02489	2;2	2;2	2;2	Alpha-crystallin A chain;Alpha-crystallin A(1-172);Alpha-crystallin A(1-168);Alpha-crystallin A(1-162)	CRYAA	Alpha-crystallin A2 chain;Alpha-crystallin A chain	23749000		0	0	7.91647e+06	0	0	0	0	0	0	0	0	0	0	0	0	0	0	0		2159000	0	0	719693	0	0	0	0	0	0	0	0	0	0	0	0	0	0	0	0	0
CON__Q9Z2K1;CON__Q3ZAW8	CON__Q9Z2K1;CON__Q3ZAW8	13;13	1;1	1;1	KRT mouse			63848000		0	0	0	3679000	3.99237e+06	0	2.94693e+06	0	0	0	0	0	0	0	0	0	0	1.18908e+07		2128300	0	0	0	122635	133077	0	98229.3	0	0	0	0	0	0	0	0	0	0	396360	0	0
P19022	P19022	3	3	3	Cadherin-2	CDH2	Cadherin-2	77985000		3571150	3668300	4256150	2450100	0	0	2144400	0	4788950	0	0	0	0	0	8150200	0	9678000	4416450		2107700	96517.5	99143	115030	66218	0	0	57956	0	129430	0	0	0	0	0	220280	0	261570	119362	0	0
P0DMV9;P0DMV8	P0DMV9;P0DMV8	3;3	3;3	1;1	Heat shock 70 kDa protein 1B;Heat shock 70 kDa protein 1A	HSPA1B;HSPA1A	Heat shock 70 kDa protein 1B;Heat shock 70 kDa protein 1A	66724000		4171400	0	0	0	9073200	0	2339900	0	0	0	0	0	0	0	3235300	0	9919600	0		2085100	130360	0	0	0	283533	0	73123	0	0	0	0	0	0	0	101100	0	309980	0	4632700	0
P00742	P00742	1	1	1	Coagulation factor X;Factor X light chain;Factor X heavy chain;Activated factor Xa heavy chain	F10	Coagulation factor X	50309000		0	0	0	2270000	6.98397e+06	0	0	0	0	0	0	0	0	0	0	0	5095500	3.93347e+06		1935000	0	0	0	87307	268617	0	0	0	0	0	0	0	0	0	0	0	195980	151287	0	0
P01031;CON__Q1A7A4	P01031	8;1	8;1	8;1	Complement C5;Complement C5 beta chain;Complement C5 alpha chain;C5a anaphylatoxin;Complement C5 alpha chain	C5	Complement C5	160120000		0	8805500	0	0	0	0	0	0	0	0	17332000	0	0	0	0	4.46613e+07	0	0		1906200	0	104830	0	0	0	0	0	0	0	0	206330	0	0	0	0	531680	0	0	0	0
P68363;Q9BQE3;Q71U36	P68363;Q9BQE3;Q71U36	3;2;2	3;2;2	2;2;2	Tubulin alpha-1B chain;Tubulin alpha-1C chain;Tubulin alpha-1A chain	TUBA1B;TUBA1C;TUBA1A	Tubulin alpha-1B chain;Tubulin alpha-1C chain;Tubulin alpha-1A chain	40009000		0	0	0	0	8.64403e+06	0	1292300	0	0	0	7989600	0	0	0	0	0	2210200	0		1905200	0	0	0	0	411617	0	61539.3	0	0	0	380460	0	0	0	0	0	105250	0	0	0
Q6UX71	Q6UX71	1	1	1	Plexin domain-containing protein 2	PLXDC2	Plexin domain-containing protein 2	44032000		2110150	3.81237e+06	0	0	0	0	0	0	0	0	0	0	0	0	4.23687e+06	0	4.02353e+06	3593000		1834600	87920.5	158850	0	0	0	0	0	0	0	0	0	0	0	0	176537	0	167647	149710	0	3587000
P04279	P04279	2	2	1	Semenogelin-1;Alpha-inhibin-92;Alpha-inhibin-31;Seminal basic protein	SEMG1	Semenogelin-1	53078000		0	0	0	0	0	0	0	0	0	0	0	0	0	0	0	0	0	1.76927e+07		1830300	0	0	0	0	0	0	0	0	0	0	0	0	0	0	0	0	0	610090	0	0
CON__Q8VED5;CON__REFSEQ:XP_092267	CON__Q8VED5	11;1	1;1	0;0	KRT mouse			50324000		0	0	0	2983950	1.26405e+07	0	2.14487e+06	0	0	0	0	0	0	0	0	0	0	0		1797300	0	0	0	106568	451453	0	76602	0	0	0	0	0	0	0	0	0	0	0	0	0
P12035;CON__P12035	P12035;CON__P12035	16;15	4;3	2;2	Keratin, type II cytoskeletal 3	KRT3	Keratin, type II cytoskeletal 3;	55518000		0	0	0	0	7.55417e+06	6399050	6.68577e+06	0	0	0	0	0	0	0	0	0	0	0		1734900	0	0	0	0	236070	199970	208931	0	0	0	0	0	0	0	0	0	0	0	0	0
P80188	P80188	1	1	1	Neutrophil gelatinase-associated lipocalin	LCN2	Neutrophil gelatinase-associated lipocalin	15605000		0	0	0	0	0	0	0	0	0	0	0	0	0	0	4456900	0	0	2233900		1733800	0	0	0	0	0	0	0	0	0	0	0	0	0	0	495207	0	0	248210	0	0
P51888	P51888	3	3	3	Prolargin	PRELP	Prolargin	40914000		0	2184700	0	0	0	0	0	0	0	0	0	0	0	0	1.12409e+07	0	2503265	0		1704700	0	91028	0	0	0	0	0	0	0	0	0	0	0	0	468367	0	104304	0	0	0
P04040	P04040	5	5	5	Catalase	CAT	Catalase	49334000		2608600	0	0	0	7275150	1089700	3331500	0	0	0	0	0	0	0	2451300	0	8748300	4474100		1701200	89951	0	0	0	250870	37577	114880	0	0	0	0	0	0	0	84528	0	301665	154280	0	0
A0A075B6Q5	A0A075B6Q5	1	1	1	Immunoglobulin heavy variable 3-64	IGHV3-64	Immunoglobulin heavy variable 3-64	10032000		0	0	0	0	0	0	0	0	0	0	0	0	0	0	5016100	0	0	0		1672000	0	0	0	0	0	0	0	0	0	0	0	0	0	0	836010	0	0	0	0	0
CON__Q92764;Q92764	CON__Q92764;Q92764	10;10	2;2	2;2	Keratin, type I cuticular Ha5	KRT35	;Keratin, type I cuticular Ha5	43884000		0	0	0	0	0	0	14628000	0	0	0	0	0	0	0	0	0	0	0		1625300	0	0	0	0	0	0	541780	0	0	0	0	0	0	0	0	0	0	0	0	0
P13473	P13473	2	2	2	Lysosome-associated membrane glycoprotein 2	LAMP2	Lysosome-associated membrane glycoprotein 2	28996000		3900100	6594600	2501300	0	0	1043600	0	0	1847300	0	0	0	0	0	0	0	1740400	4773800		1526100	205270	347085	131650	0	0	54924	0	0	97227	0	0	0	0	0	0	0	91601	251250	0	0
P00558;P07205	P00558;P07205	2;1	2;1	2;1	Phosphoglycerate kinase 1;Phosphoglycerate kinase 2	PGK1;PGK2	Phosphoglycerate kinase 1;Phosphoglycerate kinase 2	40529000		0	3504400	2019100	0	7172350	0	0	0	0	0	0	0	0	0	7080100	0	2996000	0		1501100	0	129792	74782	0	265640	0	0	0	0	0	0	0	0	0	262225	0	110960	0	0	0
CON__Q9R0H5	CON__Q9R0H5	11	1	0	KRT mouse			45456000		0	0	0	0	1.15673e+07	0	3584700	0	0	0	0	0	0	0	0	0	0	0		1466300	0	0	0	0	373140	0	115637	0	0	0	0	0	0	0	0	0	0	0	0	0
P07358	P07358	4	4	4	Complement component C8 beta chain	C8B	Complement component C8 beta chain	39682000		0	2062600	0	0	1513600	0	0	0	0	0	4301500	0	0	0	1863700	16925000	0	5575900		1417200	0	73665	0	0	54056	0	0	0	0	0	153630	0	0	0	66562	604460	0	199140	0	0
P02675;CON__P02676	P02675	6;2	6;2	6;2	Fibrinogen beta chain;Fibrinopeptide B;Fibrinogen beta chain	FGB	Fibrinogen beta chain	38829000		0	0	0	0	0	1976600	0	0	0	0	1.22844e+07	0	0	0	0	0	0	0		1386800	0	0	0	0	0	70591	0	0	0	0	438727	0	0	0	0	0	0	0	0	0
Q9Y6R7	Q9Y6R7	11	11	11	IgGFc-binding protein	FCGBP	IgGFc-binding protein	228930000		3346600	7.34477e+06	5458500	2076700	0	0	0	0	2358400	2724800	6229700	0	473930	855450	0	4.33297e+07	1553800	8.01843e+06		1244200	18188	39917.3	29665.7	11286	0	0	0	0	12817.3	14808.7	33857	0	2575.7	4649.2	0	235490	8444.7	43578.7	0	0
P98160	P98160	10	10	10	Basement membrane-specific heparan sulfate proteoglycan core protein;Endorepellin;LG3 peptide	HSPG2	Basement membrane-specific heparan sulfate proteoglycan core protein	187560000		7884650	6745600	972140	0	0	0	0	0	2051900	0	3.04517e+07	1856200	1515850	1343700	5847900	20108700	3245750	5129000		1013800	42619.5	36462.5	5254.8	0	0	0	0	0	11091	0	164603	10033	8193.85	7263.2	31610	108692	17544.5	27724	9520900	0
P02545;P20700;Q03252	P02545	6;1;1	6;1;1	6;1;1	Prelamin-A/C;Lamin-A/C	LMNA	Prelamin-A/C	38097000		0	0	776110	0	7.07523e+06	0	8047850	0	0	0	0	0	0	0	0	0	0	0		929200	0	0	18929	0	172563	0	196285	0	0	0	0	0	0	0	0	0	0	0	0	0
Q96S96	Q96S96	2	2	2	Phosphatidylethanolamine-binding protein 4	PEBP4	Phosphatidylethanolamine-binding protein 4	8117300		3518600	0	2299350	0	0	0	0	0	0	0	0	0	0	0	0	0	0	0		901920	390950	0	255485	0	0	0	0	0	0	0	0	0	0	0	0	0	0	0	0	0
Q14532;CON__Q14532	Q14532;CON__Q14532	6;5	1;1	1;1	Keratin, type I cuticular Ha2	KRT32	Keratin, type I cuticular Ha2;	24136000		0	0	0	0	0	0	8.04537e+06	0	0	0	0	0	0	0	0	0	0	0		893930	0	0	0	0	0	0	297977	0	0	0	0	0	0	0	0	0	0	0	0	0
P48741;P17066	P48741;P17066	2;2	1;1	1;1	Putative heat shock 70 kDa protein 7;Heat shock 70 kDa protein 6	HSPA7;HSPA6	Putative heat shock 70 kDa protein 7;Heat shock 70 kDa protein 6	17715000		0	0	0	0	11267000	0	0	0	0	0	0	0	0	0	0	0	6447400	0		885740	0	0	0	0	563370	0	0	0	0	0	0	0	0	0	0	0	322370	0	0	0
P10643	P10643	4	4	4	Complement component C7	C7	Complement component C7	42252000		0	0	0	0	0	0	0	0	0	0	1.24675e+07	0	0	0	0	4849900	0	0		880260	0	0	0	0	0	0	0	0	0	0	259740	0	0	0	0	101040	0	0	0	0
P62258	P62258	4	1	1	14-3-3 protein epsilon	YWHAE	14-3-3 protein epsilon	13841000		0	2.88133e+06	0	0	3497900	0	0	0	0	0	0	0	0	0	0	0	1699100	0		814180	0	169490	0	0	205760	0	0	0	0	0	0	0	0	0	0	0	99944	0	0	0
P07357	P07357	2	2	2	Complement component C8 alpha chain	C8A	Complement component C8 alpha chain	19996000		0	0	0	0	2213600	0	0	0	0	0	7660850	0	0	0	2460400	0	0	0		799830	0	0	0	0	88544	0	0	0	0	0	306435	0	0	0	98418	0	0	0	0	0
CON__Q7Z3Y7;Q7Z3Y7	CON__Q7Z3Y7;Q7Z3Y7	6;6	1;1	0;0	Keratin, type I cytoskeletal 28	KRT28	;Keratin, type I cytoskeletal 28	21989000		0	0	0	0	7.32973e+06	0	0	0	0	0	0	0	0	0	0	0	0	0		785330	0	0	0	0	261780	0	0	0	0	0	0	0	0	0	0	0	0	0	0	0
P39060	P39060	5	5	5	Collagen alpha-1(XVIII) chain;Endostatin	COL18A1	Collagen alpha-1(XVIII) chain	43998000		2781300	3.72943e+06	0	0	2262900	0	0	0	0	0	0	0	0	0	3.62277e+06	3428000	2997900	2.49103e+06		687460	43459	58272	0	0	35358	0	0	0	0	0	0	0	0	0	56605.7	53563	46842.5	38922.3	0	0
Q14574	Q14574	2	2	2	Desmocollin-3	DSC3	Desmocollin-3	33643000		0	0	0	3404300	7218800	0	0	0	0	0	6506800	0	0	0	3499900	0	0	0		686600	0	0	0	69476	147320	0	0	0	0	0	132790	0	0	0	71426	0	0	0	0	0
P60842;Q14240	P60842;Q14240	1;1	1;1	1;1	Eukaryotic initiation factor 4A-I;Eukaryotic initiation factor 4A-II;Eukaryotic initiation factor 4A-II, N-terminally processed	EIF4A1;EIF4A2	Eukaryotic initiation factor 4A-I;Eukaryotic initiation factor 4A-II	15762000		1101500	0	0	0	2.90283e+06	0	0	0	0	0	0	0	0	0	0	0	2366600	1218300		685290	47890	0	0	0	126210	0	0	0	0	0	0	0	0	0	0	0	102894	52970	0	0
P06576	P06576	2	2	2	ATP synthase subunit beta, mitochondrial	ATP5B	ATP synthase subunit beta, mitochondrial	19284000		0	0	0	0	4818800	0	0	0	3308300	0	0	0	0	0	1840500	0	2350700	3657300		664960	0	0	0	0	166170	0	0	0	114080	0	0	0	0	0	63467	0	81058	126110	0	0
P58107;Q15149	P58107	7;3	7;3	7;3	Epiplakin	EPPK1	Epiplakin	169040000		0	0	0	0	2.15083e+07	0	0	0	0	0	2.90421e+07	0	0	0	0	0	5.79693e+06	0		619200	0	0	0	0	78784.3	0	0	0	0	0	106380	0	0	0	0	0	21234.3	0	0	0
P35858	P35858	5	5	5	Insulin-like growth factor-binding protein complex acid labile subunit	IGFALS	Insulin-like growth factor-binding protein complex acid labile subunit	14186000		0	0	0	0	0	0	0	0	0	0	0	0	0	0	0	4.72853e+06	0	0		591070	0	0	0	0	0	0	0	0	0	0	0	0	0	0	0	197023	0	0	0	0
Q9BY67	Q9BY67	1	1	1	Cell adhesion molecule 1	CADM1	Cell adhesion molecule 1	12968000		2535950	2543700	1512400	0	0	0	0	0	0	0	0	0	0	0	0	0	3839500	0		589430	115269	115620	68744	0	0	0	0	0	0	0	0	0	0	0	0	0	174520	0	0	0
Q96QA5	Q96QA5	3	3	3	Gasdermin-A	GSDMA	Gasdermin-A	14081000		0	0	0	0	3441900	0	3546500	0	0	0	0	0	0	0	0	0	0	0		586730	0	0	0	0	143410	0	147772	0	0	0	0	0	0	0	0	0	0	0	0	0
P35443	P35443	1	1	1	Thrombospondin-4	THBS4	Thrombospondin-4	23247000		4705000	6273150	2115400	0	0	0	0	0	1765200	0	0	0	0	0	0	0	0	0		581180	117630	156825	52885	0	0	0	0	0	44130	0	0	0	0	0	0	0	0	0	0	0
P35555;P35556	P35555	6;1	6;1	6;1	Fibrillin-1	FBN1	Fibrillin-1	83117000		4.86537e+06	0	2066650	0	3720400	1869400	0	0	2650700	0	0	0	0	0	7838900	4369200	5703600	2924500		554110	32436	0	13777.5	0	24802	12463	0	0	17671.3	0	0	0	0	0	52259.7	29128	38024	19496.5	0	0
CON__A2A4G1	CON__A2A4G1	11	2	2	KRT mouse			15383000		0	0	0	0	0	0	0	0	0	0	0	0	0	0	0	15383000	0	0		549400	0	0	0	0	0	0	0	0	0	0	0	0	0	0	0	549400	0	0	0	0
E7ETH6	E7ETH6	1	1	1	Zinc finger protein 587B	ZNF587B	Zinc finger protein 587B	12967000		0	0	0	0	0	0	0	0	0	0	0	0	0	0	3206050	0	2735300	3819700		540290	0	0	0	0	0	0	0	0	0	0	0	0	0	0	133585	0	113970	159150	0	0
Q9UGM3	Q9UGM3	1	1	1	Deleted in malignant brain tumors 1 protein	DMBT1	Deleted in malignant brain tumors 1 protein	42314000		0	0	3427900	2757600	3.86893e+06	0	2162300	0	0	0	0	5370850	0	0	2049500	6140300	0	0		503740	0	0	40808	32829	46058.7	0	25742	0	0	0	0	63939	0	0	24399	73099	0	0	0	0
Q15113	Q15113	2	2	2	Procollagen C-endopeptidase enhancer 1	PCOLCE	Procollagen C-endopeptidase enhancer 1	9633200		0	0	0	0	0	0	0	0	0	0	0	0	0	0	2676100	0	0	1604800		481660	0	0	0	0	0	0	0	0	0	0	0	0	0	0	133807	0	0	80241	0	0
Q86UX2	Q86UX2	2	2	2	Inter-alpha-trypsin inhibitor heavy chain H5	ITIH5	Inter-alpha-trypsin inhibitor heavy chain H5	20965000		3140300	0	0	0	0	0	0	0	2535400	0	0	0	0	0	6074250	0	0	0		427850	64088.5	0	0	0	0	0	0	0	51743	0	0	0	0	0	123966	0	0	0	0	0
P30086	P30086	3	3	3	Phosphatidylethanolamine-binding protein 1;Hippocampal cholinergic neurostimulating peptide	PEBP1	Phosphatidylethanolamine-binding protein 1	4053900		0	0	0	0	0	0	2026950	0	0	0	0	0	0	0	0	0	0	0		405390	0	0	0	0	0	0	202695	0	0	0	0	0	0	0	0	0	0	0	0	0
O15240	O15240	1	1	1	Neurosecretory protein VGF;Neuroendocrine regulatory peptide-1;Neuroendocrine regulatory peptide-2;Antimicrobial peptide VGF[554-577]	VGF	Neurosecretory protein VGF	13111000		0	0	0	0	0	0	0	0	0	0	0	0	0	0	1395500	0	3905200	0		354360	0	0	0	0	0	0	0	0	0	0	0	0	0	0	37717	0	105545	0	0	0
Q08397	Q08397	1	1	1	Lysyl oxidase homolog 1	LOXL1	Lysyl oxidase homolog 1	7277900		0	0	0	0	0	0	0	0	0	0	0	0	0	0	0	0	3638950	0		259920	0	0	0	0	0	0	0	0	0	0	0	0	0	0	0	0	129965	0	0	0
P98164	P98164	3	3	3	Low-density lipoprotein receptor-related protein 2	LRP2	Low-density lipoprotein receptor-related protein 2	47570000		3763300	5646200	0	2224200	0	0	0	0	0	0	0	0	0	0	3831800	5962400	5458500	5934900		229810	18180	27276	0	10745	0	0	0	0	0	0	0	0	0	0	18511	28804	26369.7	28671	0	0
P27482	P27482	2	1	1	Calmodulin-like protein 3	CALML3	Calmodulin-like protein 3	2044700		0	0	0	0	0	0	2044700	0	0	0	0	0	0	0	0	0	0	0		185880	0	0	0	0	0	0	185880	0	0	0	0	0	0	0	0	0	0	0	0	0
P60709;Q6S8J3;A5A3E0;P0CG38;Q9BYX7;P0CG39	P60709	14;5;4;3;2;2	1;0;0;0;0;0	1;0;0;0;0;0	Actin, cytoplasmic 1;Actin, cytoplasmic 1, N-terminally processed	ACTB	Actin, cytoplasmic 1	3529800		0	0	0	0	3529800	0	0	0	0	0	0	0	0	0	0	0	0	0		176490	0	0	0	0	176490	0	0	0	0	0	0	0	0	0	0	0	0	0	0	0
P02730	P02730	2	2	2	Band 3 anion transport protein	SLC4A1	Band 3 anion transport protein	5882300		0	0	0	0	0	0	0	0	0	0	0	0	0	0	0	0	2941100	0		163400	0	0	0	0	0	0	0	0	0	0	0	0	0	0	0	0	81700	0	0	0
P00736;Q9NZP8	P00736	3;1	3;1	3;1	Complement C1r subcomponent;Complement C1r subcomponent heavy chain;Complement C1r subcomponent light chain	C1R	Complement C1r subcomponent	6026600		0	0	0	0	0	0	0	0	0	0	0	0	0	0	0	0	0	6026600		162880	0	0	0	0	0	0	0	0	0	0	0	0	0	0	0	0	0	162880	0	0
P08123	P08123	2	2	2	Collagen alpha-2(I) chain	COL1A2	Collagen alpha-2(I) chain	9480800		0	0	0	0	0	690280	0	0	0	0	0	1574650	1880400	0	0	0	0	0		137400	0	0	0	0	0	10004	0	0	0	0	0	22821	27252	0	0	0	0	0	0	0
Q9BU40	Q9BU40	1	1	1	Chordin-like protein 1	CHRDL1	Chordin-like protein 1	3230300		3230300	0	0	0	0	0	0	0	0	0	0	0	0	0	0	0	0	0		134590	134590	0	0	0	0	0	0	0	0	0	0	0	0	0	0	0	0	0	4028600	0
P02452	P02452	1	1	1	Collagen alpha-1(I) chain	COL1A1	Collagen alpha-1(I) chain	7954600		0	0	0	0	0	0	0	0	0	149580	0	855133	1.74653e+06	0	0	0	0	0		107490	0	0	0	0	0	0	0	0	0	2021.4	0	11555.8	23602	0	0	0	0	0	0	0
P68366	P68366	2	1	1	Tubulin alpha-4A chain	TUBA4A	Tubulin alpha-4A chain	1873000		0	0	0	0	1873000	0	0	0	0	0	0	0	0	0	0	0	0	0		89191	0	0	0	0	89191	0	0	0	0	0	0	0	0	0	0	0	0	0	0	0
Q9UHG2	Q9UHG2	1	1	1	ProSAAS;KEP;Big SAAS;Little SAAS;Big PEN-LEN;PEN;Little LEN;Big LEN	PCSK1N	ProSAAS	0		0	0	0	0	0	0	0	0	0	0	0	0	0	0	0	0	0	0		0	0	0	0	0	0	0	0	0	0	0	0	0	0	0	0	0	0	0	0	0
Q9HCY8	Q9HCY8	1	1	1	Protein S100-A14	S100A14	Protein S100-A14	0		0	0	0	0	0	0	0	0	0	0	0	0	0	0	0	0	0	0		0	0	0	0	0	0	0	0	0	0	0	0	0	0	0	0	0	0	0	0	0
Q8WXH2	Q8WXH2	1	1	1	Junctophilin-3	JPH3	Junctophilin-3	0		0	0	0	0	0	0	0	0	0	0	0	0	0	0	0	0	0	0		0	0	0	0	0	0	0	0	0	0	0	0	0	0	0	0	0	0	0	0	0
P30043	P30043	1	1	1	Flavin reductase (NADPH)	BLVRB	Flavin reductase (NADPH)	0		0	0	0	0	0	0	0	0	0	0	0	0	0	0	0	0	0	0		0	0	0	0	0	0	0	0	0	0	0	0	0	0	0	0	0	0	0	0	0
P0DOX4	P0DOX4	1	1	1	Immunoglobulin epsilon heavy chain	IGHE	Immunoglobulin epsilon heavy chain	0		0	0	0	0	0	0	0	0	0	0	0	0	0	0	0	0	0	0		0	0	0	0	0	0	0	0	0	0	0	0	0	0	0	0	0	0	0	0	0
P08253	P08253	2	2	2	72 kDa type IV collagenase;PEX	MMP2	72 kDa type IV collagenase	0		0	0	0	0	0	0	0	0	0	0	0	0	0	0	0	0	0	0		0	0	0	0	0	0	0	0	0	0	0	0	0	0	0	0	0	0	0	0	0
P04156	P04156	1	1	1	Major prion protein	PRNP	Major prion protein	0		0	0	0	0	0	0	0	0	0	0	0	0	0	0	0	0	0	0		0	0	0	0	0	0	0	0	0	0	0	0	0	0	0	0	0	0	0	0	0
O43734	O43734	1	1	1	Adapter protein CIKS	TRAF3IP2	Adapter protein CIKS	0		0	0	0	0	0	0	0	0	0	0	0	0	0	0	0	0	0	0		0	0	0	0	0	0	0	0	0	0	0	0	0	0	0	0	0	0	0	0	0
CON__ENSEMBL:ENSBTAP00000025008;Q3ZCM7;P07437;P04350;A6NNZ2;Q9BVA1;Q13885;P68371;Q9BUF5;Q13509;Q9H4B7	CON__ENSEMBL:ENSBTAP00000025008;Q3ZCM7;P07437;P04350;A6NNZ2;Q9BVA1;Q13885;P68371;Q9BUF5;Q13509;Q9H4B7	1;1;1;1;1;1;1;1;1;1;1	1;1;1;1;1;1;1;1;1;1;1	1;1;1;1;1;1;1;1;1;1;1	Tubulin beta-8 chain;Tubulin beta chain;Tubulin beta-4A chain;Tubulin beta-8 chain-like protein LOC260334;Tubulin beta-2B chain;Tubulin beta-2A chain;Tubulin beta-4B chain;Tubulin beta-6 chain;Tubulin beta-3 chain;Tubulin beta-1 chain	TUBB8;TUBB;TUBB4A;TUBB2B;TUBB2A;TUBB4B;TUBB6;TUBB3;TUBB1	;Tubulin beta-8 chain;Tubulin beta chain;Tubulin beta-4A chain;Tubulin beta-8 chain-like protein LOC260334;Tubulin beta-2B chain;Tubulin beta-2A chain;Tubulin beta-4B chain;Tubulin beta-6 chain;Tubulin beta-3 chain;Tubulin beta-1 chain	0		0	0	0	0	0	0	0	0	0	0	0	0	0	0	0	0	0	0		0	0	0	0	0	0	0	0	0	0	0	0	0	0	0	0	0	0	0	0	0
A6NMB1	A6NMB1	1	1	1	Sialic acid-binding Ig-like lectin 16	SIGLEC16	Sialic acid-binding Ig-like lectin 16	0		0	0	0	0	0	0	0	0	0	0	0	0	0	0	0	0	0	0		0	0	0	0	0	0	0	0	0	0	0	0	0	0	0	0	0	0	0	0	0
[truncated: 19 more columns]
