# Supplementary material for: Aqueous humor proteome of primary open angle glaucoma: A combined dataset of mass spectrometry studies
Source: Data Brief. 2020 Sep 21;32:106327. doi: 10.1016/j.dib.2020.106327 (PMC7519237; doi:10.1016/j.dib.2020.106327)
Supplement: Supplementary file 1 [file mmc1.zip › File 4 Combined dataset.xlsx]

## Sheet: Combined dataset
Normalized across all studies per protein on overall average						Adav		Kaur		Kliuchnikova			Average expression					Average expression after normalization				LFQ intensities normalized to average
Protein IDs	Majority protein IDs	Protein names	Gene names	Fasta headers		CAT	POAG	CAT	POAG	CAT	POAG		Adav	Kaur	Kliuchnikova			Adav	Kaur	Kliuchnikova		Adav CAT 1	Adav Cat 2	Adav Cat 3	Adav Cat 4	Adav Cat 5	Adav POAG 1	Adav POAG 2	Adav POAG 3	Adav POAG 4	Adav POAG 5	Kaur CAT 1	Kaur CAT 2	Kaur CAT 3	Kaur CAT 4	Kaur CAT 5	Kaur CAT 6	Kaur CAT 7	Kaur CAT 8	Kaur CAT 9	Kaur POAG 1	Kaur POAG 2	Kaur POAG 3	Kaur POAG 4	Kaur POAG 5	Kaur POAG 6	Kaur POAG 7	Kaur POAG 8	Kaur POAG 9
						# Detected samples		# detected samples		# detected samples		Total	7.43855e+11	2.2658e+10	4.0573e+11						Proteins identified in sample	192	227	202	223	196	217	210	245	267	214	82	69	111	74	64	71	84	61	75	73	74	71	84	99	102	89	89	104
CON__P02768-1;P02768	CON__P02768-1;P02768	Serum albumin	ALB	;Serum albumin		5	5	9	9	11	7		363651500000	1.79926e+10	2.38778e+11			1.7953e+11	1.7953e+11	1.7953e+11		1.60893e+11	1.72828e+11	2.26338e+11	1.37267e+11	2.23292e+11	2.18985e+11	1.32829e+11	1.4543e+11	1.55684e+11	2.21755e+11	5.77315e+10	9.53066e+10	2.26102e+11	3.01202e+11	1.4055e+11	2.50987e+11	1.70145e+11	7.46915e+10	1.73737e+11	2.18599e+11	2.32219e+11	2.25384e+11	1.49161e+11	1.7233e+11	1.7482e+11	1.92611e+11	1.89069e+11	1.86898e+11
CON__P00761	CON__P00761	Pig Trypsin		Pig Trypsin		5	5	9	9	11	7		65199100000	4.72919e+08	1.70728e+10			2.10394e+10	2.10394e+10	2.10394e+10		1.39632e+10	7.9262e+09	1.13158e+10	4.89416e+09	1.10275e+10	4.65085e+10	3.97157e+10	2.78046e+10	1.81342e+10	2.91047e+10	3.00026e+09	1.47021e+10	1.00297e+09	4.43681e+09	2.20538e+10	9.74964e+09	4.30523e+10	8.88923e+10	1.71191e+10	1.85245e+10	2.71571e+10	3.21838e+10	4.84568e+10	1.95967e+10	1.01147e+10	2.12935e+09	3.29519e+09	1.32424e+10
P02787;CON__Q2HJF0;CON__Q29443;CON__Q0IIK2	P02787	Serotransferrin	TF	Serotransferrin		5	5	9	9	11	7		29942420000	1.53382e+09	2.0401e+10			1.50924e+10	1.50924e+10	1.50924e+10		1.86677e+10	2.25355e+10	2.378e+10	1.35879e+10	2.2885e+10	2.77012e+10	3.84717e+09	5.11641e+09	6.52112e+09	6.2822e+09	1.24161e+10	1.36792e+10	1.76274e+10	1.27238e+10	1.16208e+10	1.81563e+10	9.02739e+09	1.44123e+10	9.93127e+09	1.50844e+10	1.34559e+10	1.2653e+10	1.72993e+10	1.39853e+10	2.45458e+10	1.89347e+10	1.79153e+10	1.81952e+10
P0DOX5;P01857	P0DOX5;P01857	Ig gamma-1 chain C region	IGHG1	Immunoglobulin gamma-1 heavy chain;Immunoglobulin heavy constant gamma 1		5	5	9	9	11	7		35789645000	1.48902e+08	7.31323e+09			1.07003e+10	1.07003e+10	1.07003e+10		1.0282e+10	1.02053e+10	9.74699e+09	9.57358e+09	1.03578e+10	8.49801e+09	5.23406e+08	2.03045e+09	2.3593e+10	2.21927e+10	1.26848e+10	7.47702e+09	5.27597e+09	7.51816e+09	1.68631e+10	8.47752e+09	8.42937e+09	1.72827e+10	1.26333e+10	1.00542e+10	9.38225e+09	2.1021e+10	7.57709e+09	8.86916e+09	1.08687e+10	5.55235e+09	1.3293e+10	9.34625e+09
P04264	P04264	Keratin, type II cytoskeletal 1	KRT1	Keratin, type II cytoskeletal 1		5	5	9	7	11	7		8927735000	9.29448e+07	1.95257e+10			1.00506e+10	1.00506e+10	1.00506e+10		2.08724e+10	7.67907e+09	1.10745e+10	2.06473e+10	9.15051e+09	1.68044e+10	2.99816e+09	1.77613e+09	7.02528e+09	2.47839e+09	8.07474e+10	1.67593e+10	2.20553e+08	9.71871e+08	2.15243e+10	4.31395e+08	2.64153e+09	1.27427e+10	4.57931e+09	3.15301e+09	3.02184e+09	1.8024e+09	5.93381e+09	3.18004e+09	2.4983e+09	0	0	6.01956e+08
CON__P13645;P13645;CON__P02535-1;CON__Q7Z3Y7;Q7Z3Y7;CON__Q148H6;CON__Q7Z3Z0;CON__Q7Z3Y8;CON__Q2M2I5;Q7Z3Z0;Q7Z3Y8;Q2M2I5	CON__P13645;P13645	Keratin, type I cytoskeletal 1	KRT10	;Keratin, type I cytoskeletal 1		5	5	9	8	11	7		3794473950	6.01328e+07	1.86333e+10			8.31926e+09	8.31926e+09	8.31926e+09		2.17275e+10	6.75653e+09	9.33344e+09	1.87165e+10	8.23414e+09	1.67281e+10	4.48491e+08	8.82479e+08	1.91736e+08	1.73693e+08	7.75368e+10	1.52422e+10	2.67915e+08	2.82255e+08	1.9983e+10	1.00215e+08	2.33905e+09	1.28083e+10	3.04269e+09	2.21786e+09	1.39026e+09	1.14532e+09	2.04534e+09	1.03393e+09	1.52495e+09	8.75066e+07	0	3.79945e+08
P69905;P02008	P69905	Hemoglobin subunit alpha	HBA1	Hemoglobin subunit alpha		5	5	3		1	4		20699860500	9.65038e+07	7.83142e+08			8.08341e+09	8.08341e+09	8.08341e+09		5.17147e+08	8.55149e+08	2.90476e+08	3.35429e+08	4.25378e+09	2.14347e+09	9.19055e+08	2.43976e+09	3.02644e+10	3.88155e+10	2.36487e+10	0	0	0	0	0	4.27943e+08	0	1.73581e+08	0	0	0	0	0	0	0	0	0
P00738	P00738	Haptoglobin;Haptoglobin alpha chain;Haptoglobin beta chain	HP	Haptoglobin		5	5						7134990000	N/A	N/A			7134990000	0	0		9380600000	9419300000	9901150000	7404200000	9853450000	1741250000	3849900000	3538200000	6575850000	9686000000	0	0	0	0	0	0	0	0	0	0	0	0	0	0	0	0	0	0
Q66K66	Q66K66	Transmembrane protein 198	TMEM198	Transmembrane protein 198						11	7		N/A	N/A	4.79941e+09			0	0	4.79941e+09		0	0	0	0	0	0	0	0	0	0	0	0	0	0	0	0	0	0	0	0	0	0	0	0	0	0	0	0
P01834	P01834	Ig kappa chain C region	IGKC	Immunoglobulin kappa constant		5	5	9	9	11	7		20721580000	1.09624e+08	3.47545e+08			4.68358e+09	4.68358e+09	4.68358e+09		4.44228e+09	2.34123e+09	3.11383e+09	4.68413e+09	4.08652e+09	3.35997e+09	5.58766e+09	4.92394e+09	7.23041e+09	7.06586e+09	9.62503e+09	8.99214e+09	2.14996e+09	4.52918e+09	2.80766e+09	3.06259e+09	2.19341e+09	2.85226e+09	7.27592e+09	6.88798e+09	4.53004e+09	6.18432e+09	2.42639e+09	6.40563e+09	3.57312e+09	1.65199e+09	2.27828e+09	6.87858e+09
P02675	P02675	Fibrinogen beta chain;Fibrinopeptide B;Fibrinogen beta chain	FGB	Fibrinogen beta chain		5	5	1		1			5380140000	1985700	4011700			4.48395e+09	4.48395e+09	4.48395e+09		5.04269e+09	4.12204e+09	4.76182e+09	4.58739e+09	5.71405e+09	1.27114e+09	5.89641e+09	4.9293e+09	6.04084e+09	2.47382e+09	4.48395e+09	0	0	0	0	0	0	0	0	0	0	0	0	0	0	0	0	0
CON__P35908v2;P35908	CON__P35908v2;P35908	Keratin, type II cytoskeletal 2 epidermal	KRT2	;Keratin, type II cytoskeletal 2 epidermal		5	5	8	8	11	7		2393893000	1.89731e+07	8.23885e+09			3.9214e+09	3.9214e+09	3.9214e+09		7.63946e+09	3.74376e+09	4.78821e+09	7.2482e+09	4.28835e+09	8.45105e+09	7.50948e+08	9.73883e+08	9.47518e+08	3.82649e+08	2.49631e+10	9.50903e+09	0	8.61741e+07	1.03471e+10	4.87956e+08	2.67075e+09	8.01038e+09	1.22901e+09	1.27556e+09	1.0201e+09	2.24271e+08	1.19962e+09	6.70312e+08	5.03385e+08	3.97408e+08	0	1.4828e+08
P01009	P01009	Alpha-1-antitrypsin;Short peptide from AAT	SERPINA1	Alpha-1-antitrypsin		5	5	9	9	11	7		5449430000	31158825	6.42116e+09			3.70948e+09	3.70948e+09	3.70948e+09		1.62339e+09	3.83222e+09	1.8775e+09	2.29644e+09	2.34583e+09	3.52968e+09	5.73671e+09	3.30815e+09	6.80971e+09	5.73515e+09	6.97649e+09	6.68916e+09	2.07249e+08	3.75688e+09	3.1877e+09	7.00208e+09	5.5849e+09	2.82781e+09	2.6003e+09	2.95662e+09	3.40116e+09	4.55238e+09	4.95715e+09	3.51235e+09	1.74302e+09	1.15199e+09	3.73789e+09	1.92547e+09
P05813	P05813	Beta-crystallin A3;Beta-crystallin A3, isoform A1, Delta4 form;Beta-crystallin A3, isoform A1, Delta7 form;Beta-crystallin A3, isoform A1, Delta8 form	CRYBA1	Beta-crystallin A3		5	5			1			3260738337	N/A	2.62083e+08			2.98813e+09	0	2.98813e+09		2.19725e+07	6.42312e+09	963592	1.35567e+06	735849	387215	6.01556e+09	5.24056e+09	5.76978e+09	6.4069e+09	0	0	0	0	0	0	0	0	0	0	0	0	0	0	0	0	0	0
P01876	P01876	Ig alpha-1 chain C region	IGHA1	Immunoglobulin heavy constant alpha 1		5	5	9	9	11	7		12437785000	2.00061e+07	5.33954e+08			2.92063e+09	2.92063e+09	2.92063e+09		3.00945e+09	2.77216e+09	3.12674e+09	2.41059e+09	3.2897e+09	9.54259e+08	3.62256e+09	3.61927e+09	1.69207e+09	4.70954e+09	1.51348e+09	6.29365e+08	1.81936e+09	5.08101e+09	8.5563e+08	8.85558e+09	3.28632e+09	4.98196e+08	7.50914e+09	4.5783e+09	1.5025e+09	1.48148e+09	2.5628e+09	8.22141e+08	1.00065e+09	6.72942e+09	2.23039e+09	1.61564e+09
P35527;CON__P35527	P35527;CON__P35527	Keratin, type I cytoskeletal 9	KRT9	Keratin, type I cytoskeletal 9;		5	5	9	9	11	7		2917400000	3.82949e+07	5.76026e+09			2.90322e+09	2.90322e+09	2.90322e+09		3.83805e+09	1.54819e+09	2.27897e+09	3.92567e+09	1.751e+09	3.7158e+09	1.90375e+09	2.31056e+09	4.12042e+09	3.63977e+09	2.40583e+10	6.02518e+09	1.7864e+08	6.23775e+08	2.58148e+09	2.12471e+08	5.02013e+08	6.03101e+09	1.46553e+09	2.00857e+09	1.32315e+09	3.554e+08	4.57436e+09	1.06205e+09	8.74305e+08	7.37964e+07	1.41041e+07	2.93841e+08
CON__P01966	CON__P01966	Taurus HBA		Taurus HBA		1	5		1	1			3722475000	782090	209150000			2.8181e+09	2.8181e+09	2.8181e+09		0	0	0	0	1.00582e+09	1.08924e+09	3.50385e+09	3.44249e+09	3.27004e+09	4.59715e+09	0	0	0	0	0	0	0	0	0	0	0	0	0	0	0	0	0	2.8181e+09
P01034	P01034	Cystatin-C	CST3	Cystatin-C		5	5	5	8	11	7		10826985000	2.96728e+07	2.47243e+08			2.75868e+09	2.75868e+09	2.75868e+09		1.08871e+09	5.10677e+08	1.41036e+09	7.4565e+08	1.12551e+09	5.48157e+09	5.12498e+09	1.9806e+09	5.11849e+09	5.00026e+09	1.62903e+09	3.49925e+09	4.99286e+09	8.81537e+08	0	0	0	0	2.81206e+09	7.12383e+09	3.61867e+09	1.85615e+09	2.77943e+09	0	2.64211e+09	7.98296e+08	1.48692e+09	1.74272e+09
P41222	P41222	Prostaglandin-H2 D-isomerase	PTGDS	Prostaglandin-H2 D-isomerase		5	5	9	9	11	7		7019175000	1.61382e+08	2.74772e+09			2.66425e+09	2.66425e+09	2.66425e+09		2.86319e+09	2.01069e+09	4.87062e+09	3.26895e+09	1.94065e+09	6.35093e+09	7.93145e+08	1.51639e+09	1.61817e+09	1.40979e+09	1.36688e+09	4.56638e+09	5.22682e+09	4.29811e+09	2.71044e+09	1.88813e+09	2.88973e+09	3.13093e+09	1.45173e+09	1.48754e+09	2.35451e+09	1.72964e+09	2.38373e+09	1.548e+09	3.92649e+09	1.33212e+09	2.43532e+09	3.23006e+09
P02766	P02766	Transthyretin	TTR	Transthyretin		5	5	9	9	11	7		10905295000	1.16422e+08	5.95092e+08			2.64913e+09	2.64913e+09	2.64913e+09		1.63808e+09	1.45669e+09	6.46695e+08	3.31005e+09	5.36821e+08	7.33806e+09	3.60472e+09	6.32727e+09	6.69687e+08	9.6327e+08	4.99098e+08	1.05042e+09	5.30704e+08	3.4778e+08	2.71871e+09	3.63299e+09	4.85399e+09	6.53487e+09	2.19797e+09	2.09703e+09	3.61524e+09	2.06975e+09	4.52178e+09	3.77361e+09	3.4588e+09	9.4115e+08	1.34328e+09	3.49726e+09
P02679	P02679	Fibrinogen gamma chain	FGG	Fibrinogen gamma chain		5	5		1	1			2995789000	1039700	4.20827e+07			2.50008e+09	2.50008e+09	2.50008e+09		3.25635e+09	2.63287e+09	3.14248e+09	3.28301e+09	3.53149e+09	9.86326e+08	2.08333e+09	1.2248e+09	2.13206e+09	2.72813e+09	0	0	0	0	0	0	0	0	0	0	0	0	0	0	0	2.50008e+09	0	0
P36955;CON__Q95121	P36955	Pigment epithelium-derived factor	SERPINF1	Pigment epithelium-derived factor		5	5	9	9	11	7		7029990000	1.84776e+08	2.22918e+09			2.47285e+09	2.47285e+09	2.47285e+09		1.29769e+09	1.78286e+09	1.39824e+09	1.10761e+09	2.32272e+09	3.21408e+09	2.23549e+09	5.30767e+09	2.05159e+09	4.01056e+09	1.35771e+09	2.25503e+09	2.40579e+09	2.09531e+09	2.25758e+09	1.2057e+09	3.126e+09	6.59794e+09	1.47721e+09	2.16389e+09	2.14957e+09	2.33894e+09	3.26719e+09	3.93647e+09	2.96674e+09	1.16538e+09	2.37501e+09	1.36984e+09
P01859	P01859	Ig gamma-2 chain C region	IGHG2	Immunoglobulin heavy constant gamma 2		5	5	9	9	11	7		8235275000	2.33665e+07	1.09893e+09			2.22944e+09	2.22944e+09	2.22944e+09		3.31183e+09	3.0158e+09	3.21573e+09	3.36611e+09	3.17268e+09	2.22691e+09	1.16723e+09	6.37325e+08	6.39233e+08	1.54154e+09	3.50046e+09	2.36292e+09	1.45717e+09	4.43297e+09	1.72084e+09	7.95017e+08	1.51237e+09	1.05821e+09	1.25466e+09	1.94916e+09	1.85976e+09	4.73871e+08	7.48743e+08	2.00908e+09	1.22108e+09	2.14423e+09	6.36281e+09	5.26653e+09
P01024	P01024	Complement C3;Complement C3 beta chain;C3-beta-c;Complement C3 alpha chain;C3a anaphylatoxin;Acylation stimulating protein;Complement C3b alpha chain;Complement C3c alpha chain fragment 1;Complement C3dg fragment;Complement C3g fragment;Complement C3d fragment;Complement C3f fragment;Complement C3c alpha chain fragment 2	C3	Complement C3		5	5	9	9	11	7		7795195000	1.76322e+07	1.24116e+09			2.18718e+09	2.18718e+09	2.18718e+09		2.7827e+09	2.61484e+09	2.86248e+09	3.03167e+09	3.27886e+09	1.3842e+09	1.40439e+09	2.47434e+09	1.58828e+09	4.50023e+08	6.4193e+08	8.13191e+08	2.04828e+09	2.89451e+09	8.35352e+08	2.75118e+09	1.92418e+09	1.50974e+09	3.68164e+09	2.904e+09	1.73811e+09	1.76329e+09	1.44512e+09	1.45529e+09	2.84787e+09	4.96221e+09	3.11066e+09	2.04264e+09
P01023;P20742;CON__ENSEMBL:ENSBTAP00000024146	P01023	Alpha-2-macroglobulin	A2M	Alpha-2-macroglobulin		5	5	9	9	11	7		9107145000	3.73152e+06	2.69917e+08			2.08689e+09	2.08689e+09	2.08689e+09		3.22768e+09	2.92853e+09	2.79608e+09	2.99028e+09	3.26812e+09	9.94622e+08	1.04596e+09	4.31144e+08	1.56098e+09	1.62555e+09	1.67306e+09	1.41784e+09	6.99789e+08	1.24391e+09	1.32506e+09	1.54171e+09	5.78164e+09	2.76336e+09	3.88479e+09	2.54402e+09	7.89005e+08	7.71724e+08	2.27865e+09	2.96889e+09	2.90768e+09	1.72974e+09	1.60351e+09	1.6397e+09
CON__Q9UE12;CON__Q15323;Q15323	CON__Q9UE12;CON__Q15323;Q15323	Keratin, type I cuticular Ha1	KRT31	;;Keratin, type I cuticular Ha1						1			N/A	N/A	2.08153e+09			0	0	2.08153e+09		0	0	0	0	0	0	0	0	0	0	0	0	0	0	0	0	0	0	0	0	0	0	0	0	0	0	0	0
P68871;P02100	P68871	Hemoglobin subunit beta;LVV-hemorphin-7;Spinorphin	HBB	Hemoglobin subunit beta		5	5	7	4	1	4		6310925000	6.78166e+07	6.23938e+08			2.07401e+09	2.07401e+09	2.07401e+09		7.00459e+08	1.26274e+09	3.7026e+08	5.65964e+08	6.18283e+09	1.74913e+09	2.15948e+09	1.87516e+09	3.00858e+09	2.86549e+09	2.10869e+10	0	0	2.70714e+07	4.31001e+08	3.39773e+06	2.92162e+08	6.91137e+08	1.1092e+08	0	0	2.92043e+07	0	3.63841e+06	5.32174e+07	0	0	8.54417e+07
P0DOY2;P0CF74	P0DOY2;P0CF74	Ig lambda-6 chain C region	IGLC6	Immunoglobulin lambda constant 2;Immunoglobulin lambda constant 6		5	5			11	7		4912710000	N/A	3.10518e+08			1.95416e+09	0	1.95416e+09		2.45678e+09	1.68715e+09	2.29469e+09	3.06461e+09	1.64649e+09	1.20494e+09	2.70261e+09	1.0086e+09	1.65503e+09	1.82068e+09	0	0	0	0	0	0	0	0	0	0	0	0	0	0	0	0	0	0
P0DOX7;P01602	P0DOX7	Immunoglobulin kappa light chain	IGK@	Immunoglobulin kappa light chain				2		11	7		N/A	2.46537e+06	2.14901e+09			0	1.93435e+09	1.93435e+09		0	0	0	0	0	0	0	0	0	0	2.44966e+09	1.41905e+09	0	0	0	0	0	0	0	0	0	0	0	0	0	0	0	0
Q9Y2I7	Q9Y2I7	1-phosphatidylinositol 3-phosphate 5-kinase	PIKFYVE	1-phosphatidylinositol 3-phosphate 5-kinase		5	5						1889669500	N/A	N/A			1889669500	0	0		2232150000	2208150000	3675500000	895165000	4710050000	2406100000	734420000	1080900000	347495000	606765000	0	0	0	0	0	0	0	0	0	0	0	0	0	0	0	0	0	0
P02671;CON__P02672	P02671	Fibrinogen alpha chain;Fibrinopeptide A;Fibrinogen alpha chain	FGA	Fibrinogen alpha chain		5	5	1		1	1		2378848000	6479000	1.64113e+07			1.83291e+09	1.83291e+09	1.83291e+09		3.36574e+09	2.43933e+09	2.69599e+09	2.89339e+09	3.57432e+09	9.55241e+08	6.21383e+08	7.01865e+08	4.2764e+08	6.54167e+08	0	0	0	0	0	0	0	0	1.83291e+09	0	0	0	0	0	0	0	0	0
CON__P02769	CON__P02769	Taurus ALB		Taurus ALB		5	5	2	1	11	7		5122695000	3.75749e+07	8.84549e+07			1.70748e+09	1.70748e+09	1.70748e+09		1.58792e+09	1.21881e+09	1.48391e+09	1.42965e+09	1.44168e+09	2.30268e+09	1.9618e+09	3.28154e+09	1.16804e+09	1.19877e+09	0	5.01705e+09	8.40904e+07	0	0	0	0	0	0	0	0	0	0	0	2.12996e+07	0	0	0
P53674	P53674	Beta-crystallin B1	CRYBB1	Beta-crystallin B1		5	4			1			1.6359e+09	N/A	992040000			1.57151e+09	0	1.57151e+09		1.58099e+06	9.7168e+09	1.59281e+06	1.18755e+07	875294	0	1.55192e+09	7.73874e+08	1.13365e+09	9.51468e+08	0	0	0	0	0	0	0	0	0	0	0	0	0	0	0	0	0	0
CON__P48668;P48668	CON__P48668;P48668	Keratin, type II cytoskeletal 6C	KRT6C	;Keratin, type II cytoskeletal 6C		5	5						1343850000	N/A	N/A			1343850000	0	0		281855000	144965000	189995000	6983300000	199505000	599430000	1351450000	1.4757e+09	1093750000	1118550000	0	0	0	0	0	0	0	0	0	0	0	0	0	0	0	0	0	0
P02647;CON__P15497	P02647	Apolipoprotein A-I;Proapolipoprotein A-I;Truncated apolipoprotein A-I	APOA1	Apolipoprotein A-I		5	5	9	9	11	7		1515705050	2.40563e+07	2.56452e+09			1.34242e+09	1.34242e+09	1.34242e+09		6.18188e+08	5.69923e+08	1.5513e+09	5.33349e+09	1.11236e+09	2.76871e+09	1.05932e+08	3.29874e+08	6.6771e+08	3.66727e+08	5.07093e+08	4.98467e+08	6.76728e+08	1.71007e+09	7.89897e+08	2.55234e+09	1.12561e+09	3.03827e+08	1.45413e+09	1.57723e+09	1.53711e+09	1.78074e+09	2.10937e+09	1.67187e+09	1.31319e+09	2.35892e+09	9.13167e+08	1.28384e+09
P00450	P00450	Ceruloplasmin	CP	Ceruloplasmin		5	5	9	9	11	7		4018380000	3.53738e+07	1.05359e+09			1.29968e+09	1.29968e+09	1.29968e+09		8.61738e+08	1.89378e+09	1.22303e+09	1.1401e+09	1.34086e+09	8.54688e+08	1.42074e+09	9.00825e+08	1.86249e+09	1.49851e+09	9.09651e+08	1.21286e+09	7.90285e+08	1.42868e+09	9.94621e+08	1.5902e+09	1.20901e+09	1.77306e+09	1.17961e+09	9.94217e+08	1.00741e+09	1.03702e+09	1.28025e+09	1.16925e+09	1.74425e+09	1.33995e+09	1.65369e+09	2.08016e+09
CON__Q6NT21;P78385;CON__P78385;CON__Q14533;CON__O43790;O43790;Q14533	CON__Q6NT21;P78385;CON__P78385;CON__Q14533;CON__O43790;O43790;Q14533	Keratin, type II cuticular Hb3;Keratin, type II cuticular Hb6;Keratin, type II cuticular Hb1	KRT83;KRT86;KRT81	;Keratin, type II cuticular Hb3;;;;Keratin, type II cuticular Hb6;Keratin, type II cuticular Hb1						3	1		N/A	N/A	1188241500			0	0	1188241500		0	0	0	0	0	0	0	0	0	0	0	0	0	0	0	0	0	0	0	0	0	0	0	0	0	0	0	0
P02790	P02790	Hemopexin	HPX	Hemopexin		5	5	9	9	11	7		1422796715	1.21603e+08	1.93149e+09			1.11269e+09	1.11269e+09	1.11269e+09		1.13822e+09	1.72319e+09	1.6322e+09	1.95213e+09	2.45663e+09	2.22096e+09	435183	2.39199e+06	461107	244318	1.6047e+08	4.02585e+08	1.61491e+09	1.16084e+09	4.68489e+08	1.40355e+09	1.2824e+09	3.88224e+08	7.37211e+08	8.56511e+08	1.09994e+09	7.83868e+08	9.71108e+08	1.06133e+09	1.34023e+09	2.56699e+09	2.4108e+09	1.31891e+09
P01011	P01011	Alpha-1-antichymotrypsin;Alpha-1-antichymotrypsin His-Pro-less	SERPINA3	Alpha-1-antichymotrypsin		5	5	9	9	11	7		3934409500	4.09407e+06	6.35621e+08			1.10563e+09	1.10563e+09	1.10563e+09		1.98147e+08	4.12783e+08	2.64108e+08	4.04198e+08	3.33874e+08	5.14694e+08	3.59377e+09	1.55208e+09	1.77138e+09	2.01127e+09	5.80473e+08	5.17887e+08	6.5987e+08	8.17488e+08	7.75845e+08	1.44256e+09	1.1587e+09	1.21574e+09	1.0291e+09	1.77954e+09	1.33843e+09	1.38801e+09	1.14774e+09	8.44602e+08	5.92923e+08	1.27468e+09	2.35292e+09	9.84815e+08
P19827;CON__Q0VCM5	P19827	Inter-alpha-trypsin inhibitor heavy chain H1	ITIH1	Inter-alpha-trypsin inhibitor heavy chain H1		5	5		1	4	4		1983471500	601040	2.66081e+07			1.05517e+09	1.05517e+09	1.05517e+09		1.02018e+09	7.27403e+08	1.06824e+09	1.1125e+09	1.31029e+09	6.27625e+08	1.7903e+09	7.33893e+08	9.09354e+08	1.25188e+09	0	0	0	0	0	0	0	0	0	0	0	0	0	0	0	1.05517e+09	0	0
P02763	P02763	Alpha-1-acid glycoprotein 1	ORM1	Alpha-1-acid glycoprotein 1		5	5	9	9	11	7		371299850	2.78289e+07	2.38612e+09			1.0253e+09	1.0253e+09	1.0253e+09		6.64833e+08	1.28704e+09	6.28065e+08	9.62152e+08	9.15978e+08	1.2618e+09	1.54953e+09	1.03196e+09	1.3358e+09	6.15887e+08	1.56591e+08	6.07028e+08	2.95924e+08	7.35665e+08	7.69432e+08	1.25079e+09	1.07869e+09	9.04536e+08	1.44289e+09	1.06598e+09	4.28007e+08	1.0116e+09	1.24209e+09	1.435e+09	9.42816e+08	9.08496e+08	1.21295e+09	2.967e+09
P0C0L4;CON__ENSEMBL:ENSBTAP00000007350;CON__P01030	P0C0L4	Complement C4-A;Complement C4 beta chain;Complement C4-A alpha chain;C4a anaphylatoxin;C4b-A;C4d-A;Complement C4 gamma chain	C4A	Complement C4-A		5	5	9	9	4	2		3253769500	1.81773e+07	2.5006e+07			9.71027e+08	9.71027e+08	9.71027e+08		1.39363e+09	1.48665e+09	1.40983e+09	1.20098e+09	1.62074e+09	7.88426e+08	2.83031e+08	6.65204e+08	4.57316e+08	4.04464e+08	5.98675e+08	7.91413e+08	1.30235e+09	9.51325e+08	3.25203e+08	1.2536e+09	1.27235e+09	1.62604e+09	1.16316e+09	5.78215e+08	6.79338e+08	2.56393e+08	8.39491e+08	9.77901e+08	1.5637e+09	1.31185e+09	9.61074e+08	1.02641e+09
P10909	P10909	Clusterin;Clusterin beta chain;Clusterin alpha chain	CLU	Clusterin		5	5	9	9	11	7		1670548500	6.63465e+07	1.47166e+09			9.64989e+08	9.64989e+08	9.64989e+08		9.97685e+08	1.78707e+09	1.03009e+09	1.29604e+09	1.28983e+09	1.90797e+09	1.3811e+08	3.20644e+08	2.86603e+08	5.95847e+08	7.943e+08	9.96806e+08	1.59759e+09	2.83963e+08	2.96828e+08	2.79549e+08	1.19973e+09	5.33063e+08	1.11268e+09	8.07201e+08	8.01718e+08	1.12654e+09	1.7714e+09	1.1026e+09	1.40974e+09	1.3408e+09	1.1941e+09	7.21191e+08
CON__P02533;P02533;CON__A2A4G1;CON__P19012;P19012;CON__Q61782;CON__P19001;CON__P35900;CON__Q9D312;P35900;CON__Q14525;CON__Q9UE12;CON__Q15323;CON__A2A5Y0;CON__P05784;CON__Q92764;CON__Q14532;CON__A2AB72;CON__Q497I4;CON__O76015;CON__Q7Z3Y9;CON__O76014;CON__REFSEQ:XP_986630;CON__Q99456;Q14525;Q15323;Q14532;O76014;Q92764;O76015;Q7Z3Y9;Q99456	CON__P02533;P02533	Keratin, type I cytoskeletal 14	KRT14	;Keratin, type I cytoskeletal 14		5	5	2		11	7		407554400	2.07222e+07	1.36588e+09			9.56761e+08	9.56761e+08	9.56761e+08		5.8526e+08	2.52361e+08	3.43026e+08	3.70376e+09	3.05911e+08	9.72057e+08	9.4168e+08	9.00703e+08	9.16197e+08	6.46661e+08	1.80434e+09	1.0918e+08	0	0	0	0	0	0	0	0	0	0	0	0	0	0	0	0
P43320	P43320	Beta-crystallin B2	CRYBB2	Beta-crystallin B2		5	2		1	6	3		1.47324e+09	807660	6.4667e+08			9.49031e+08	9.49031e+08	9.49031e+08		2.97749e+07	6.59671e+09	9.47284e+06	4.00225e+06	1.47842e+06	1.18603e+06	0	593276	0	0	0	0	0	0	0	0	0	0	0	0	0	0	0	0	0	9.49031e+08	0	0
P01624;A0A087WSY6;A0A0C4DH55	P01624;A0A087WSY6;A0A0C4DH55	Ig kappa chain V-III region POM	IGKV3D-15;IGKV3D-7	Immunoglobulin kappa variable 3-15;Immunoglobulin kappa variable 3D-15;Immunoglobulin kappa variable 3D-7		5	5						880781000	N/A	N/A			880781000	0	0		416845000	246575000	685410000	421640000	7.11205e+08	708985000	1141600000	1.0673e+09	1682050000	1726200000	0	0	0	0	0	0	0	0	0	0	0	0	0	0	0	0	0	0
P22914	P22914	Beta-crystallin S	CRYGS	Gamma-crystallin S		5	5	3	2	6	3		1735622850	2050318	3.33977e+08			8.48845e+08	8.48845e+08	8.48845e+08		7.31212e+07	4.96433e+09	8.08998e+07	3.88732e+07	6.04346e+07	1.22855e+08	9.46721e+08	5.55904e+08	9.14467e+08	7.30845e+08	8.87588e+08	0	1.11008e+09	0	0	0	1.55683e+09	0	0	0	0	0	1.99717e+08	0	0	4.90014e+08	0	0
O60282;P33176;Q12840	O60282;P33176;Q12840	Kinesin heavy chain isoform 5C;Kinesin-1 heavy chain;Kinesin heavy chain isoform 5A	KIF5C;KIF5B;KIF5A	Kinesin heavy chain isoform 5C;Kinesin-1 heavy chain;Kinesin heavy chain isoform 5A			1						840100000	N/A	N/A			840100000	0	0		0	0	0	0	0	840100000	0	0	0	0	0	0	0	0	0	0	0	0	0	0	0	0	0	0	0	0	0	0
P01871;P0DOX6	P01871;P0DOX6	Ig mu chain C region	IGHM	Immunoglobulin heavy constant mu;Immunoglobulin mu heavy chain		5	2		1	1	1		1.01662e+09	2661800	4.20222e+08			7.95946e+08	7.95946e+08	7.95946e+08		1.00701e+09	9.40654e+08	1.02619e+09	9.86612e+08	1.09356e+09	3.41926e+08	0	1.75674e+08	0	0	0	0	0	0	0	0	0	0	0	0	0	0	0	7.95946e+08	0	0	0	0
CON__P02538;P02538;CON__O95678;O95678;CON__Q8VED5	CON__P02538;P02538	Keratin, type II cytoskeletal 6A	KRT6A	;Keratin, type II cytoskeletal 6A		3	1	2		11	7		301018050	7028275	9.44975e+08			7.59487e+08	7.59487e+08	7.59487e+08		0	2.42017e+07	3.38519e+07	2.84248e+09	0	0	0	0	1.37413e+08	0	1.17045e+09	0	0	0	0	0	0	3.4852e+08	0	0	0	0	0	0	0	0	0	0
P02774;CON__Q3MHN5;CON__ENSEMBL:ENSBTAP00000018229	P02774	Vitamin D-binding protein	GC	Vitamin D-binding protein		5	5	9	9	11	7		1134077000	5.17407e+07	1.22875e+09			7.47602e+08	7.47602e+08	7.47602e+08		5.21677e+08	8.91326e+08	7.69338e+08	5.49638e+08	8.44588e+08	1.25198e+09	9.10641e+08	5.70433e+08	6.96165e+08	4.70229e+08	2.19456e+08	5.4428e+08	5.84817e+08	7.75211e+08	4.94951e+08	1.05148e+09	6.81863e+08	3.42182e+08	8.53576e+08	9.69442e+08	7.85159e+08	1.09433e+09	6.20816e+08	7.73918e+08	5.3371e+08	1.39255e+09	1.05753e+09	6.8156e+08
CON__O95678;O95678	CON__O95678;O95678	Keratin, type II cytoskeletal 75	KRT75	;Keratin, type II cytoskeletal 75						1			N/A	N/A	689815000			0	0	689815000		0	0	0	0	0	0	0	0	0	0	0	0	0	0	0	0	0	0	0	0	0	0	0	0	0	0	0	0
CON__Q61726	CON__Q61726	KRT mouse		KRT mouse						1			N/A	N/A	6.80097e+08			0	0	6.80097e+08		0	0	0	0	0	0	0	0	0	0	0	0	0	0	0	0	0	0	0	0	0	0	0	0	0	0	0	0
CON__Q9NSB4;Q9NSB4	CON__Q9NSB4;Q9NSB4	Keratin, type II cuticular Hb2	KRT82	;Keratin, type II cuticular Hb2						1			N/A	N/A	670350000			0	0	670350000		0	0	0	0	0	0	0	0	0	0	0	0	0	0	0	0	0	0	0	0	0	0	0	0	0	0	0	0
P02042	P02042	Hemoglobin subunit delta	HBD	Hemoglobin subunit delta		5	5	1			1		760560200	2620900	4.95363e+07			6.38147e+08	6.38147e+08	6.38147e+08		6.91388e+06	2.94506e+06	3.10133e+06	8.76226e+06	3.26537e+08	1.81465e+07	1.37549e+09	3.04902e+09	7.60119e+08	8.30431e+08	6.38147e+08	0	0	0	0	0	0	0	0	0	0	0	0	0	0	0	0	0
P01619	P01619	Ig kappa chain V-III region B6	IGKV3-20	Immunoglobulin kappa variable 3-2		5	5	1		11	7		1349370000	N/A	1.13154e+08			5.5466e+08	0	5.5466e+08		1.63095e+08	7.13194e+07	1.91048e+08	2.37265e+08	1.27958e+08	2.32975e+08	1.49146e+09	1.24493e+09	8.19861e+08	9.66689e+08	0	0	0	0	0	0	0	0	0	0	0	0	0	0	0	0	0	0
CON__P13647;P13647	CON__P13647;P13647	Keratin, type II cytoskeletal 5	KRT5	;Keratin, type II cytoskeletal 5		5	2	5	1	11	7		3.58134e+08	5.7892e+06	8.10861e+08			5.52812e+08	5.52812e+08	5.52812e+08		5.82868e+08	2.17268e+08	3.57604e+08	1.64232e+09	3.76883e+08	5.89305e+08	0	0	1.03438e+08	0	2.75687e+09	4.72152e+07	0	0	2.02755e+08	0	6.31334e+07	1.63938e+08	0	0	0	0	8.29629e+07	0	0	0	0	0
Q9UBM4	Q9UBM4	Opticin	OPTC	Opticin		5	4	9	9	11	5		2.12895e+09	9.21682e+06	2.50912e+08			5.42816e+08	5.42816e+08	5.42816e+08		8.93638e+07	8.16166e+07	5.1677e+07	3.87169e+07	7.39217e+07	1.50072e+08	1.13685e+08	0	1.84882e+09	2.43747e+09	5.91899e+08	4.09932e+08	1.59491e+09	2.07257e+08	1.766e+08	2.07166e+08	7.33054e+08	3.29412e+08	3.89295e+08	2.32702e+08	4.63743e+08	8.70395e+08	8.1527e+08	9.39654e+08	3.57195e+08	4.60725e+08	5.6823e+08	4.23242e+08
CON__P08779;P08779;CON__Q9Z2K1;CON__Q3ZAW8	CON__P08779;P08779	Keratin, type I cytoskeletal 16	KRT16	;Keratin, type I cytoskeletal 16		5	5	4	1	1	5		922349500	1.44396e+07	4.5158e+08			535646544	5.35647e+08	5.35647e+08		1.10123e+08	6.9024e+07	8.78226e+07	2.89383e+09	7.22007e+07	2.09709e+08	5.17995e+08	7.2584e+08	4.22324e+08	2.47593e+08	2.53563e+09	2.08192e+07	0	0	2.04497e+07	0	0	8.61918e+07	0	0	0	0	1.51469e+07	0	0	0	0	0
P0DOX8;P0CG04;B9A064	P0DOX8;P0CG04;B9A064	Ig lambda-1 chain C regions;Immunoglobulin lambda-like polypeptide 5	IGLC1;IGLL5	Immunoglobulin lambda-1 light chain;Immunoglobulin lambda constant 1;Immunoglobulin lambda-like polypeptide 5			1	7	5	11	7		10298000	1.63979e+06	8.69569e+08			5.05878e+08	5.05878e+08	5.05878e+08		0	0	0	0	0	0	0	0	0	5.05878e+08	1.16896e+09	0	0	3.8569e+08	3.25439e+08	3.92353e+08	3.82419e+08	6.07966e+08	4.13177e+08	4.87249e+08	5.0363e+08	3.59775e+08	0	6.11452e+08	4.32428e+08	0	0	0
Q16891	Q16891	MICOS complex subunit MIC6	IMMT	MICOS complex subunit MIC6		1	4						492974100	N/A	N/A			492974100	0	0		0	0	2251500000	0	0	0	78417500	6.4194e+07	29927500	40831500	0	0	0	0	0	0	0	0	0	0	0	0	0	0	0	0	0	0
P53673	P53673	Beta-crystallin A4	CRYBA4	Beta-crystallin A4		1	4			1			574727000	N/A	28484000			483686500	0	483686500		0	8.0081e+08	0	0	0	0	1.9376e+08	3.99349e+08	3.90457e+08	6.34057e+08	0	0	0	0	0	0	0	0	0	0	0	0	0	0	0	0	0	0
CON__O76009;O76009;CON__Q6NTB9	CON__O76009;O76009;CON__Q6NTB9	Keratin, type I cuticular Ha3-I	KRT33A	;Keratin, type I cuticular Ha3-I;						1			N/A	N/A	471700000			0	0	471700000		0	0	0	0	0	0	0	0	0	0	0	0	0	0	0	0	0	0	0	0	0	0	0	0	0	0	0	0
P06310;A0A075B6S6	P06310;A0A075B6S6	Ig kappa chain V-II region RPMI 641	IGKV2D-30	Immunoglobulin kappa variable 2-3;Immunoglobulin kappa variable 2D-3		5	5						471539000	N/A	N/A			471539000	0	0		312020000	182900000	496995000	294060000	570460000	279915000	720660000	394775000	660300000	803305000	0	0	0	0	0	0	0	0	0	0	0	0	0	0	0	0	0	0
P10745	P10745	Retinol-binding protein 3	RBP3	Retinol-binding protein 3		5	5	9	9	11	6		1103363500	2.19056e+07	5.5311e+08			4.62907e+08	4.62907e+08	4.62907e+08		2.31709e+08	7.84102e+08	3.56342e+08	3.60883e+08	6.78546e+08	6.46027e+08	2.37144e+08	2.33607e+08	5.26672e+08	5.74038e+08	2.70192e+08	4.40452e+08	8.92146e+08	1.94836e+08	1.44925e+08	2.5297e+08	5.5207e+08	4.93514e+08	5.54353e+08	4.26019e+08	6.37507e+08	5.95496e+08	6.20031e+08	3.89503e+08	3.42653e+08	5.3116e+08	5.24271e+08	4.70227e+08
A0A0A0MRZ8;P04433	A0A0A0MRZ8;P04433	Ig kappa chain V-III region VG	IGKV3D-11	Immunoglobulin kappa variable 3D-11;Immunoglobulin kappa variable 3-11		3	5	1	4	1			771121250	1749408	99001000			4.48337e+08	4.48337e+08	4.48337e+08		0	9.09673e+07	1.11709e+08	1.94563e+08	0	2.03048e+08	7.16442e+08	7.76705e+08	8.26589e+08	6.66673e+08	0	0	0	0	0	0	0	0	3.96848e+08	2.40477e+08	4.56895e+08	0	2.97156e+08	8.50309e+08	0	0	0	0
Q12805	Q12805	EGF-containing fibulin-like extracellular matrix protein 1	EFEMP1	EGF-containing fibulin-like extracellular matrix protein 1		5	5	9	9	11	5		1470406930	1.33614e+07	2.5419e+08			4.32082e+08	4.32082e+08	4.32082e+08		1.11305e+08	1.02888e+08	7.28019e+07	5.69544e+07	7.18718e+07	1.87025e+08	1.34123e+06	8.13882e+07	3.58103e+09	5.42172e+07	7.29095e+08	7.78216e+08	5.18525e+08	1.68507e+08	2.01596e+08	1.31716e+08	5.27143e+08	3.27164e+08	3.7496e+08	3.4052e+08	3.91226e+08	5.91011e+08	5.51429e+08	4.55223e+08	5.74211e+08	2.34495e+08	3.73408e+08	5.09034e+08
P0C0L5	P0C0L5	Complement C4-B;Complement C4 beta chain;Complement C4-B alpha chain;C4a anaphylatoxin;C4b-B;C4d-B;Complement C4 gamma chain	C4B	Complement C4-B		5	2	3	3	11	7		6.50951e+07	6.10423e+06	7.05126e+08			4.25308e+08	4.25308e+08	4.25308e+08		6.72201e+08	4.44079e+08	5.99191e+08	5.53482e+08	4.8022e+08	0	0	1.0987e+08	1.18115e+08	0	0	0	2.92305e+08	0	0	0	6.80014e+08	0	4.16116e+08	0	0	0	0	0	2.87999e+08	6.69215e+08	0	2.06201e+08
P01860	P01860	Ig gamma-3 chain C region	IGHG3	Immunoglobulin heavy constant gamma 3		5	5	7	8	11	7		640915000	1.92028e+07	6.34107e+08			4.21189e+08	4.21189e+08	4.21189e+08		6.42671e+08	5.24982e+08	6.08853e+08	5.75416e+08	6.71826e+08	3.12089e+08	2.39383e+08	2.69432e+08	2.91089e+08	7.6146e+07	0	0	4.83693e+08	6.01302e+08	3.18851e+08	1.69642e+08	5.82428e+08	3.18543e+08	6.65359e+08	0	3.24531e+08	5.05485e+08	1.87698e+08	1.13283e+09	2.29063e+08	1.95873e+08	2.95041e+08	3.07489e+08
P07315;P11844	P07315	Gamma-crystallin C	CRYGC	Gamma-crystallin C		3	5	1		3	1		5.65615e+08	733120	9.26202e+07			3.76626e+08	3.76626e+08	3.76626e+08		887271	6.5131e+08	0	0	812560	1.09489e+06	6.38982e+06	4.75038e+07	1.16111e+09	1.1439e+09	0	0	0	0	0	0	3.76626e+08	0	0	0	0	0	0	0	0	0	0	0
P81605	P81605	Dermcidin;Survival-promoting peptide;DCD-1	DCD	Dermcidin		1	2			1	7		4.15683e+07	N/A	4.30378e+08			3.72056e+08	0	3.72056e+08		0	0	0	2.25915e+08	0	4.58341e+08	0	0	4.31914e+08	0	0	0	0	0	0	0	0	0	0	0	0	0	0	0	0	0	0	0
P01008;CON__P41361	P01008	Antithrombin-III	SERPINC1	Antithrombin-III		5	5	6	9	11	7		657121500	1.68995e+06	4.99912e+08			3.62674e+08	3.62674e+08	3.62674e+08		1.93363e+08	2.39547e+08	2.45397e+08	2.24046e+08	2.59838e+08	6.00675e+08	5.21202e+08	6.4985e+08	3.69078e+08	3.23744e+08	0	0	2.57312e+08	2.85276e+08	3.73822e+08	2.60381e+08	2.14417e+08	0	3.73607e+08	4.26079e+08	4.92263e+08	6.36586e+08	2.23212e+08	3.04762e+08	3.5204e+08	7.33287e+08	2.131e+08	2.93967e+08
P08603;Q02985	P08603	Complement factor H	CFH	Complement factor H		5	5		1	2	2		526691900	298210	30574000			3.59301e+08	3.59301e+08	3.59301e+08		5.36309e+08	5.72356e+08	6.8932e+08	5.53783e+08	7.67321e+08	1.80847e+08	9.77058e+07	8.93423e+07	5.75296e+07	4.84948e+07	0	0	0	0	0	0	0	0	0	0	0	0	0	0	0	0	0	3.59301e+08
CON__P07477;Q8NHM4;P07478;P07477	CON__P07477;Q8NHM4;P07478;P07477	Putative trypsin-6;Trypsin-2;Trypsin-1;Alpha-trypsin chain 1;Alpha-trypsin chain 2	PRSS3P2;PRSS2;PRSS1	;Putative trypsin-6;Trypsin-2;Trypsin-1						6	3		N/A	N/A	3.52398e+08			0	0	3.52398e+08		0	0	0	0	0	0	0	0	0	0	0	0	0	0	0	0	0	0	0	0	0	0	0	0	0	0	0	0
P00751	P00751	Complement factor B;Complement factor B Ba fragment;Complement factor B Bb fragment	CFB	Complement factor B		5	5	9	9	11	7		1098381000	1.07208e+07	2.09167e+08			3.24822e+08	3.24822e+08	3.24822e+08		2.83471e+08	5.58777e+08	4.23556e+08	2.71894e+08	3.27134e+08	2.5381e+08	2.94994e+08	2.14558e+08	1.23452e+08	4.96571e+08	1.84668e+08	2.64968e+08	3.22612e+08	3.93015e+08	2.36845e+08	2.83904e+08	2.58942e+08	2.58463e+08	3.63398e+08	3.16769e+08	3.1586e+08	2.6375e+08	2.4961e+08	4.45113e+08	4.80228e+08	5.58565e+08	3.45946e+08	3.04136e+08
P04003	P04003	C4b-binding protein alpha chain	C4BPA	C4b-binding protein alpha chain		5	5						319335500	N/A	N/A			319335500	0	0		503060000	465965000	476955000	355320000	444565000	208775000	182770000	151960000	125875000	278110000	0	0	0	0	0	0	0	0	0	0	0	0	0	0	0	0	0	0
CON__REFSEQ:XP_986630	CON__REFSEQ:XP_986630	nothing		nothing						1			N/A	N/A	305320000			0	0	305320000		0	0	0	0	0	0	0	0	0	0	0	0	0	0	0	0	0	0	0	0	0	0	0	0	0	0	0	0
P25705	P25705	ATP synthase subunit alpha, mitochondrial	ATP5A1	ATP synthase subunit alpha, mitochondrial		5	2						3.05105e+08	N/A	N/A			3.05105e+08	0	0		431375000	320520000	343305000	370305000	4.79365e+08	124637000	66227000	0	0	0	0	0	0	0	0	0	0	0	0	0	0	0	0	0	0	0	0	0
P00738;P00739	P00738;P00739	Haptoglobin;Haptoglobin alpha chain;Haptoglobin beta chain;Haptoglobin-related protein	HP;HPR	Haptoglobin;Haptoglobin-related protein				6	6	11	7		N/A	5.22362e+06	5.0037e+08			0	3.02311e+08	3.02311e+08		0	0	0	0	0	0	0	0	0	0	0	2.43806e+08	0	1.39575e+08	2.60797e+08	7.09824e+07	1.81012e+08	0	8.30665e+08	6.1057e+08	0	0	1.44581e+08	4.72859e+08	1.59287e+08	3.52105e+08	0	1.61497e+08
P02743	P02743	Serum amyloid P-component;Serum amyloid P-component(1-23)	APCS	Serum amyloid P-component		5	2						3.00361e+08	N/A	N/A			3.00361e+08	0	0		408735000	218780000	206905000	5.0052e+08	353755000	126340000	0	287490000	0	0	0	0	0	0	0	0	0	0	0	0	0	0	0	0	0	0	0	0
Q9GZZ8	Q9GZZ8	Extracellular glycoprotein lacritin	LACRT	Extracellular glycoprotein lacritin		1	4						299995100	N/A	N/A			299995100	0	0		0	101930500	0	0	0	0	286710000	549035000	324220000	238080000	0	0	0	0	0	0	0	0	0	0	0	0	0	0	0	0	0	0
P06396;CON__Q3SX14	P06396	Gelsolin	GSN	Gelsolin		5	5	9	9	11	7		705851000	1.02e+07	3.24117e+08			2.84266e+08	2.84266e+08	2.84266e+08		2.37726e+08	3.48154e+08	3.49622e+08	2.88109e+08	2.32493e+08	3.84937e+08	3.14081e+08	3.05424e+08	2.34448e+08	1.47662e+08	2.38104e+08	3.8929e+08	9.03266e+08	2.35298e+08	8.64027e+07	8.8961e+07	3.06505e+08	1.90672e+08	3.09877e+08	1.36436e+08	2.30146e+08	1.52321e+08	2.47681e+08	2.92236e+08	2.78422e+08	2.65862e+08	4.26885e+08	3.38415e+08
P07320	P07320	Gamma-crystallin D	CRYGD	Gamma-crystallin D		5	5			3	1		358713020	N/A	8.92506e+07			2.81724e+08	0	2.81724e+08		2.25862e+08	1.72806e+09	3.46275e+06	1.97946e+06	3.9575e+06	3.36474e+06	1.12646e+08	3.45965e+08	3.39961e+08	5.19819e+07	0	0	0	0	0	0	0	0	0	0	0	0	0	0	0	0	0	0
CON__Q04695;Q04695	CON__Q04695;Q04695	Keratin, type I cytoskeletal 17	KRT17	;Keratin, type I cytoskeletal 17		2	5	1		9	5		1.72069e+08	2570300	3.54755e+08			2.8062e+08	2.8062e+08	2.8062e+08		8.56719e+06	0	0	1.46729e+09	0	1.87026e+07	1.3608e+08	9.67812e+07	1.05164e+08	1.31757e+08	2.8062e+08	0	0	0	0	0	0	0	0	0	0	0	0	0	0	0	0	0
P01861	P01861	Ig gamma-4 chain C region	IGHG4	Immunoglobulin heavy constant gamma 4		5	4	8	9	1	7		9.73634e+08	6.79151e+06	1.7379e+08			2.75176e+08	2.75176e+08	2.75176e+08		4.89243e+08	4.72639e+08	4.29821e+08	2.47052e+08	3.61383e+08	4.75875e+08	271900	145474	156432	0	7.16667e+07	9.4311e+07	0	4.08349e+08	2.91233e+08	2.082e+08	5.19315e+07	1.24888e+08	4.26408e+08	7.35112e+08	3.19437e+08	2.72562e+08	6.089e+07	2.14148e+08	1.48378e+08	2.74761e+08	8.40296e+07	8.91693e+08
P02751	P02751	Fibronectin;Anastellin;Ugl-Y1;Ugl-Y2;Ugl-Y3	FN1	Fibronectin		5	5						274516650	N/A	N/A			274516650	0	0		443475000	417985000	455955000	402630000	570060000	185666500	61798500	128775000	33066500	45755000	0	0	0	0	0	0	0	0	0	0	0	0	0	0	0	0	0	0
P06727;CON__Q32PJ2	P06727	Apolipoprotein A-IV	APOA4	Apolipoprotein A-IV		5	5	3	9	11	6		165866300	4.43532e+06	5.05871e+08			2.64402e+08	2.64402e+08	2.64402e+08		2.29203e+08	1.52224e+08	2.40641e+08	2.75288e+08	1.99697e+08	2.81345e+08	4.81417e+08	1.25882e+08	4.64839e+08	1.93488e+08	0	0	4.22268e+07	0	0	1.70511e+08	0	0	1.02814e+08	4.76176e+08	1.91781e+08	1.62284e+08	3.24002e+08	2.00097e+08	1.05002e+08	1.19044e+09	1.12448e+08	9.50468e+07
P0DOX2;P01877;A0A0J9YVY3	P0DOX2;P01877	Ig alpha-2 chain C region	IGHA2	Immunoglobulin alpha-2 heavy chain;Immunoglobulin heavy constant alpha 2		5	5			2	3		373022000	N/A	4.6426e+07			2.64157e+08	0	2.64157e+08		1.42364e+08	1.21901e+08	1.5101e+08	1.97815e+08	2.18274e+08	1.69797e+08	1.60974e+08	8.61256e+08	3.66423e+08	2.51752e+08	0	0	0	0	0	0	0	0	0	0	0	0	0	0	0	0	0	0
P19823;CON__Q9TRI1	P19823	Inter-alpha-trypsin inhibitor heavy chain H2	ITIH2	Inter-alpha-trypsin inhibitor heavy chain H2		5	5		1	7	7		512706000	1695500	6.04073e+07			2.38978e+08	2.38978e+08	2.38978e+08		3.15008e+08	2.68564e+08	3.13395e+08	3.13898e+08	3.19904e+08	1.65325e+08	2.36796e+08	9.99577e+07	2.02672e+08	1.54262e+08	0	0	0	0	0	0	0	0	0	0	0	0	0	0	0	2.38978e+08	0	0
P05155	P05155	Plasma protease C1 inhibitor	SERPING1	Plasma protease C1 inhibitor		5	5	8	9	11	7		268970000	3.2524e+06	4.37094e+08			2.35837e+08	2.35837e+08	2.35837e+08		1.84785e+08	3.35343e+08	3.04939e+08	4.02222e+08	1.8076e+08	3.0953e+08	1.11943e+08	2.66526e+08	1.31487e+08	1.30839e+08	0	1.56709e+08	3.41295e+08	2.35838e+08	1.54516e+08	2.5356e+08	2.09857e+08	2.32379e+08	1.94165e+08	1.87066e+08	2.1135e+08	1.73506e+08	2.0051e+08	1.65798e+08	2.31233e+08	3.10061e+08	5.49927e+08	2.01467e+08
Q8WXH2	Q8WXH2	Junctophilin-3	JPH3	Junctophilin-3		1	4						235218500	N/A	N/A			235218500	0	0		0	0	0	0	647160000	0	84467500	146215000	140105000	158145000	0	0	0	0	0	0	0	0	0	0	0	0	0	0	0	0	0	0
P22352	P22352	Glutathione peroxidase 3	GPX3	Glutathione peroxidase 3		5	5	9	9	11	7		490562000	1.43174e+07	3.0592e+08			2.31954e+08	2.31954e+08	2.31954e+08		1.43515e+08	9.87915e+07	1.31869e+08	2.65539e+08	1.43084e+08	9.19969e+08	1.01825e+08	9.94181e+07	1.02681e+08	3.12853e+08	2.03213e+08	2.73698e+08	4.56784e+08	2.27528e+08	1.65201e+08	1.11569e+08	2.62827e+08	3.76622e+08	1.66756e+08	9.15027e+07	1.64471e+08	1.02314e+08	1.49727e+08	2.70652e+08	3.55861e+08	2.45209e+08	2.67039e+08	2.84204e+08
CON__A2A5Y0;CON__O76015;CON__O76014;O76014;O76015;CON__A2AB72;CON__Q6IFU6;Q6A163	CON__A2A5Y0	KRT mouse		KRT mouse						1			N/A	N/A	229780000			0	0	229780000		0	0	0	0	0	0	0	0	0	0	0	0	0	0	0	0	0	0	0	0	0	0	0	0	0	0	0	0
P0DP03;P01768;P01764	P0DP03;P01768;P01764	Ig heavy chain V-III region CAM;Ig heavy chain V-III region 23	IGHV3-23	Immunoglobulin heavy variable 3-3-5;Immunoglobulin heavy variable 3-3;Immunoglobulin heavy variable 3-23			4			1			275242500	N/A	12947000			2.22783e+08	0	222783400		0	0	0	0	0	0	1.92085e+08	4.23005e+08	1.79211e+08	9.68335e+07	0	0	0	0	0	0	0	0	0	0	0	0	0	0	0	0	0	0
A0A075B6P5;A0A087WW87;P01615;P01614	A0A075B6P5;A0A087WW87;P01615;P01614	Ig kappa chain V-II region FR;Ig kappa chain V-II region Cum	IGKV2D-28;IGKV2-4	Immunoglobulin kappa variable 2-28;Immunoglobulin kappa variable 2-4;Immunoglobulin kappa variable 2D-28;Immunoglobulin kappa variable 2D-4		5	5		2				260746335	864955	N/A			2.17433e+08	2.17433e+08	0		5.06269e+08	2.31499e+08	2.95e+08	3.25687e+08	4.09413e+08	3.41601e+08	3.28793e+06	5.65375e+07	2.28614e+06	2.74674e+06	0	0	0	0	0	0	0	0	0	2.31283e+08	0	0	0	0	2.03583e+08	0	0	0
P07339	P07339	Cathepsin D;Cathepsin D light chain;Cathepsin D heavy chain	CTSD	Cathepsin D		5	5	1	3	11	6		406401000	1.84666e+06	1.54595e+08			2.16113e+08	2.16113e+08	2.16113e+08		1.20026e+08	1.14249e+08	9.3148e+07	1.34858e+08	1.56977e+08	1.96466e+08	3.82701e+08	3.05817e+08	4.3373e+08	2.23159e+08	0	0	2.74989e+08	0	0	0	0	0	0	0	0	0	0	0	1.53051e+08	2.04695e+08	0	2.31717e+08
REV__Q7Z6B7	REV__Q7Z6B7		SRGAP1	SLIT-ROBO Rho GTPase-activating protein 1		1							215990000	N/A	N/A			215990000	0	0		0	215990000	0	0	0	0	0	0	0	0	0	0	0	0	0	0	0	0	0	0	0	0	0	0	0	0	0	0
P30556	P30556	Type-1 angiotensin II receptor	AGTR1	Type-1 angiotensin II receptor						1			N/A	N/A	213800000			0	0	213800000		0	0	0	0	0	0	0	0	0	0	0	0	0	0	0	0	0	0	0	0	0	0	0	0	0	0	0	0
REV__Q6Q759	REV__Q6Q759	Sperm-associated antigen 17	SPAG17	Sperm-associated antigen 17						3			N/A	N/A	2.07593e+08			0	0	2.07593e+08		0	0	0	0	0	0	0	0	0	0	0	0	0	0	0	0	0	0	0	0	0	0	0	0	0	0	0	0
Q9Y2D5	Q9Y2D5	A-kinase anchor protein 2	AKAP2	A-kinase anchor protein 2					1				N/A	207000000	N/A			0	207000000	0		0	0	0	0	0	0	0	0	0	0	0	0	0	0	0	0	0	0	0	0	0	0	0	0	0	0	0	207000000
P04217	P04217	Alpha-1B-glycoprotein	A1BG	Alpha-1B-glycoprotein		5	5	8	9	11	7		450632500	4.81136e+06	2.36414e+08			1.96524e+08	1.96524e+08	1.96524e+08		7.532e+07	9.64995e+07	1.00752e+08	1.03298e+08	1.10222e+08	9.2012e+07	2.70247e+08	4.3218e+08	3.20242e+08	3.64467e+08	0	2.15831e+08	1.41183e+08	2.25779e+08	2.55654e+08	7.19539e+07	1.96999e+08	1.10235e+08	2.6216e+08	2.52647e+08	1.72798e+08	1.59552e+08	1.58228e+08	2.69933e+08	1.79409e+08	2.97071e+08	1.62515e+08	2.08957e+08
Q9UBP4	Q9UBP4	Dickkopf-related protein 3	DKK3	Dickkopf-related protein 3		5	5	9	9	11	7		396926000	7.98348e+06	2.70519e+08			1.95267e+08	1.95267e+08	1.95267e+08		1.19664e+08	1.57675e+08	1.43979e+08	9.27349e+07	1.80966e+08	2.31014e+08	3.6464e+08	1.85536e+08	2.67502e+08	2.08963e+08	2.78245e+08	1.93679e+08	3.6527e+08	1.24676e+08	1.74458e+08	9.29733e+07	2.20429e+08	1.466e+08	3.42425e+08	1.13223e+08	2.75677e+08	1.63765e+08	2.93874e+08	1.67813e+08	1.6784e+08	6.8024e+07	1.68692e+08	1.57151e+08
Q8NCX0	Q8NCX0	Coiled-coil domain-containing protein 15	CCDC150	Coiled-coil domain-containing protein 15		5	3						1.91796e+08	N/A	N/A			1.91796e+08	0	0		165755000	9.97005e+07	62985000	38968000	5.0545e+08	70711500	0	0	566255000	24545500	0	0	0	0	0	0	0	0	0	0	0	0	0	0	0	0	0	0
P25311	P25311	Zinc-alpha-2-glycoprotein	AZGP1	Zinc-alpha-2-glycoprotein		5	5	3	5	11	7		207157300	1.87074e+06	2.65494e+08			1.90706e+08	1.90706e+08	1.90706e+08		1.69195e+08	3.83047e+08	4.89126e+08	1.81425e+08	2.89331e+08	1.46723e+08	6.45851e+07	2.22736e+07	9.02824e+07	7.10748e+07	0	0	0	0	1.80763e+08	2.89096e+08	2.07543e+08	0	0	1.24797e+08	1.14664e+08	0	0	1.95208e+08	1.34369e+08	0	0	2.79208e+08
CON__Q9NSB2;CON__Q6ISB0;Q9NSB2	CON__Q9NSB2;CON__Q6ISB0;Q9NSB2	Keratin, type II cuticular Hb4	KRT84	;;Keratin, type II cuticular Hb4		1							189410000	N/A	N/A			189410000	0	0		0	0	0	189410000	0	0	0	0	0	0	0	0	0	0	0	0	0	0	0	0	0	0	0	0	0	0	0	0
P02765	P02765	Alpha-2-HS-glycoprotein;Alpha-2-HS-glycoprotein chain A;Alpha-2-HS-glycoprotein chain B	AHSG	Alpha-2-HS-glycoprotein		5	5	9	9	11	7		332981900	2.21124e+07	2.74727e+08			1.88542e+08	1.88542e+08	1.88542e+08	27.4903	5.69365e+07	7.84501e+07	8.1788e+07	3.12492e+07	9.48875e+07	9.50121e+07	3.52363e+08	4.1875e+08	4.0112e+08	2.74861e+08	5.71718e+07	1.08129e+08	1.94345e+08	2.032e+08	5.2335e+07	4.1676e+08	1.65577e+08	5.97258e+07	2.36986e+08	3.62301e+08	1.91728e+08	2.09318e+08	2.0479e+08	1.56649e+08	1.69478e+08	2.39472e+08	1.87643e+08	1.78145e+08
Q96N11	Q96N11	Uncharacterized protein C7orf26	C7orf26	Uncharacterized protein C7orf26			4						187311250	N/A	N/A			187311250	0	0		0	0	0	0	0	0	155980000	246300000	162505000	184460000	0	0	0	0	0	0	0	0	0	0	0	0	0	0	0	0	0	0
P02649;CON__Q03247	P02649	Apolipoprotein E	APOE	Apolipoprotein E		5	5	8	9	11	7		290786850	4.38111e+06	2.97356e+08			1.85217e+08	1.85217e+08	1.85217e+08		2.22429e+08	2.90886e+08	2.25656e+08	2.25955e+08	2.56567e+08	4.22212e+08	7.6606e+07	3.85237e+07	3.58663e+07	5.74672e+07	1.4162e+08	1.70069e+08	3.75819e+08	9.95098e+07	0	1.07056e+08	1.37918e+08	9.58783e+07	1.21168e+08	2.32532e+08	2.70061e+08	1.37799e+08	2.17139e+08	2.92539e+08	2.09675e+08	1.58802e+08	1.86328e+08	1.94771e+08
P00747;Q02325;CON__P06868;Q15195	P00747	Plasminogen;Plasmin heavy chain A;Activation peptide;Angiostatin;Plasmin heavy chain A, short form;Plasmin light chain B	PLG	Plasminogen		5	1	6	9	8	5		739902500	3414460	1.3126e+08			1.82265e+08	1.82265e+08	1.82265e+08		1.71556e+08	1.90153e+08	2.58282e+08	2.08684e+08	1.60589e+08	1.04326e+08	0	0	0	0	0	0	1.74567e+08	1.65127e+08	0	1.74586e+08	1.31983e+08	1.41106e+08	1.30793e+08	1.91059e+08	1.61796e+08	1.94289e+08	1.35052e+08	1.28604e+08	1.57672e+08	3.44357e+08	2.69315e+08	2.33673e+08
A0A0C4DH31;P23083	A0A0C4DH31	Immunoglobulin heavy variable 1-18	IGHV1-18	Immunoglobulin heavy variable 1-18		5	4			1			1.99353e+08	N/A	11135000			180531345	0	180531345		2.8588e+07	2.70974e+07	2.88366e+07	2.4267e+07	3.26749e+07	0	6.20276e+06	3.36104e+07	1.35901e+09	8.44929e+07	0	0	0	0	0	0	0	0	0	0	0	0	0	0	0	0	0	0
O00635	O00635	E3 ubiquitin-protein ligase TRIM38	TRIM38	E3 ubiquitin-protein ligase TRIM38		1	4						176228800	N/A	N/A			176228800	0	0		264640000	0	0	0	0	0	1.22024e+08	1.99965e+08	124355000	170160000	0	0	0	0	0	0	0	0	0	0	0	0	0	0	0	0	0	0
CON__Q14525;Q14525	CON__Q14525;Q14525	Keratin, type I cuticular Ha3-II	KRT33B	;Keratin, type I cuticular Ha3-II						1			N/A	N/A	165840000			0	0	165840000		0	0	0	0	0	0	0	0	0	0	0	0	0	0	0	0	0	0	0	0	0	0	0	0	0	0	0	0
CON__Q497I4	CON__Q497I4	KRT mouse		KRT mouse						1			N/A	N/A	159300000			0	0	159300000		0	0	0	0	0	0	0	0	0	0	0	0	0	0	0	0	0	0	0	0	0	0	0	0	0	0	0	0
Q16378	Q16378	Proline-rich protein 4	PRR4	Proline-rich protein 4		1	1				1		72987000	N/A	3.29783e+08			1.58586e+08	0	1.58586e+08		0	2.92067e+08	0	0	0	0	0	0	2.51045e+07	0	0	0	0	0	0	0	0	0	0	0	0	0	0	0	0	0	0	0
P13646;CON__ENSEMBL:ENSP00000377550	P13646;CON__ENSEMBL:ENSP00000377550	Keratin, type I cytoskeletal 13	KRT13	Keratin, type I cytoskeletal 13;		1	1		1	5	4		106155000	585500	1.83157e+08			1.55109e+08	1.55109e+08	1.55109e+08		0	0	7.61335e+07	0	0	0	0	0	2.34084e+08	0	0	0	0	0	0	0	0	0	0	0	0	0	0	1.55109e+08	0	0	0	0
CON__O76013;O76013	CON__O76013;O76013	Keratin, type I cuticular Ha6	KRT36	;Keratin, type I cuticular Ha6		1	1			1			21165475	N/A	415620000			1.5265e+08	0	1.5265e+08		0	0	0	2.72175e+08	0	0	0	3.31254e+07	0	0	0	0	0	0	0	0	0	0	0	0	0	0	0	0	0	0	0	0
CON__P02662	CON__P02662	Taurus CSN1S1		Taurus CSN1S1		5	5			1	4		263893500	N/A	7.00789e+07			1.50835e+08	0	1.50835e+08		1.74705e+08	5.8385e+07	9.17321e+07	1.97671e+08	4.89797e+07	2.64582e+08	1.08025e+08	1.62827e+08	1.82301e+08	2.19142e+08	0	0	0	0	0	0	0	0	0	0	0	0	0	0	0	0	0	0
CON__P04259	CON__P04259	Keratin, type II cytoskeletal 6B	KRT6B	Keratin, type II cytoskeletal 6B		2	5	5	1	9	5		421918350	1.88114e+07	6.6393e+07			1.47993e+08	1.47993e+08	1.47993e+08		0	0	528071	5.16759e+08	0	1.47423e+06	1.0832e+08	2.18814e+08	1.08783e+08	8.12696e+07	7.80495e+08	0	600612	0	8.92767e+06	0	0	4.08684e+07	4.82581e+07	0	0	0	8.80573e+06	0	0	0	0	0
P06312	P06312	Ig kappa chain V-IV region	IGKV4-1	Immunoglobulin kappa variable 4-1		1	5			2	3		2.41155e+08	N/A	29200100			1.44812e+08	0	1.44812e+08		0	0	0	1.24143e+08	0	2.23047e+07	1.95725e+08	2.32121e+08	1.66703e+08	1.27875e+08	0	0	0	0	0	0	0	0	0	0	0	0	0	0	0	0	0	0
P02652	P02652	Apolipoprotein A-II;Proapolipoprotein A-II;Truncated apolipoprotein A-II	APOA2	Apolipoprotein A-II				8	9	11	7		N/A	1.01618e+07	2.6736e+08			0	1.42435e+08	1.42435e+08		0	0	0	0	0	0	0	0	0	0	0	7.16766e+07	8.99446e+07	2.19418e+08	5.49694e+07	3.3856e+08	6.47446e+07	3.91725e+07	2.0955e+08	1.38107e+08	1.3386e+08	1.75181e+08	1.98617e+08	9.59627e+07	9.55415e+07	2.83621e+08	4.92737e+07	1.63196e+08
P67936;CON__Q3SX28;P09493;P07951;P06753	P67936;CON__Q3SX28;P09493;P07951;P06753	Tropomyosin alpha-4 chain;Tropomyosin alpha-1 chain;Tropomyosin beta chain;Tropomyosin alpha-3 chain	TPM4;TPM1;TPM2;TPM3	Tropomyosin alpha-4 chain;;Tropomyosin alpha-1 chain;Tropomyosin beta chain;Tropomyosin alpha-3 chain		1	4						141893500	N/A	N/A			141893500	0	0		0	0	0	38264000	0	0	41218500	351185000	163455000	115345000	0	0	0	0	0	0	0	0	0	0	0	0	0	0	0	0	0	0
P19652	P19652	Alpha-1-acid glycoprotein 2	ORM2	Alpha-1-acid glycoprotein 2		4	5	7	9	11	7		75559550	7711800	2.80135e+08			1.3595e+08	1.3595e+08	1.3595e+08		2.98827e+07	5.72951e+07	2.5112e+07	4.22031e+07	0	7.55844e+07	2.55304e+08	3.7991e+08	6.5918e+07	2.92341e+08	0	0	2.56834e+07	6.99177e+07	1.40155e+08	7.23434e+07	1.81348e+08	1.29454e+08	1.65113e+08	1.91537e+08	1.66058e+08	1.35002e+08	1.59199e+08	2.18351e+08	1.1283e+08	9.25478e+07	9.98497e+07	2.15812e+08
P36957	P36957	Dihydrolipoyllysine-residue succinyltransferase component of 2-oxoglutarate dehydrogenase complex, mitochondrial	DLST	Dihydrolipoyllysine-residue succinyltransferase component of 2-oxoglutarate dehydrogenase complex, mitochondrial		1	4						135349700	N/A	N/A			135349700	0	0		0	0	0	0	347980000	0	57985500	86009500	126475000	58298500	0	0	0	0	0	0	0	0	0	0	0	0	0	0	0	0	0	0
P36222	P36222	Chitinase-3-like protein 1	CHI3L1	Chitinase-3-like protein 1		5	5	7	4	11	5		362293000	1.39132e+06	8.2398e+07			1.33962e+08	1.33962e+08	1.33962e+08		1.1509e+08	1.77556e+08	7.83766e+07	9.39991e+07	9.09042e+07	8.11609e+07	2.12131e+08	1.12707e+08	2.05811e+08	1.71886e+08	2.02248e+08	7.30787e+07	8.26446e+07	1.34355e+08	1.74168e+08	0	1.08195e+08	3.33567e+08	0	0	0	0	0	6.89761e+07	1.10683e+08	0	7.84663e+07	1.07203e+08
P15924	P15924	Desmoplakin	DSP	Desmoplakin		5	2	1		1	5		3.84127e+07	634140	1.8672e+08			1.33492e+08	1.33492e+08	1.33492e+08		6.65468e+08	1.01507e+07	1.91446e+07	1.89705e+08	1.01851e+07	3.71759e+07	0	0	2.61624e+06	0	1.33492e+08	0	0	0	0	0	0	0	0	0	0	0	0	0	0	0	0	0
Q9HC96	Q9HC96	Calpain-1	CAPN10	Calpain-1		5	4						1.32822e+08	N/A	N/A			1.32822e+08	0	0		177145000	277905000	190985000	164120000	153455000	0	35701500	51993000	57719000	86378500	0	0	0	0	0	0	0	0	0	0	0	0	0	0	0	0	0	0
P05090	P05090	Apolipoprotein D	APOD	Apolipoprotein D		5	3	6	9	11	7		79095125	4.88665e+06	2.62362e+08			1.32404e+08	1.32404e+08	1.32404e+08		1.00527e+08	1.77108e+08	1.33164e+08	1.43841e+08	1.30108e+08	2.29947e+08	0	0	1.06835e+08	3.77032e+07	8.74294e+07	8.30179e+07	2.13794e+08	0	0	2.05576e+08	6.54644e+07	0	4.34036e+07	1.3111e+08	1.88102e+08	6.14408e+07	6.52503e+07	2.91489e+08	1.20553e+08	1.01234e+08	2.3601e+08	9.21882e+07
P01594;P01593	P01594;P01593	Ig kappa chain V-I region AU;Ig kappa chain V-I region AG	IGKV1-33; IGKV1D-33	Immunoglobulin kappa variable 1-33;Immunoglobulin kappa variable 1D-33			4			1			148220375	N/A	28951000			124366500	0	124366500		0	0	0	0	0	0	3.48707e+07	3.24932e+08	7.65512e+07	6.1112e+07	0	0	0	0	0	0	0	0	0	0	0	0	0	0	0	0	0	0
P01042	P01042	Kininogen-1;Kininogen-1 heavy chain;T-kinin;Bradykinin;Lysyl-bradykinin;Kininogen-1 light chain;Low molecular weight growth-promoting factor	KNG1	Kininogen-1		5	4	8	9	11	7		2.39688e+08	2.72759e+06	1.7466e+08			1.21533e+08	1.21533e+08	1.21533e+08		1.22829e+08	1.20923e+08	1.36692e+08	2.41386e+08	2.0821e+08	2.61952e+08	477236	817255	507494	0	0	1.09423e+08	1.23465e+08	1.48677e+08	1.10283e+08	7.00166e+07	1.27281e+08	6.82878e+07	1.98372e+08	2.03099e+08	1.11152e+08	1.59901e+08	1.26773e+08	1.47849e+08	7.86696e+07	6.86799e+07	8.94234e+07	1.24706e+08
P04196	P04196	Histidine-rich glycoprotein	HRG	Histidine-rich glycoprotein		5	5	7	9	11	7		178244700	2.15758e+06	1.95038e+08			1.21083e+08	1.21083e+08	1.21083e+08		1.12565e+08	7.33074e+07	1.52138e+08	8.66218e+07	1.07337e+08	2.02328e+08	5.04637e+07	1.89883e+08	7.10046e+07	1.6518e+08	5.55985e+07	0	9.92115e+07	6.34155e+07	0	7.15136e+07	1.79718e+08	6.32752e+07	1.10893e+08	1.33644e+08	1.67563e+08	1.24502e+08	1.9473e+08	1.24749e+08	7.67355e+07	1.79053e+08	2.22064e+08	7.06605e+07
P61626	P61626	Lysozyme C	LYZ	Lysozyme C		5	5	7	4	1	6		269245800	7.12321e+06	1.05128e+08			1.20348e+08	1.20348e+08	1.20348e+08		7.49342e+07	4.27651e+07	9.16446e+07	7.58726e+07	6.01592e+07	1.79206e+08	1.94553e+08	1.80301e+08	2.79374e+08	2.4668e+07	0	1.95325e+08	1.02312e+08	6.23415e+07	4.04437e+07	1.05208e+08	4.96769e+07	0	8.15107e+07	5.8981e+07	0	0	0	2.02843e+08	2.75881e+07	0	3.97596e+08	0
P69891;P69892	P69891;P69892	Hemoglobin subunit gamma-1;Hemoglobin subunit gamma-2	HBG1;HBG2	Hemoglobin subunit gamma-1;Hemoglobin subunit gamma-2		2	5						1.16777e+08	N/A	N/A			1.16777e+08	0	0		0	34720500	0	0	54412000	34158000	1.17205e+08	447320000	58304500	71320000	0	0	0	0	0	0	0	0	0	0	0	0	0	0	0	0	0	0
P00734;CON__P00735	P00734	Prothrombin;Activation peptide fragment 1;Activation peptide fragment 2;Thrombin light chain;Thrombin heavy chain	F2	Prothrombin		5	5	6	9	8	4		341869750	2003830	7.22017e+07			1.16626e+08	1.16626e+08	1.16626e+08		1.58551e+08	1.54514e+08	1.75489e+08	1.76988e+08	1.62147e+08	7.54275e+07	5.94595e+07	4.13584e+07	5.99081e+07	1.02421e+08	0	0	1.45449e+08	9.71038e+07	3.36086e+07	7.50628e+07	1.43421e+08	0	7.57146e+07	7.48474e+07	1.01772e+08	1.28341e+08	6.26833e+07	1.27584e+08	1.19861e+08	2.68749e+08	1.92054e+08	1.03145e+08
CON__Q86YZ3;Q86YZ3	CON__Q86YZ3;Q86YZ3	Hornerin	HRNR	;Hornerin			4	1		11	7		23460875	693950	1.37327e+08			1.11584e+08	1.11584e+08	1.11584e+08		0	0	0	0	0	6.83794e+07	1.04595e+08	1.48271e+08	1.2509e+08	0	0	1.11584e+08	0	0	0	0	0	0	0	0	0	0	0	0	0	0	0	0
Q86W26	Q86W26	NACHT, LRR and PYD domains-containing protein 1	NLRP10	NACHT, LRR and PYD domains-containing protein 1			4						111267250	N/A	N/A			111267250	0	0		0	0	0	0	0	0	104412500	78982000	150410000	111264500	0	0	0	0	0	0	0	0	0	0	0	0	0	0	0	0	0	0
P06702	P06702	Protein S1-A9	S100A9	Protein S1-A9						7	4		N/A	N/A	1.10661e+08			0	0	1.10661e+08		0	0	0	0	0	0	0	0	0	0	0	0	0	0	0	0	0	0	0	0	0	0	0	0	0	0	0	0
P01019	P01019	Angiotensinogen;Angiotensin-1;Angiotensin-2;Angiotensin-3;Angiotensin-4;Angiotensin 1-9;Angiotensin 1-7;Angiotensin 1-5;Angiotensin 1-4	AGT	Angiotensinogen		5	5	5	8	11	7		222376450	1.36255e+06	1.2655e+08			1.10229e+08	1.10229e+08	1.10229e+08		2.06783e+07	4.82025e+07	6.23821e+07	7.09302e+07	4.96276e+07	1.57246e+08	2.03933e+08	1.89939e+08	1.64944e+08	1.34405e+08	0	0	9.82491e+07	6.79464e+07	0	1.19084e+08	8.36173e+07	7.91768e+07	0	1.37504e+08	0	1.73618e+08	1.10808e+08	9.81064e+07	1.24722e+08	1.18266e+08	9.61037e+07	1.25774e+08
A0A075B6K5;P80748	A0A075B6K5;P80748	Ig lambda chain V-III region LOI	IGLV3-9	Immunoglobulin lambda variable 3-9;Immunoglobulin lambda variable 3-21			4		1	1	1		171880000	157750	3.99841e+07			1.09664e+08	1.09664e+08	1.09664e+08		0	0	0	0	0	0	1.55401e+08	7.46393e+07	1.27047e+08	8.15683e+07	0	0	0	0	0	0	0	0	0	0	0	0	0	0	1.09664e+08	0	0	0
P15586	P15586	N-acetylglucosamine-6-sulfatase	GNS	N-acetylglucosamine-6-sulfatase		1	2						106237700	N/A	N/A			106237700	0	0		0	6191500	0	0	0	8697100	0	0	303824500	0	0	0	0	0	0	0	0	0	0	0	0	0	0	0	0	0	0	0
A0A0C4DH55;P01624	A0A0C4DH55;P01624	Ig kappa chain V-III region POM	IGKV3D-7	Immunoglobulin kappa variable 3D-7;Immunoglobulin kappa variable 3-15						1			N/A	N/A	106070000			0	0	106070000		0	0	0	0	0	0	0	0	0	0	0	0	0	0	0	0	0	0	0	0	0	0	0	0	0	0	0	0
P01782;P0DP04	P01782;P0DP04	Ig heavy chain V-III region DOB	IGHV3-9; IGHV3-43D	Immunoglobulin heavy variable 3-9;Immunoglobulin heavy variable 3-43D		5	4						1.03021e+08	N/A	N/A			1.03021e+08	0	0		42700000	52268500	4.52015e+07	43987000	56368500	63876500	65358000	4.7605e+08	81382000	0	0	0	0	0	0	0	0	0	0	0	0	0	0	0	0	0	0	0
P31025;Q5VSP4	P31025	Lipocalin-1	LCN1	Lipocalin-1		4	2	1	2	7	5		7.75451e+07	560400	1.40381e+08			102453700	102453700	1.02454e+08		2.19474e+07	8.64649e+07	3.67126e+08	0	6.6317e+07	5.6764e+07	0	0	0	1.6103e+07	0	0	0	0	0	1.23621e+08	0	0	0	0	0	0	0	1.39424e+08	4.43162e+07	0	0	0
P16035	P16035	Metalloproteinase inhibitor 2	TIMP2	Metalloproteinase inhibitor 2		4	5		1				1.12791e+08	59514	N/A			1.01518e+08	1.01518e+08	0		4.01095e+07	0	5.23174e+07	3.97499e+07	4.4671e+07	2.08538e+08	7.88176e+07	1.50232e+08	1.20558e+08	1.78665e+08	0	0	0	0	0	0	0	0	0	0	0	0	0	0	0	0	1.01518e+08	0
P63261	P63261	Actin, cytoplasmic 2;Actin, cytoplasmic 2, N-terminally processed	ACTG1	Actin, cytoplasmic 2		1	1	1		1	5		21642400	1189350	1.14827e+08			9.81599e+07	9.81599e+07	9.81599e+07		0	0	0	1.64019e+07	0	0	0	1.79918e+08	0	0	9.81599e+07	0	0	0	0	0	0	0	0	0	0	0	0	0	0	0	0	0
P00915	P00915	Carbonic anhydrase 1	CA1	Carbonic anhydrase 1		2	2	1		3	2		183741500	1525300	48837320			9.80678e+07	9.80678e+07	9.80678e+07		0	5.99429e+06	0	0	1.37768e+08	0	8.48145e+07	0	1.63694e+08	0	9.80678e+07	0	0	0	0	0	0	0	0	0	0	0	0	0	0	0	0	0
P60709;P63267;P68133;P68032;P62736;Q6S8J3;Q9BYX7	P60709;P63267;P68133;P68032;P62736	Actin, cytoplasmic 1;Actin, cytoplasmic 1, N-terminally processed;Actin, gamma-enteric smooth muscle;Actin, alpha skeletal muscle;Actin, alpha cardiac muscle 1;Actin, aortic smooth muscle	ACTB	Actin, cytoplasmic 1;Actin, gamma-enteric smooth muscle;Actin, alpha skeletal muscle;Actin, alpha cardiac muscle 1;Actin, aortic smooth muscle		5	5			1			106402050	N/A	3820100			9.70764e+07	0	9.70764e+07		8.98437e+07	1.32615e+08	8.84323e+07	3.08312e+08	8.82274e+07	6.64851e+07	8.0466e+07	4.11873e+07	3.23361e+07	4.28588e+07	0	0	0	0	0	0	0	0	0	0	0	0	0	0	0	0	0	0
REV__Q7Z6Z7	REV__Q7Z6Z7		HUWE1	E3 ubiquitin-protein ligase HUWE1		1							96264000	N/A	N/A			96264000	0	0		0	0	0	0	96264000	0	0	0	0	0	0	0	0	0	0	0	0	0	0	0	0	0	0	0	0	0	0	0
CON__Q14CN4-1;Q14CN4;CON__Q6IME9	CON__Q14CN4-1;Q14CN4;CON__Q6IME9	Keratin, type II cytoskeletal 72	KRT72	;Keratin, type II cytoskeletal 72;						1			N/A	N/A	95826000			0	0	95826000		0	0	0	0	0	0	0	0	0	0	0	0	0	0	0	0	0	0	0	0	0	0	0	0	0	0	0	0
Q14393	Q14393	Growth arrest-specific protein 6	GAS6	Growth arrest-specific protein 6			1						94230500	N/A	N/A			94230500	0	0		0	0	0	0	0	0	0	0	94230500	0	0	0	0	0	0	0	0	0	0	0	0	0	0	0	0	0	0	0
CON__Q7Z3Y8;Q7Z3Y8;CON__Q7Z3Z0;Q7Z3Z0	CON__Q7Z3Y8;Q7Z3Y8;CON__Q7Z3Z0;Q7Z3Z0	Keratin, type I cytoskeletal 27;Keratin, type I cytoskeletal 25	KRT27;KRT25	;Keratin, type I cytoskeletal 27;;Keratin, type I cytoskeletal 25						2			N/A	N/A	90229000			0	0	90229000		0	0	0	0	0	0	0	0	0	0	0	0	0	0	0	0	0	0	0	0	0	0	0	0	0	0	0	0
P02749	P02749	Beta-2-glycoprotein 1	APOH	Beta-2-glycoprotein 1		5	5	9	9	8	6		222121150	4.89026e+06	1.04773e+08			8.99061e+07	8.99061e+07	8.99061e+07		9.86282e+07	7.74936e+07	1.18209e+08	8.11466e+07	8.80923e+07	9.44733e+07	5.68629e+07	4.03654e+07	1.7287e+08	7.09203e+07	5.3092e+07	1.04395e+08	5.88183e+07	1.32526e+08	3.29896e+07	8.51176e+07	1.45451e+08	4.73848e+07	5.85499e+07	9.16957e+07	9.74152e+07	4.1066e+07	8.53272e+07	1.58986e+08	1.25271e+08	8.1881e+07	7.41649e+07	1.44179e+08
P02753	P02753	Retinol-binding protein 4;Plasma retinol-binding protein(1-182);Plasma retinol-binding protein(1-181);Plasma retinol-binding protein(1-179);Plasma retinol-binding protein(1-176)	RBP4	Retinol-binding protein 4		5	1	3	3	9	6		1.59149e+08	2.06191e+06	97322900			8.9893e+07	8.9893e+07	8.9893e+07		5.51558e+07	2.76738e+07	1.32103e+08	1.11976e+08	4.80939e+07	1.64355e+08	0	0	0	0	0	0	9.6345e+07	0	0	0	1.15746e+08	0	8.5716e+07	0	0	0	0	0	0	1.18821e+08	7.7049e+07	4.56809e+07
O94985	O94985	Calsyntenin-1;Soluble Alc-alpha;CTF1-alpha	CLSTN1	Calsyntenin-1		5	5	7	7	1	4		115334700	1.69095e+06	1.58967e+08			8.95409e+07	8.95409e+07	8.95409e+07		1.04781e+08	1.44414e+08	1.30424e+08	1.07273e+08	1.22785e+08	1.18264e+08	3.97615e+07	5.30997e+07	5.32491e+07	2.13576e+07	0	1.09819e+08	9.72403e+07	5.93651e+07	6.87489e+07	7.04964e+07	1.22364e+08	1.1772e+08	0	9.85191e+07	0	7.63741e+07	1.21914e+08	1.16798e+08	6.23919e+07	0	6.52805e+07	6.65408e+07
P02746	P02746	Complement C1q subcomponent subunit B	C1QB	Complement C1q subcomponent subunit B		5	4						8.93279e+07	N/A	N/A			8.93279e+07	0	0		48910500	39521500	73589000	70819000	5.68245e+07	0	159260000	149470000	1.05896e+08	99660500	0	0	0	0	0	0	0	0	0	0	0	0	0	0	0	0	0	0
REV__O15131;REV__P52294	REV__O15131;REV__P52294	Importin subunit alpha-6;Importin subunit alpha-5	KPNA1	Importin subunit alpha-6;Importin subunit alpha-5		1							89146000	N/A	N/A			89146000	0	0		0	0	89146000	0	0	0	0	0	0	0	0	0	0	0	0	0	0	0	0	0	0	0	0	0	0	0	0	0
P10451;CON__P31096	P10451	Osteopontin	SPP1	Osteopontin		3	5	9	8	11	7		55189000	7.82263e+06	1.78422e+08			8.80487e+07	8.80487e+07	8.80487e+07		0	4.65427e+07	0	6.75916e+07	1.42185e+08	2.2484e+08	8.37459e+07	4.54243e+07	3.21545e+07	6.19048e+07	8.03311e+07	1.41827e+08	1.28539e+08	6.11867e+07	7.45978e+07	9.50932e+07	5.90538e+07	1.44995e+08	2.3836e+07	9.84845e+07	4.96779e+07	8.47999e+07	8.76206e+07	6.86053e+07	1.33259e+08	0	5.1024e+07	1.13896e+08
Q96MT3	Q96MT3	Prickle-like protein 1	PRICKLE1	Prickle-like protein 1					1				N/A	86632000	N/A			0	86632000	0		0	0	0	0	0	0	0	0	0	0	0	0	0	0	0	0	0	0	0	0	0	0	86632000	0	0	0	0	0
Q16270	Q16270	Insulin-like growth factor-binding protein 7	IGFBP7	Insulin-like growth factor-binding protein 7		5	5	6	7	1	6		222869450	1.9392e+06	67504250			8.54865e+07	8.54865e+07	8.54865e+07		8.97386e+07	8.98114e+07	1.20532e+08	8.10257e+07	8.04734e+07	1.47572e+08	3.16598e+07	4.94156e+07	6.73533e+07	9.72834e+07	3.46298e+07	1.40639e+08	9.07855e+07	1.36654e+08	0	8.61126e+07	0	0	9.28089e+07	6.47939e+07	7.77632e+07	0	5.60962e+07	1.02366e+08	9.15878e+07	0	6.65925e+07	7.04938e+07
P07711	P07711	Cathepsin L1;Cathepsin L1 heavy chain;Cathepsin L1 light chain	CTSL	Cathepsin L1		1	4						84940900	N/A	N/A			84940900	0	0		0	0	0	9770500	0	0	107080000	139960000	121360000	46534000	0	0	0	0	0	0	0	0	0	0	0	0	0	0	0	0	0	0
P61769	P61769	Beta-2-microglobulin;Beta-2-microglobulin form pI 5.3	B2M	Beta-2-microglobulin		2	3	7	9	11	6		129447000	2.84163e+06	1.48621e+08			8.47174e+07	8.47174e+07	8.47174e+07		1.25741e+07	0	0	2.2207e+07	0	0	7.80668e+07	2.01131e+08	1.09608e+08	0	0	1.43728e+08	6.05025e+07	1.36725e+08	4.18544e+07	3.76508e+07	7.60797e+07	0	1.04017e+08	9.56162e+07	7.27467e+07	4.73639e+07	8.04682e+07	1.05684e+08	9.09564e+07	7.21057e+07	8.84506e+07	1.01528e+08
P04004;CON__Q3ZBS7	P04004	Vitronectin;Vitronectin V65 subunit;Vitronectin V1 subunit;Somatomedin-B	VTN	Vitronectin		5	5	5	9	7	4		208856500	1150660	7.43033e+07			8.3486e+07	8.3486e+07	8.3486e+07		6.41805e+07	6.15843e+07	7.80211e+07	5.82865e+07	1.02279e+08	7.6686e+07	1.24646e+08	9.23694e+07	8.98151e+07	8.6993e+07	0	9.67955e+07	7.90486e+07	0	3.6691e+07	0	6.02329e+07	0	1.12489e+08	5.60102e+07	8.07101e+07	8.7494e+07	8.30318e+07	9.44302e+07	1.17753e+08	1.06979e+08	7.49274e+07	8.2212e+07
A8MUH7;Q5T2W1	A8MUH7;Q5T2W1	Putative PDZ domain-containing protein 1P;Na(+)/H(+) exchange regulatory cofactor NHE-RF3	PDZK1P1;PDZK1	Putative PDZ domain-containing protein PDZK1P1;Na(+)/H(+) exchange regulatory cofactor NHE-RF3						1			N/A	N/A	81916000			0	0	81916000		0	0	0	0	0	0	0	0	0	0	0	0	0	0	0	0	0	0	0	0	0	0	0	0	0	0	0	0
Q9BZL4	Q9BZL4	Protein phosphatase 1 regulatory subunit 12C	PPP1R12C	Protein phosphatase 1 regulatory subunit 12C		1							81811000	N/A	N/A			81811000	0	0		0	0	0	81811000	0	0	0	0	0	0	0	0	0	0	0	0	0	0	0	0	0	0	0	0	0	0	0	0
Q8WZ42	Q8WZ42	Titin	TTN	Titin		2	1						81459100	N/A	N/A			81459100	0	0		0	80924000	161260000	0	0	0	0	2193300	0	0	0	0	0	0	0	0	0	0	0	0	0	0	0	0	0	0	0	0
P02788	P02788	Lactotransferrin;Lactoferricin-H;Kaliocin-1;Lactoferroxin-A;Lactoferroxin-B;Lactoferroxin-C	LTF	Lactotransferrin		1	1			2	3		2412350	N/A	1.12596e+08			8.11151e+07	0	8.11151e+07		0	0	1.19375e+08	0	0	0	0	0	4.2855e+07	0	0	0	0	0	0	0	0	0	0	0	0	0	0	0	0	0	0	0
Q9H6R0	Q9H6R0	Putative ATP-dependent RNA helicase DHX33	DHX33	ATP-dependent RNA helicase DHX33		5	4						7.88311e+07	N/A	N/A			7.88311e+07	0	0		109766500	83349500	70481500	6.5023e+07	6.54595e+07	0	84209500	91171000	55299500	8.472e+07	0	0	0	0	0	0	0	0	0	0	0	0	0	0	0	0	0	0
P0DP08;A0A075B6R2;P0DP07;P0DP06;A0A0C4DH41;A0A087WSY4;P01825;P06331;P01824	P0DP08;A0A075B6R2;P0DP07;P0DP06;A0A0C4DH41;A0A087WSY4;P01825;P06331;P01824	Ig heavy chain V-II region NEWM;Ig heavy chain V-II region ARH-77;Ig heavy chain V-II region WAH	IGHV4-4;IGHV4-61;IGHV4-31	Immunoglobulin heavy variable 4-38-2;Immunoglobulin heavy variable 4-4;Immunoglobulin heavy variable 4-31;Immunoglobulin heavy variable 4-3-4;Immunoglobulin heavy variable 4-61;Immunoglobulin heavy variable 4-3-2;Immunoglobulin heavy variable 4-59;Immuno			4			4	2		162567875	N/A	2.16468e+07			78015250	0	78015250		0	0	0	0	0	0	4.99816e+07	6.00491e+07	1.13699e+08	8.83316e+07	0	0	0	0	0	0	0	0	0	0	0	0	0	0	0	0	0	0
Q86SS6	Q86SS6	Synaptotagmin-9	SYT9	Synaptotagmin-9		1							77313000	N/A	N/A			77313000	0	0		0	0	0	77313000	0	0	0	0	0	0	0	0	0	0	0	0	0	0	0	0	0	0	0	0	0	0	0	0
CON__P02754	CON__P02754	Taurus LGB		Taurus LGB		5	2			3			1.01133e+08	N/A	1.81998e+07			7.62528e+07	0	76252800		1.73082e+08	5.68383e+07	7.67032e+07	7.60627e+07	8.85597e+07	3.32897e+07	0	2.92344e+07	0	0	0	0	0	0	0	0	0	0	0	0	0	0	0	0	0	0	0	0
Q86YA3	Q86YA3	Protein ZGRF1	ZGRF1	Protein ZGRF1						1			N/A	N/A	76252000			0	0	76252000		0	0	0	0	0	0	0	0	0	0	0	0	0	0	0	0	0	0	0	0	0	0	0	0	0	0	0	0
		Keratin, type II cytoskeletal 2 epidermal	KRT2	;Keratin, type II cytoskeletal 2 epidermal		5	5			2			75654400	N/A	67310500			7.42637e+07	0	74263750		1.97673e+08	4.33188e+07	5.50364e+07	8.11136e+07	7.9757e+07	8.89356e+07	3.19129e+07	3.19605e+07	5.49471e+07	7.79822e+07	0	0	0	0	0	0	0	0	0	0	0	0	0	0	0	0	0	0
Q15054	Q15054	DNA polymerase delta subunit 3	POLD3	DNA polymerase delta subunit 3						1			N/A	N/A	73230000			0	0	73230000		0	0	0	0	0	0	0	0	0	0	0	0	0	0	0	0	0	0	0	0	0	0	0	0	0	0	0	0
P31151;Q86SG5	P31151;Q86SG5	Protein S1-A7;Protein S1-A7A	S100A7;S1A7A	Protein S1-A7;Protein S1-A7A						8	4		N/A	N/A	7.21349e+07			0	0	7.21349e+07		0	0	0	0	0	0	0	0	0	0	0	0	0	0	0	0	0	0	0	0	0	0	0	0	0	0	0	0
P12273	P12273	Prolactin-inducible protein	PIP	Prolactin-inducible protein						8	5		N/A	N/A	7.151e+07			0	0	7.151e+07		0	0	0	0	0	0	0	0	0	0	0	0	0	0	0	0	0	0	0	0	0	0	0	0	0	0	0	0
P63267;P68133;P68032;P62736	P63267;P68133;P68032;P62736	Actin, gamma-enteric smooth muscle;Actin, alpha skeletal muscle;Actin, alpha cardiac muscle 1;Actin, aortic smooth muscle	ACTG2;ACTA1;ACTC1;ACTA2	Actin, gamma-enteric smooth muscle;Actin, alpha skeletal muscle;Actin, alpha cardiac muscle 1;Actin, aortic smooth muscle						1			N/A	N/A	71498000			0	0	71498000		0	0	0	0	0	0	0	0	0	0	0	0	0	0	0	0	0	0	0	0	0	0	0	0	0	0	0	0
Q92736	Q92736	Ryanodine receptor 2	RYR2	Ryanodine receptor 2				1		1			N/A	621900	142210000			0	71415950	71415950		0	0	0	0	0	0	0	0	0	0	0	0	0	0	0	0	0	0	71415950	0	0	0	0	0	0	0	0	0
Q99880;Q99879;Q99877;Q93079;Q5QNW6;Q16778;P62807;P58876;P57053;P33778;P23527;P06899;O60814;Q8N257;Q96A08	Q99880;Q99879;Q99877;Q93079;Q5QNW6;Q16778;P62807;P58876;P57053;P33778;P23527;P06899;O60814;Q8N257;Q96A08	Histone H2B type 1-L;Histone H2B type 1-M;Histone H2B type 1-N;Histone H2B type 1-H;Histone H2B type 2-F;Histone H2B type 2-E;Histone H2B type 1-C/E/F/G/I;Histone H2B type 1-D;Histone H2B type F-S;Histone H2B type 1-B;Histone H2B type 1-O;Histone H2B type 1-J;Histone H2B type 1-K;Histone H2B type 3-B;Histone H2B type 1-A	HIST1H2BL;HIST1H2BM;HIST1H2BN;HIST1H2BH;HIST2H2BF;HIST2H2BE;HIST1H2BC;HIST1H2BD;H2BFS;HIST1H2BB;HIST1H2BO;HIST1H2BJ;HIST1H2BK;HIST3H2BB;HIST1H2BA	Histone H2B type 1-L;Histone H2B type 1-M;Histone H2B type 1-N;Histone H2B type 1-H;Histone H2B type 2-F;Histone H2B type 2-E;Histone H2B type 1-C/E/F/G/I;Histone H2B type 1-D;Histone H2B type F-S;Histone H2B type 1-B;Histone H2B type 1-O;Histone H2B type						2	3		N/A	N/A	7.13936e+07			0	0	7.13936e+07		0	0	0	0	0	0	0	0	0	0	0	0	0	0	0	0	0	0	0	0	0	0	0	0	0	0	0	0
REV__P41229;REV__Q9BY66	REV__P41229;REV__Q9BY66	Lysine-specific demethylase 5C;Lysine-specific demethylase 5D	KDM5C; KDMC5D	Lysine-specific demethylase 5C;Lysine-specific demethylase 5D				1					N/A	69448000	N/A			0	69448000	0		0	0	0	0	0	0	0	0	0	0	0	0	0	0	0	69448000	0	0	0	0	0	0	0	0	0	0	0	0
Q5T749	Q5T749	Keratinocyte proline-rich protein	KPRP	Keratinocyte proline-rich protein				1		1	7		N/A	1950100	7.26839e+07			0	6.87542e+07	6.87542e+07		0	0	0	0	0	0	0	0	0	0	6.87542e+07	0	0	0	0	0	0	0	0	0	0	0	0	0	0	0	0	0
P43652	P43652	Afamin	AFM	Afamin		5	5	2	5	8	5		103432200	621317	7.55619e+07			6.73659e+07	6.73659e+07	6.73659e+07		3.3676e+07	4.65399e+07	5.39707e+07	6.56131e+07	3.08126e+07	4.75032e+07	9.46997e+07	1.1717e+08	1.2636e+08	5.73141e+07	0	0	0	9.30443e+07	0	9.32893e+07	0	0	0	0	7.32894e+07	0	6.22756e+07	4.22302e+07	5.08607e+07	0	0	5.65714e+07
P01766;A0A0B4J1X8	P01766;A0A0B4J1X8	Ig heavy chain V-III region BRO	IGHV3-43	Immunoglobulin heavy variable 3-13;Immunoglobulin heavy variable 3-43		1	4						67365400	N/A	N/A			67365400	0	0		0	0	0	0	16914000	0	110095000	133620000	40984000	35214000	0	0	0	0	0	0	0	0	0	0	0	0	0	0	0	0	0	0
Q14624	Q14624	Inter-alpha-trypsin inhibitor heavy chain H4;7 kDa inter-alpha-trypsin inhibitor heavy chain H4;35 kDa inter-alpha-trypsin inhibitor heavy chain H4	ITIH4	Inter-alpha-trypsin inhibitor heavy chain H4		5	5	1	1	9	4		95261300	336545	5.49694e+07			6.67155e+07	6.67155e+07	6.67155e+07		7.40822e+07	8.30046e+07	8.46014e+07	8.96445e+07	9.25363e+07	5.63664e+07	1.04862e+08	1.464e+07	3.33846e+07	3.40331e+07	0	0	0	8.66433e+07	0	0	0	0	0	4.67878e+07	0	0	0	0	0	0	0	0
P07195	P07195	L-lactate dehydrogenase B chain	LDHB	L-lactate dehydrogenase B chain			1						65784500	N/A	N/A			65784500	0	0		0	0	0	0	0	0	0	65784500	0	0	0	0	0	0	0	0	0	0	0	0	0	0	0	0	0	0	0	0
P07686	P07686	Beta-hexosaminidase subunit beta;Beta-hexosaminidase subunit beta chain B;Beta-hexosaminidase subunit beta chain A	HEXB	Beta-hexosaminidase subunit beta			4						65555000	N/A	N/A			65555000	0	0		0	0	0	0	0	0	28182500	165990000	40295500	27752000	0	0	0	0	0	0	0	0	0	0	0	0	0	0	0	0	0	0
P02747	P02747	Complement C1q subcomponent subunit C	C1QC	Complement C1q subcomponent subunit C		5	5						65486850	N/A	N/A			65486850	0	0		80517000	49400000	86147000	105191500	80023500	73599500	69013500	24459000	47610000	38907500	0	0	0	0	0	0	0	0	0	0	0	0	0	0	0	0	0	0
Q9NZT1	Q9NZT1	Calmodulin-like protein 5	CALML5	Calmodulin-like protein 5			3	1		1	5		15608000	1112400	7.81757e+07			6.42406e+07	6.42406e+07	6.42406e+07		0	0	0	0	0	0	4.7738e+07	6.61895e+07	7.87943e+07	0	6.42406e+07	0	0	0	0	0	0	0	0	0	0	0	0	0	0	0	0	0
P05109	P05109	Protein S1-A8;Protein S1-A8, N-terminally processed	S100A8	Protein S1-A8			4			7	4		55132500	N/A	6.7011e+07			6.38434e+07	0	6.38434e+07		0	0	0	0	0	0	6.33732e+07	8.03078e+07	6.66081e+07	4.50844e+07	0	0	0	0	0	0	0	0	0	0	0	0	0	0	0	0	0	0
CON__Q32MB2;Q86Y46	CON__Q32MB2;Q86Y46	Keratin, type II cytoskeletal 73	KRT73	;Keratin, type II cytoskeletal 73			3			1			8.18717e+07	N/A	9562600			63794400	0	63794400		0	0	0	0	0	0	2.04552e+07	1.56479e+08	1.44491e+07	0	0	0	0	0	0	0	0	0	0	0	0	0	0	0	0	0	0	0
P47929	P47929	Galectin-7	LGALS7	Galectin-7		1				8	4		70006500	N/A	6.31404e+07			6.36686e+07	0	6.36686e+07		0	0	0	6.36686e+07	0	0	0	0	0	0	0	0	0	0	0	0	0	0	0	0	0	0	0	0	0	0	0	0
P02760	P02760	Protein AMBP;Alpha-1-microglobulin;Inter-alpha-trypsin inhibitor light chain;Trypstatin	AMBP	Protein AMBP		5	2		4	1	4		1.00062e+08	1.3392e+06	6.17485e+07			6.28109e+07	6.28109e+07	6.28109e+07		4.98038e+07	6.85217e+07	9.62731e+07	5.58283e+07	9.85392e+07	3.29113e+07	0	0	3.77987e+07	0	0	0	0	0	0	0	0	0	0	0	0	0	0	0	3.77521e+07	1.17981e+08	2.30658e+07	7.24443e+07
P35542	P35542	Serum amyloid A-4 protein	SAA4	Serum amyloid A-4 protein		5	5						61676050	N/A	N/A			61676050	0	0		45934500	34302500	53259000	64424000	57680500	83641000	53587000	88186500	48501000	87244500	0	0	0	0	0	0	0	0	0	0	0	0	0	0	0	0	0	0
Q02413	Q02413	Desmoglein-1	DSG1	Desmoglein-1		5	4	1		9	4		5.77576e+07	254040	6.89875e+07			6.16048e+07	6.16048e+07	6.16048e+07		5.54957e+07	2.56402e+07	3.98603e+07	1.49432e+08	3.51176e+07	5.42845e+07	7.02895e+07	8.93573e+07	3.49661e+07	0	0	0	0	0	0	0	0	0	6.16048e+07	0	0	0	0	0	0	0	0	0
Q5JQC9	Q5JQC9	A-kinase anchor protein 4	AKAP4	A-kinase anchor protein 4					1				N/A	61353000	N/A			0	61353000	0		0	0	0	0	0	0	0	0	0	0	0	0	0	0	0	0	0	0	0	0	0	61353000	0	0	0	0	0	0
P23142;CON__ENSEMBL:ENSBTAP00000016046	P23142	Fibulin-1	FBLN1	Fibulin-1		5	5	7	9	6	4		170693215	3.8574e+06	43719100			6.12734e+07	6.12734e+07	6.12734e+07		1.88752e+07	5.88671e+07	2.4128e+07	3.21926e+07	1.52565e+07	6.0168e+07	572087	1.23932e+06	3.81601e+08	1.98341e+07	4.86398e+07	9.46343e+07	3.98776e+07	2.5328e+07	0	2.17492e+07	7.92976e+07	0	6.03489e+07	5.61061e+07	7.0407e+07	1.02194e+08	5.27592e+07	1.09601e+08	5.7967e+07	2.89243e+07	5.66875e+07	7.58531e+07
Q99081	Q99081	Transcription factor 12	TCF12	Transcription factor 12					1				N/A	60981000	N/A			0	60981000	0		0	0	0	0	0	0	0	0	0	0	0	0	0	0	0	0	0	0	0	0	0	0	0	0	0	0	0	60981000
P14923	P14923	Junction plakoglobin	JUP	Junction plakoglobin		1	1	1		1	4		48616050	920620	6.6798e+07			6.07838e+07	6.07838e+07	6.07838e+07		1.17161e+08	0	0	0	0	0	4.40674e+06	0	0	0	6.07838e+07	0	0	0	0	0	0	0	0	0	0	0	0	0	0	0	0	0
P10643	P10643	Complement component C7	C7	Complement component C7		5	5		1	1			71380600	72841	8210600			6.01741e+07	6.01741e+07	6.01741e+07		6.92928e+07	7.73372e+07	8.31758e+07	8.95561e+07	6.23928e+07	3.28156e+07	6.43511e+07	4.51875e+07	4.94856e+07	2.81466e+07	0	0	0	0	0	0	0	0	0	0	0	0	0	0	0	6.01741e+07	0	0
P07602	P07602	Prosaposin;Saposin-A;Saposin-B-Val;Saposin-B;Saposin-C;Saposin-D	PSAP	Prosaposin				1	1	9	4		N/A	498700	6.76417e+07			0	5.86893e+07	5.86893e+07		0	0	0	0	0	0	0	0	0	0	0	0	4.89509e+07	0	0	0	0	0	0	0	6.84277e+07	0	0	0	0	0	0	0
P08697;CON__P28800	P08697	Alpha-2-antiplasmin	SERPINF2	Alpha-2-antiplasmin		5	5		1	9	7		108273965	1677300	3.04642e+07			5.82164e+07	5.82164e+07	5.82164e+07		1.82816e+07	1.0832e+07	1.30836e+07	1.89827e+07	3.51869e+07	4.30596e+07	1.33177e+08	1.39707e+08	1.64755e+08	5.09834e+06	0	0	0	0	0	0	0	0	0	0	0	0	0	5.82164e+07	0	0	0	0
P48594	P48594	Serpin B4	SERPINB4	Serpin B4						1			N/A	N/A	5.80623e+07			0	0	5.80623e+07		0	0	0	0	0	0	0	0	0	0	0	0	0	0	0	0	0	0	0	0	0	0	0	0	0	0	0	0
P13804	P13804	Electron transfer flavoprotein subunit alpha, mitochondrial	ETFA	Electron transfer flavoprotein subunit alpha, mitochondrial			4						58041500	N/A	N/A			58041500	0	0		0	0	0	0	0	0	67776500	83838000	48425500	32126000	0	0	0	0	0	0	0	0	0	0	0	0	0	0	0	0	0	0
Q15582	Q15582	Transforming growth factor-beta-induced protein ig-h3	TGFBI	Transforming growth factor-beta-induced protein ig-h3		2	4	5	8	1	6		1.90359e+08	527746	5.49392e+07			5.79441e+07	5.79441e+07	5.79441e+07		0	0	0	3.12773e+06	7.54165e+06	4.3341e+07	0	1.04252e+07	2.69362e+08	1.38671e+07	0	0	7.16114e+07	0	0	4.17717e+07	8.0345e+07	8.98039e+07	5.52765e+07	5.73615e+07	5.81279e+07	3.24413e+07	9.92848e+07	5.18762e+07	4.63688e+07	2.23555e+07	4.66494e+07	0
P0DOY3	P0DOY3	Immunoglobulin lambda constant 3	IGLC3	Immunoglobulin lambda constant 3		1	4	9	9				201354000	1.78954e+07	N/A			5.77777e+07	5.77777e+07	0		3.87865e+07	0	0	0	0	0	6.72199e+07	5.93619e+07	6.98756e+07	5.36445e+07	1.19517e+08	4.39579e+07	3.89309e+07	4.55577e+07	3.21546e+07	6.57286e+07	3.43204e+07	5.80509e+07	1.22427e+08	6.62516e+07	4.13169e+07	5.79928e+07	2.9563e+07	6.59255e+07	3.86064e+07	6.67472e+07	5.52194e+07	5.77313e+07
P07437;Q9BVA1;Q13885;Q13509;Q9BUF5	P07437;Q9BVA1;Q13885;Q13509	Tubulin beta chain;Tubulin beta-2B chain;Tubulin beta-2A chain;Tubulin beta-3 chain	TUBB	Tubulin beta chain;Tubulin beta-2B chain;Tubulin beta-2A chain;Tubulin beta-3 chain		1							57704000	N/A	N/A			57704000	0	0		0	0	0	57704000	0	0	0	0	0	0	0	0	0	0	0	0	0	0	0	0	0	0	0	0	0	0	0	0
A0A0A0MT36	A0A0A0MT36		IGKV6D-21	Immunoglobulin kappa variable 6D-21		1	4						57315300	N/A	N/A			57315300	0	0		0	0	12918000	0	0	0	6.1289e+07	35400500	105430000	71539000	0	0	0	0	0	0	0	0	0	0	0	0	0	0	0	0	0	0
CON__Q3SY84;Q3SY84	CON__Q3SY84;Q3SY84	Keratin, type II cytoskeletal 71	KRT71	;Keratin, type II cytoskeletal 71						4	2		N/A	N/A	5.72242e+07			0	0	5.72242e+07		0	0	0	0	0	0	0	0	0	0	0	0	0	0	0	0	0	0	0	0	0	0	0	0	0	0	0	0
P02750	P02750	Leucine-rich alpha-2-glycoprotein	LRG1	Leucine-rich alpha-2-glycoprotein		5	1		4	1	6		30596250	1135475	81082000			5.7132e+07	5.7132e+07	5.7132e+07		2.49843e+07	1.02868e+08	3.30304e+07	6.04749e+07	3.84157e+07	8.30186e+07	0	0	0	0	0	0	0	0	0	0	0	0	0	0	0	0	0	7.05071e+07	3.5801e+07	7.50003e+07	4.72196e+07	0
P31944	P31944	Caspase-14;Caspase-14 subunit p17, mature form;Caspase-14 subunit p1, mature form;Caspase-14 subunit p2, intermediate form;Caspase-14 subunit p8, intermediate form	CASP14	Caspase-14			1			9	4		16593000	N/A	6.00454e+07			5.69416e+07	0	5.69416e+07		0	0	0	0	0	0	0	5.69416e+07	0	0	0	0	0	0	0	0	0	0	0	0	0	0	0	0	0	0	0	0
Q9H2R5	Q9H2R5	Kallikrein-15	KLK15	Kallikrein-15						1			N/A	N/A	56888000			0	0	56888000		0	0	0	0	0	0	0	0	0	0	0	0	0	0	0	0	0	0	0	0	0	0	0	0	0	0	0	0
P01031;CON__Q1A7A4	P01031	Complement C5;Complement C5 beta chain;Complement C5 alpha chain;C5a anaphylatoxin;Complement C5 alpha chain	C5	Complement C5		5	5			1	1		64156150	N/A	16941500			5.6287e+07	0	5.6287e+07		5.95914e+07	6.18436e+07	7.91768e+07	5.57285e+07	8.34355e+07	4.55903e+07	3.28377e+07	6.70853e+07	5.53346e+07	2.22468e+07	0	0	0	0	0	0	0	0	0	0	0	0	0	0	0	0	0	0
CON__ENSEMBL:ENSBTAP00000031900	CON__ENSEMBL:ENSBTAP00000031900	-		-		5	1						56162250	N/A	N/A			56162250	0	0		23199500	76667000	40542000	43885000	55845000	96835000	0	0	0	0	0	0	0	0	0	0	0	0	0	0	0	0	0	0	0	0	0	0
P01700	P01700	Ig lambda chain V-I region HA	IGLV1-47	Immunoglobulin lambda variable 1-47					1	3	4		N/A	146040	6.39594e+07			0	5.59827e+07	5.59827e+07		0	0	0	0	0	0	0	0	0	0	0	0	0	0	0	0	0	0	0	0	0	0	0	0	0	0	0	5.59827e+07
P35325;P22532	P35325;P22532	Small proline-rich protein 2B;Small proline-rich protein 2D	SPRR2B;SPRR2D	Small proline-rich protein 2B;Small proline-rich protein 2D						1			N/A	N/A	5.59373e+07			0	0	5.59373e+07		0	0	0	0	0	0	0	0	0	0	0	0	0	0	0	0	0	0	0	0	0	0	0	0	0	0	0	0
P00746	P00746	Complement factor D	CFD	Complement factor D		5	5		2	1	3		81413650	1079310	1.57791e+07			5.49632e+07	5.49632e+07	5.49632e+07		3.15412e+07	4.77094e+07	7.33089e+07	3.35273e+07	3.41704e+07	9.53796e+07	3.10372e+07	3.7122e+07	5.37408e+07	1.12095e+08	0	0	0	0	0	0	0	0	0	0	0	0	0	0	2.84016e+07	8.15249e+07	0	0
P43251	P43251	Biotinidase	BTD	Biotinidase		5	3		1	3	4		90757375	170400	1.82293e+07			5.33647e+07	5.33647e+07	5.33647e+07		1.22996e+07	1.99685e+07	9.66865e+06	5.93578e+06	2.57773e+07	3.55809e+07	0	0	2.26515e+08	9.11712e+07	0	0	0	0	0	0	0	0	0	0	0	0	0	0	0	0	0	5.33647e+07
P07360	P07360	Complement component C8 gamma chain	C8G	Complement component C8 gamma chain		5	4				1		5.78624e+07	N/A	11813000			53257500	0	53257500		7.93504e+07	3.10318e+07	4.41095e+07	1.02378e+08	5.04526e+07	7.92344e+07	2.9376e+07	3.12628e+07	3.2122e+07	0	0	0	0	0	0	0	0	0	0	0	0	0	0	0	0	0	0	0
REV__Q5VU43	REV__Q5VU43		PDE4DIP	Myomegalin		1							52258000	N/A	N/A			52258000	0	0		0	52258000	0	0	0	0	0	0	0	0	0	0	0	0	0	0	0	0	0	0	0	0	0	0	0	0	0	0
Q9HCB6	Q9HCB6	Spondin-1	SPON1	Spondin-1		5	1	1	1	6	3		1.20188e+08	842415	1.79199e+07			5.20054e+07	5.20054e+07	5.20054e+07		4.04995e+07	4.6935e+07	6.98357e+07	5.20301e+07	2.83836e+07	7.43487e+07	0	0	0	0	0	0	3.90114e+07	0	0	0	0	0	0	0	0	0	0	0	0	0	6.49995e+07	0
O43866	O43866	CD5 antigen-like	CD5L	CD5 antigen-like		3							5.16893e+07	N/A	N/A			5.16893e+07	0	0		0	40304000	45033000	0	69731000	0	0	0	0	0	0	0	0	0	0	0	0	0	0	0	0	0	0	0	0	0	0	0
P04083	P04083	Annexin A1	ANXA1	Annexin A1			2			2			4498950	N/A	9.82802e+07			5.13896e+07	0	5.13896e+07		0	0	0	0	0	4.09145e+07	6.18646e+07	0	0	0	0	0	0	0	0	0	0	0	0	0	0	0	0	0	0	0	0	0
P62987;P62979;P0CG47;P0CG48	P62987;P62979;P0CG47;P0CG48	Ubiquitin-6S ribosomal protein L4;Ubiquitin;6S ribosomal protein L4;Ubiquitin-4S ribosomal protein S27a;Ubiquitin;4S ribosomal protein S27a;Polyubiquitin-B;Ubiquitin;Polyubiquitin-C;Ubiquitin	UBA52;RPS27A;UBB;UBC	Ubiquitin-6S ribosomal protein L4;Ubiquitin-4S ribosomal protein S27a;Polyubiquitin-B;Polyubiquitin-C		3	5		1	1	4		60300625	184900	4.99281e+07			5.13732e+07	5.13732e+07	5.13732e+07		1.99331e+07	2.35897e+07	2.99359e+07	0	0	3.21194e+07	5.93725e+07	1.04586e+08	9.49968e+07	4.64526e+07	0	0	0	0	0	0	0	0	0	0	0	0	5.13732e+07	0	0	0	0	0
Q13822	Q13822	Ectonucleotide pyrophosphatase/phosphodiesterase family member 2	ENPP2	Ectonucleotide pyrophosphatase/phosphodiesterase family member 2		5	3	7	8	1	6		104886875	2188758	7.0653e+07			5.13429e+07	5.13429e+07	5.13429e+07		4.45332e+07	7.17936e+07	7.45569e+07	9.62911e+07	3.22617e+07	7.22166e+07	1.0497e+07	8.59331e+06	0	0	0	5.34985e+07	1.13978e+08	2.98544e+07	6.17145e+07	1.54543e+07	4.99412e+07	0	9.4276e+07	0	4.58666e+07	2.85197e+07	4.76259e+07	3.84211e+07	4.95576e+07	1.88552e+07	6.19854e+07	6.05956e+07
P07316	P07316	Gamma-crystallin B	CRYGB	Gamma-crystallin B		1							50638000	N/A	N/A			50638000	0	0		0	50638000	0	0	0	0	0	0	0	0	0	0	0	0	0	0	0	0	0	0	0	0	0	0	0	0	0	0
P08493	P08493	Matrix Gla protein	MGP	Matrix Gla protein			4			1			60296125	N/A	7540200			4.97449e+07	0	49744940		0	0	0	0	0	0	5.46784e+07	2.16268e+07	9.79081e+07	2.47664e+07	0	0	0	0	0	0	0	0	0	0	0	0	0	0	0	0	0	0
P07225	P07225	Vitamin K-dependent protein S	PROS1	Vitamin K-dependent protein S		5	2						4.96468e+07	N/A	N/A			4.96468e+07	0	0		62378000	5.60475e+07	57301500	52645000	52509500	38257000	0	0	2.8389e+07	0	0	0	0	0	0	0	0	0	0	0	0	0	0	0	0	0	0	0
CON__Q5D862;Q5D862	CON__Q5D862;Q5D862	Filaggrin-2	FLG2	;Filaggrin-2		5	2	1		9	5		2.14457e+07	382500	6.72344e+07			4.96265e+07	4.96265e+07	4.96265e+07		1.17584e+08	6.01804e+06	8.86791e+06	1.59801e+08	4.44472e+06	3.19443e+07	0	0	1.87254e+07	0	4.96265e+07	0	0	0	0	0	0	0	0	0	0	0	0	0	0	0	0	0
P00739	P00739	Haptoglobin-related protein	HPR	Haptoglobin-related protein		5	3						4.90884e+07	N/A	N/A			4.90884e+07	0	0		39215500	17574500	27468000	31558000	16796500	0	55002500	131355000	73737500	0	0	0	0	0	0	0	0	0	0	0	0	0	0	0	0	0	0	0
P04350	P04350	Tubulin beta-4A chain	TUBB4A	Tubulin beta-4A chain		1	3						48951500	N/A	N/A			48951500	0	0		0	0	0	66722500	0	0	41585000	5.31075e+07	34391000	0	0	0	0	0	0	0	0	0	0	0	0	0	0	0	0	0	0	0
A0A0C4DH68	A0A0C4DH68		IGKV2-24	Immunoglobulin kappa variable 2-24		1	3						48844000	N/A	N/A			48844000	0	0		0	0	0	75897000	0	0	63906000	11063000	44510000	0	0	0	0	0	0	0	0	0	0	0	0	0	0	0	0	0	0	0
P02748;CON__Q3MHN2	P02748	Complement component C9;Complement component C9a;Complement component C9b	C9	Complement component C9		5	5	3	4	1	6		70627400	750221	5.62131e+07			4.88162e+07	4.88162e+07	4.88162e+07		1.71081e+07	5.82088e+07	2.45884e+07	1.0358e+07	2.27937e+07	6.99028e+07	5.71201e+07	5.84323e+07	9.28566e+07	7.67935e+07	0	0	3.92682e+07	0	0	3.76587e+07	0	0	3.5041e+07	0	0	0	4.03975e+07	6.55962e+07	0	6.28838e+07	6.08682e+07	0
A6NCN2	A6NCN2	Putative keratin-87 protein	KRT87P	Putative keratin-87 protein						1			N/A	N/A	4.83223e+07			0	0	4.83223e+07		0	0	0	0	0	0	0	0	0	0	0	0	0	0	0	0	0	0	0	0	0	0	0	0	0	0	0	0
Q99497	Q99497	Protein deglycase DJ-1	PARK7	Protein/nucleic acid deglycase DJ-1		2	4						4.82902e+07	N/A	N/A			4.82902e+07	0	0		0	43236500	0	0	11097000	0	36090000	68842000	49809000	80666500	0	0	0	0	0	0	0	0	0	0	0	0	0	0	0	0	0	0
A0A0B4J1Y9	A0A0B4J1Y9	Immunoglobulin heavy variable 3-72	IGHV3-72	Immunoglobulin heavy variable 3-72		2	1						48053000	N/A	N/A			48053000	0	0		0	0	0	57839000	50690000	0	0	0	35630000	0	0	0	0	0	0	0	0	0	0	0	0	0	0	0	0	0	0	0
P07998	P07998	Ribonuclease pancreatic	RNASE1	Ribonuclease pancreatic			1	6	7	9	7		98032000	2.69175e+06	8.17844e+07			4.80525e+07	4.80525e+07	4.80525e+07		0	0	0	0	0	0	0	0	4.80525e+07	0	2.66911e+07	9.11548e+07	1.05487e+08	2.01136e+07	5.83807e+07	0	4.25479e+07	0	0	3.73299e+07	2.79791e+07	2.85397e+07	0	0	5.53379e+07	3.70317e+07	6.47511e+07	2.93376e+07
A2NJV5;A0A0A0MRZ7;A0A075B6S2	A2NJV5;A0A0A0MRZ7;A0A075B6S2		IGKV A18;IGKV2D-26;IGKV2D-29	Immunoglobulin kappa variable 2-29;Immunoglobulin kappa variable 2D-26;Immunoglobulin kappa variable 2D-29		1	3			1			37948875	N/A	85906000			47540300	0	47540300		8.64558e+07	0	0	0	0	0	0	2.38849e+07	4.72504e+07	3.25701e+07	0	0	0	0	0	0	0	0	0	0	0	0	0	0	0	0	0	0
CON__Q7Z794;Q7Z794	CON__Q7Z794;Q7Z794	Keratin, type II cytoskeletal 1b	KRT77	;Keratin, type II cytoskeletal 1b		1	1			8	4		21370750	N/A	5.15951e+07			4.72773e+07	0	4.72773e+07		5.69487e+07	0	0	0	0	0	0	0	0	3.76059e+07	0	0	0	0	0	0	0	0	0	0	0	0	0	0	0	0	0	0
P29508	P29508	Serpin B3	SERPINB3	Serpin B3						6	4		N/A	N/A	4.6756e+07			0	0	4.6756e+07		0	0	0	0	0	0	0	0	0	0	0	0	0	0	0	0	0	0	0	0	0	0	0	0	0	0	0	0
Q14517	Q14517	Protocadherin Fat 1;Protocadherin Fat 1, nuclear form	FAT1	Protocadherin Fat 1		1	4						46666280	N/A	N/A			46666280	0	0		181860000	0	0	0	0	0	16824000	1.46395e+07	11740000	8.2679e+06	0	0	0	0	0	0	0	0	0	0	0	0	0	0	0	0	0	0
P10599	P10599	Thioredoxin	TXN	Thioredoxin						7	2		N/A	N/A	4.64859e+07			0	0	4.64859e+07		0	0	0	0	0	0	0	0	0	0	0	0	0	0	0	0	0	0	0	0	0	0	0	0	0	0	0	0
Q01469;A8MUU1	Q01469	Fatty acid-binding protein, epidermal	FABP5	Fatty acid-binding protein 5		2	4	1		8	2		47365500	1309450	49661500			4.60069e+07	4.60069e+07	4.60069e+07		0	3.53909e+07	0	3.79367e+07	0	0	5.14502e+07	7.24748e+07	3.51816e+07	4.36073e+07	4.60069e+07	0	0	0	0	0	0	0	0	0	0	0	0	0	0	0	0	0
P62805	P62805	Histone H4	HIST1H4A	Histone H4						8	3		N/A	N/A	4.5984e+07			0	0	4.5984e+07		0	0	0	0	0	0	0	0	0	0	0	0	0	0	0	0	0	0	0	0	0	0	0	0	0	0	0	0
CON__P02668	CON__P02668	Taurus CSN3		Taurus CSN3		5	5			2	1		49133400	N/A	3.35212e+07			4.55306e+07	0	4.55306e+07		9.00948e+07	2.53241e+07	3.00928e+07	1.22196e+08	2.49567e+07	6.38899e+07	2.2843e+07	2.88978e+07	2.10072e+07	2.60038e+07	0	0	0	0	0	0	0	0	0	0	0	0	0	0	0	0	0	0
CON__Q92764;Q92764	CON__Q92764;Q92764	Keratin, type I cuticular Ha5	KRT35	;Keratin, type I cuticular Ha5						1			N/A	N/A	4.48833e+07			0	0	4.48833e+07		0	0	0	0	0	0	0	0	0	0	0	0	0	0	0	0	0	0	0	0	0	0	0	0	0	0	0	0
P02724	P02724	Glycophorin-A	GYPA	Glycophorin-A			2						44853750	N/A	N/A			44853750	0	0		0	0	0	0	0	0	0	0	73871500	15836000	0	0	0	0	0	0	0	0	0	0	0	0	0	0	0	0	0	0
CON__Q8N1N4-2;CON__Q7RTT2;Q8N1N4	CON__Q8N1N4-2;CON__Q7RTT2;Q8N1N4	Keratin, type II cytoskeletal 78	KRT78	;;Keratin, type II cytoskeletal 78		3	4			9	4		1.71029e+07	N/A	5.96547e+07			4.47616e+07	0	4.47616e+07		5.63357e+07	1.216e+07	0	5.08481e+07	0	3.4505e+07	0	5.87023e+07	6.60068e+07	3.47733e+07	0	0	0	0	0	0	0	0	0	0	0	0	0	0	0	0	0	0
P27169	P27169	Serum paraoxonase/arylesterase 1	PON1	Serum paraoxonase/arylesterase 1		5	5				1		47559950	N/A	12403000			4.43639e+07	0	4.43639e+07		4.64095e+07	1.9815e+07	4.11168e+07	3.34553e+07	4.22143e+07	2.47714e+07	6.29154e+07	1.46323e+07	4.42552e+07	1.14053e+08	0	0	0	0	0	0	0	0	0	0	0	0	0	0	0	0	0	0
Q8TER5	Q8TER5	Rho guanine nucleotide exchange factor 4	ARHGEF40	Rho guanine nucleotide exchange factor 4		1	1						43896850	N/A	N/A			43896850	0	0		84120000	0	0	0	0	0	0	0	0	3673700	0	0	0	0	0	0	0	0	0	0	0	0	0	0	0	0	0	0
CON__ENSEMBL:ENSBTAP00000038253	CON__ENSEMBL:ENSBTAP00000038253	-		-			1						43838000	N/A	N/A			43838000	0	0		0	0	0	0	0	43838000	0	0	0	0	0	0	0	0	0	0	0	0	0	0	0	0	0	0	0	0	0	0
P62873	P62873	Guanine nucleotide-binding protein G(I)/G(S)/G(T) subunit beta-1	GNB1	Guanine nucleotide-binding protein G(I)/G(S)/G(T) subunit beta-1		1	4						43619900	N/A	N/A			43619900	0	0		0	0	0	28548000	0	0	31783000	98200500	14498500	45069500	0	0	0	0	0	0	0	0	0	0	0	0	0	0	0	0	0	0
P00736	P00736	Complement C1r subcomponent;Complement C1r subcomponent heavy chain;Complement C1r subcomponent light chain	C1R	Complement C1r subcomponent		5	1		1		1		56897250	162310	7262400			4.3601e+07	4.3601e+07	4.3601e+07		3.594e+07	7.24889e+07	5.39667e+07	3.45043e+07	3.4945e+07	2.97612e+07	0	0	0	0	0	0	0	0	0	0	0	0	0	0	0	0	0	0	0	0	0	4.3601e+07
P04406	P04406	Glyceraldehyde-3-phosphate dehydrogenase	GAPDH	Glyceraldehyde-3-phosphate dehydrogenase		5	2	1		9	4		4.53184e+07	1447500	4.57919e+07			4.35224e+07	4.35224e+07	4.35224e+07		2.97062e+07	3.60571e+07	2.75401e+07	1.00259e+08	5.11484e+07	2.12496e+07	0	0	0	3.86962e+07	4.35224e+07	0	0	0	0	0	0	0	0	0	0	0	0	0	0	0	0	0
Q9UMN6	Q9UMN6	Histone-lysine N-methyltransferase 2B	KMT2B	Histone-lysine N-methyltransferase 2B		1	1						42586000	N/A	N/A			42586000	0	0		0	0	70970000	0	0	0	0	14202000	0	0	0	0	0	0	0	0	0	0	0	0	0	0	0	0	0	0	0	0
REV__Q9UFH2	REV__Q9UFH2	Dynein heavy chain 17, axonemal	DNAH17	Dynein heavy chain 17, axonemal						1			N/A	N/A	42447000			0	0	42447000		0	0	0	0	0	0	0	0	0	0	0	0	0	0	0	0	0	0	0	0	0	0	0	0	0	0	0	0
CON__Q6IFU5;Q6A162	CON__Q6IFU5;Q6A162	Keratin, type I cytoskeletal 4	KRT40	;Keratin, type I cytoskeletal 4						1			N/A	N/A	42100000			0	0	42100000		0	0	0	0	0	0	0	0	0	0	0	0	0	0	0	0	0	0	0	0	0	0	0	0	0	0	0	0
O43633	O43633	Charged multivesicular body protein 2a	CHMP2A	Charged multivesicular body protein 2a						1			N/A	N/A	41794000			0	0	41794000		0	0	0	0	0	0	0	0	0	0	0	0	0	0	0	0	0	0	0	0	0	0	0	0	0	0	0	0
P16870	P16870	Carboxypeptidase E	CPE	Carboxypeptidase E		5	5	3	7	8	3		65613050	1038306	5.62203e+07			4.14496e+07	4.14496e+07	4.14496e+07		4.25386e+07	5.73956e+07	2.19816e+07	2.73481e+07	5.33838e+07	1.12125e+08	1.84035e+07	1.01588e+07	4.88389e+07	2.23215e+07	0	0	6.33896e+07	0	0	0	5.74814e+07	3.11834e+07	0	0	6.56291e+07	0	5.12777e+07	5.78726e+07	2.65534e+07	1.46488e+07	1.35749e+07	3.28848e+07
P30041	P30041	Peroxiredoxin-6	PRDX6	Peroxiredoxin-6			2						41155600	N/A	N/A			41155600	0	0		0	0	0	0	0	0	0	1853700	80457500	0	0	0	0	0	0	0	0	0	0	0	0	0	0	0	0	0	0	0
P01040	P01040	Cystatin-A;Cystatin-A, N-terminally processed	CSTA	Cystatin-A						4	1		N/A	N/A	41015200			0	0	41015200		0	0	0	0	0	0	0	0	0	0	0	0	0	0	0	0	0	0	0	0	0	0	0	0	0	0	0	0
P05156;CON__Q32PI4	P05156	Complement factor I;Complement factor I heavy chain;Complement factor I light chain	CFI	Complement factor I		5	1	5	6	1	4		93552500	1184720	4.91112e+07			4.07066e+07	4.07066e+07	4.07066e+07		2.85038e+07	4.49305e+07	2.25975e+07	3.54951e+07	3.6153e+07	7.65594e+07	0	0	0	0	5.03163e+07	0	3.55725e+07	0	0	3.571e+07	3.63456e+07	0	1.40373e+07	4.68219e+07	5.28348e+07	0	0	2.92737e+07	3.49334e+07	4.71414e+07	6.47851e+07	0
REV__P54855;REV__O75795	REV__P54855;REV__O75795	UDP-glucuronosyltransferase 2B15	UGT2B15	UDP-glucuronosyltransferase 2B15;UDP-glucuronosyltransferase 2B17		1							40704000	N/A	N/A			40704000	0	0		40704000	0	0	0	0	0	0	0	0	0	0	0	0	0	0	0	0	0	0	0	0	0	0	0	0	0	0	0
P01703	P01703	Ig lambda chain V-I region NEWM	IGLV1-40	Immunoglobulin lambda variable 1-4		1	4						38435200	N/A	N/A			38435200	0	0		0	0	0	25558000	0	0	70638500	59313500	17469500	19196500	0	0	0	0	0	0	0	0	0	0	0	0	0	0	0	0	0	0
P06733;P13929	P06733	Alpha-enolase	ENO1	Alpha-enolase		5	2	4	3	8	5		3.86161e+07	1.53093e+06	5.81456e+07			3.84045e+07	3.84045e+07	3.84045e+07		1.3441e+07	3.50842e+07	2.39167e+07	2.98123e+07	3.74855e+07	4.60095e+07	0	0	8.30823e+07	0	4.50916e+07	0	2.31633e+07	0	3.49996e+07	0	6.37127e+07	0	0	0	0	0	3.75684e+07	2.64529e+07	0	0	3.78431e+07	0
Q99969	Q99969	Retinoic acid receptor responder protein 2	RARRES2	Retinoic acid receptor responder protein 2		5	5	1		7	4		57891150	1012130	2.361e+07			3.81652e+07	3.81652e+07	3.81652e+07		4.88081e+07	2.36083e+07	1.54293e+07	3.21705e+07	1.82443e+07	7.67887e+07	6.21782e+07	4.10998e+07	3.06914e+07	3.26333e+07	0	0	3.81652e+07	0	0	0	0	0	0	0	0	0	0	0	0	0	0	0
Q99972	Q99972	Myocilin;Myocilin, N-terminal fragment;Myocilin, C-terminal fragment	MYOC	Myocilin		5	2	1	1	1	5		46272500	1183800	3.88656e+07			3.78858e+07	3.78858e+07	3.78858e+07		3.7054e+07	4.39499e+07	3.85015e+07	1.96882e+07	4.43892e+07	4.96931e+07	0	0	3.19249e+07	0	0	0	3.53959e+07	0	0	0	0	0	0	0	0	0	4.03757e+07	0	0	0	0	0
P01591	P01591	Immunoglobulin J chain	IGJ	Immunoglobulin J chain		1	4		1				43952900	329920	N/A			3.66824e+07	3.66824e+07	0		0	0	0	0	2.16132e+07	0	2.73368e+07	1.15098e+08	8.97262e+06	1.03918e+07	0	0	0	0	0	0	0	0	0	0	0	0	0	3.66824e+07	0	0	0	0
CON__P02663	CON__P02663	Taurus CSN1S2		Taurus CSN1S2			2			4	2		20900425	N/A	4.09464e+07			3.59349e+07	0	3.59349e+07		0	0	0	0	0	5.67639e+07	0	1.51058e+07	0	0	0	0	0	0	0	0	0	0	0	0	0	0	0	0	0	0	0	0
A0A0C4DH25	A0A0C4DH25		IGKV3D-20	Immunoglobulin kappa variable 3D-2		1	1	1		1			55069000	412610	32658000			3.58022e+07	3.58022e+07	3.58022e+07		0	0	0	0	5.87447e+07	0	0	1.28596e+07	0	0	0	3.58022e+07	0	0	0	0	0	0	0	0	0	0	0	0	0	0	0	0
Q9UHL4	Q9UHL4	Dipeptidyl peptidase 2	DPP7	Dipeptidyl peptidase 2			1						35634500	N/A	N/A			35634500	0	0		0	0	0	0	0	0	0	0	35634500	0	0	0	0	0	0	0	0	0	0	0	0	0	0	0	0	0	0	0
CON__P02666	CON__P02666	Taurus CSN2		Taurus CSN2		5	5			4	4		14871085	N/A	6.10086e+07			3.53766e+07	0	3.53766e+07		5.80984e+06	3.73152e+06	7.2813e+06	1.78291e+08	7.57212e+06	9.58692e+07	1.46902e+07	1.76801e+07	7.87781e+06	1.49638e+07	0	0	0	0	0	0	0	0	0	0	0	0	0	0	0	0	0	0
P59666;P59665	P59666;P59665	Neutrophil defensin 3;HP 3-56;Neutrophil defensin 2;Neutrophil defensin 1;HP 1-56;Neutrophil defensin 2	DEFA3;DEFA1	Neutrophil defensin 3;Neutrophil defensin 1						1	1		N/A	N/A	3.49548e+07			0	0	3.49548e+07		0	0	0	0	0	0	0	0	0	0	0	0	0	0	0	0	0	0	0	0	0	0	0	0	0	0	0	0
Q08554	Q08554	Desmocollin-1	DSC1	Desmocollin-1			1	1		7	4		36684000	354150	3.7772e+07			3.481e+07	3.481e+07	3.481e+07		0	0	0	0	0	0	0	0	3.481e+07	0	3.481e+07	0	0	0	0	0	0	0	0	0	0	0	0	0	0	0	0	0
P07355;A6NMY6	P07355;A6NMY6	Annexin A2;Putative annexin A2-like protein	ANXA2	Annexin A2;Putative annexin A2-like protein			1	1		7	4		6812100	412620	3.94682e+07			3.3952e+07	3.3952e+07	3.3952e+07		0	0	0	0	0	3.3952e+07	0	0	0	0	0	0	0	0	0	0	0	3.3952e+07	0	0	0	0	0	0	0	0	0	0
P09211	P09211	Glutathione S-transferase P	GSTP1	Glutathione S-transferase P		2	5	1		3	2		48039000	1605850	1.95166e+07			3.34971e+07	3.34971e+07	3.34971e+07		0	2.53071e+07	0	4.36217e+07	0	4.53939e+07	3.01327e+07	2.4729e+07	4.1988e+07	2.33072e+07	0	0	3.34971e+07	0	0	0	0	0	0	0	0	0	0	0	0	0	0	0
P51884;CON__Q05443	P51884	Lumican	LUM	Lumican		5	5	1	2	7	4		44071670	734080	3.2521e+07			3.33604e+07	3.33604e+07	3.33604e+07		1.2592e+07	1.89595e+07	1.56232e+07	6.08345e+06	1.433e+07	2.60946e+07	2.41031e+07	5.14524e+07	1.37903e+08	2.64633e+07	0	0	0	3.24592e+07	0	0	0	0	0	3.91274e+07	0	0	0	2.84946e+07	0	0	0	0
P40925	P40925	Malate dehydrogenase, cytoplasmic	MDH1	Malate dehydrogenase, cytoplasmic		1	3						32618750	N/A	N/A			32618750	0	0		0	21535500	0	0	0	0	18444500	77739000	12756000	0	0	0	0	0	0	0	0	0	0	0	0	0	0	0	0	0	0	0
O43505	O43505	Beta-1,4-glucuronyltransferase 1	B4GAT1	Beta-1,4-glucuronyltransferase 1		5	3		3	1	4		46978000	1.06972e+06	3.06447e+07			3.23223e+07	3.23223e+07	3.23223e+07		2.324e+07	2.12619e+07	2.38565e+07	1.37152e+07	1.04925e+08	4.70077e+07	1.36973e+07	0	0	1.0875e+07	0	0	0	0	0	0	0	0	0	0	0	0	0	0	1.99409e+07	3.87064e+07	0	3.83197e+07
REV__P78527	REV__P78527	DNA-dependent protein kinase catalytic subunit	PRKDC	DNA-dependent protein kinase catalytic subunit						1			N/A	N/A	32037000			0	0	32037000		0	0	0	0	0	0	0	0	0	0	0	0	0	0	0	0	0	0	0	0	0	0	0	0	0	0	0	0
Q03591;Q9BXR6	Q03591	Complement factor H-related protein 1	CFHR1	Complement factor H-related protein 1		5	2		1	5	4		5.67549e+07	466990	1.5072e+07			3.13764e+07	3.13764e+07	3.13764e+07		1.80265e+07	3.62951e+07	2.89788e+07	2.4011e+07	3.42858e+07	1.2244e+07	0	0	6.57936e+07	0	0	0	0	0	0	0	0	0	0	0	0	0	0	0	0	0	0	3.13764e+07
P80188	P80188	Neutrophil gelatinase-associated lipocalin	LCN2	Neutrophil gelatinase-associated lipocalin		1	1				1		45666250	N/A	2692000			31341500	0	31341500		0	0	1.92738e+07	0	0	0	0	0	4.34092e+07	0	0	0	0	0	0	0	0	0	0	0	0	0	0	0	0	0	0	0
P30838;P48448;P43353;P51648	P30838	Aldehyde dehydrogenase, dimeric NADP-preferring	ALDH3A1	Aldehyde dehydrogenase, dimeric NADP-preferring		5	5	1		9	2		27233340	859380	3.68672e+07			3.08515e+07	3.08515e+07	3.08515e+07		1.57529e+07	3.67448e+07	1.28596e+07	7.38724e+06	1.58232e+07	4.70016e+07	2.89705e+07	3.87714e+07	5.0079e+07	5.51242e+07	3.08515e+07	0	0	0	0	0	0	0	0	0	0	0	0	0	0	0	0	0
P07357	P07357	Complement component C8 alpha chain	C8A	Complement component C8 alpha chain		5	3	1		1			37996500	385260	3536300			30789356	30789356	30789356		1.11768e+07	1.25049e+07	1.13931e+07	8.36251e+06	1.55602e+07	0	1.88784e+07	1.28339e+08	4.01003e+07	0	0	0	0	0	0	0	30789356	0	0	0	0	0	0	0	0	0	0	0
O00471	O00471	Exocyst complex component 5	EXOC5	Exocyst complex component 5		1	3						30716375	N/A	N/A			30716375	0	0		0	0	51782000	0	0	0	20043000	24487500	26553000	0	0	0	0	0	0	0	0	0	0	0	0	0	0	0	0	0	0	0
P13671	P13671	Complement component C6	C6	Complement component C6		5	5				1		32369750	N/A	1.34557e+07			3.06503e+07	0	3.06503e+07		3.05625e+07	4.01733e+07	4.03636e+07	4.1337e+07	4.43093e+07	3.7112e+07	1.20964e+07	1.36521e+07	3.03347e+07	1.65619e+07	0	0	0	0	0	0	0	0	0	0	0	0	0	0	0	0	0	0
P03952	P03952	Plasma kallikrein;Plasma kallikrein heavy chain;Plasma kallikrein light chain	KLKB1	Plasma kallikrein		5	5						30633800	N/A	N/A			30633800	0	0		29550500	35264500	36990500	23196500	29338500	32423000	24750500	55140000	21672000	18012000	0	0	0	0	0	0	0	0	0	0	0	0	0	0	0	0	0	0
Q96P63	Q96P63	Serpin B12	SERPINB12	Serpin B12						4	3		N/A	N/A	3.06321e+07			0	0	3.06321e+07		0	0	0	0	0	0	0	0	0	0	0	0	0	0	0	0	0	0	0	0	0	0	0	0	0	0	0	0
Q5VTE0;P68104;Q05639	Q5VTE0;P68104;Q05639	Putative elongation factor 1-alpha-like 3;Elongation factor 1-alpha 1;Elongation factor 1-alpha 2	EEF1A1P5;EEF1A1;EEF1A2	Putative elongation factor 1-alpha-like 3;Elongation factor 1-alpha 1;Elongation factor 1-alpha 2						4	1		N/A	N/A	3.03435e+07			0	0	3.03435e+07		0	0	0	0	0	0	0	0	0	0	0	0	0	0	0	0	0	0	0	0	0	0	0	0	0	0	0	0
		Keratin, type II cytoskeletal 6B	KRT6B	Keratin, type II cytoskeletal 6B		1	3			1			32948250	N/A	19830000			30324600	0	30324600		0	0	0	7.19652e+07	0	0	1.77802e+07	1.74604e+07	1.40927e+07	0	0	0	0	0	0	0	0	0	0	0	0	0	0	0	0	0	0	0
CON__ENSEMBL:ENSBTAP00000038253	CON__ENSEMBL:ENSBTAP00000038253	nothing		nothing						1			N/A	N/A	30176000			0	0	30176000		0	0	0	0	0	0	0	0	0	0	0	0	0	0	0	0	0	0	0	0	0	0	0	0	0	0	0	0
P08185	P08185	Corticosteroid-binding globulin	SERPINA6	Corticosteroid-binding globulin		1	4	1	1	5	4		34341900	770910	3.4373e+07			3.0163e+07	3.0163e+07	3.0163e+07		0	0	0	6.47688e+07	0	0	1.42691e+07	3.48423e+07	2.45041e+07	1.24308e+07	0	0	0	2.96759e+07	0	0	0	0	0	0	0	0	0	0	3.06502e+07	0	0	0
P13716	P13716	Delta-aminolevulinic acid dehydratase	ALAD	Delta-aminolevulinic acid dehydratase		1	2						3.00573e+07	N/A	N/A			3.00573e+07	0	0		0	1919800	0	0	0	0	0	13556000	74696000	0	0	0	0	0	0	0	0	0	0	0	0	0	0	0	0	0	0	0
Q17R60	Q17R60	Interphotoreceptor matrix proteoglycan 1	IMPG1	Interphotoreceptor matrix proteoglycan 1						6	4		N/A	N/A	30005940			0	0	30005940		0	0	0	0	0	0	0	0	0	0	0	0	0	0	0	0	0	0	0	0	0	0	0	0	0	0	0	0
P09871	P09871	Complement C1s subcomponent;Complement C1s subcomponent heavy chain;Complement C1s subcomponent light chain	C1S	Complement C1s subcomponent		5	5		1	2	1		37832250	288020	1.37836e+07			2.99972e+07	2.99972e+07	2.99972e+07		2.09687e+07	6.01146e+07	3.80533e+07	3.92656e+07	2.23915e+07	3.43917e+07	1.95466e+07	1.87929e+07	2.48495e+07	2.15978e+07	0	0	0	0	0	0	0	0	0	0	0	0	0	2.99972e+07	0	0	0	0
P05546	P05546	Heparin cofactor 2	SERPIND1	Heparin cofactor 2			1			6	4		17405000	N/A	3.11283e+07			2.98807e+07	0	2.98807e+07		0	0	0	0	0	0	0	0	0	2.98807e+07	0	0	0	0	0	0	0	0	0	0	0	0	0	0	0	0	0	0
P31947;P27348;Q04917;P31946;P61981	P31947	14-3-3 protein sigma	SFN	14-3-3 protein sigma						7	2		N/A	N/A	2.95153e+07			0	0	2.95153e+07		0	0	0	0	0	0	0	0	0	0	0	0	0	0	0	0	0	0	0	0	0	0	0	0	0	0	0	0
P26998	P26998	Beta-crystallin B3;Beta-crystallin B3, N-terminally processed	CRYBB3	Beta-crystallin B3		1	3						29239500	N/A	N/A			29239500	0	0		0	47208500	0	0	0	0	0	23381500	27269000	19099000	0	0	0	0	0	0	0	0	0	0	0	0	0	0	0	0	0	0
P60174	P60174	Triosephosphate isomerase	TPI1	Triosephosphate isomerase		4	4			1	1		32931500	N/A	12526625			28850525	0	28850525		0	3.00494e+07	2.63515e+07	1.1933e+07	1.6306e+07	3.3248e+07	3.74037e+07	4.32602e+07	0	3.22523e+07	0	0	0	0	0	0	0	0	0	0	0	0	0	0	0	0	0	0
Q08380	Q08380	Galectin-3-binding protein	LGALS3BP	Galectin-3-binding protein		5	5	1	2	9	5		51268900	706493	1.8182e+07			2.84947e+07	2.84947e+07	2.84947e+07		2.24919e+07	3.08743e+07	2.73606e+07	2.34237e+07	1.197e+07	5.00977e+07	2.10694e+07	3.7586e+07	2.96966e+07	3.03763e+07	0	0	0	0	0	0	2.46916e+07	0	0	0	0	0	0	3.5195e+07	0	0	0	2.55974e+07
P0DP25;P0DP24;P0DP23;P02585	P0DP25;P0DP24;P0DP23	Calmodulin-3;Calmodulin-2;Calmodulin-1	CALM1	Calmodulin-3;Calmodulin-2;Calmodulin-1						1			N/A	N/A	28341000			0	0	28341000		0	0	0	0	0	0	0	0	0	0	0	0	0	0	0	0	0	0	0	0	0	0	0	0	0	0	0	0
P24592	P24592	Insulin-like growth factor-binding protein 6	IGFBP6	Insulin-like growth factor-binding protein 6		1	2	8	9	9	5		22334200	3.25339e+06	6.00062e+07			2.83058e+07	2.83058e+07	2.83058e+07		0	4.24425e+07	0	0	0	3.12737e+07	0	0	0	1.12012e+07	1.45471e+07	2.3793e+07	5.7048e+07	1.74756e+07	0	2.11385e+07	2.29647e+07	5.8585e+07	2.2541e+07	2.19215e+07	1.35343e+07	3.49129e+07	1.58321e+07	2.04137e+07	2.10824e+07	1.63515e+07	5.64464e+07	4.2611e+07
P98160	P98160	Basement membrane-specific heparan sulfate proteoglycan core protein;Endorepellin;LG3 peptide	HSPG2	Basement membrane-specific heparan sulfate proteoglycan core protein		5	4			1			3.01522e+07	N/A	9520900			28089110	0	28089110		1.07821e+07	8.14379e+06	1.20457e+07	1.49853e+07	7.94765e+06	6.74456e+07	7.27514e+06	1.14258e+08	9.91882e+06	0	0	0	0	0	0	0	0	0	0	0	0	0	0	0	0	0	0	0
P01701	P01701	Ig lambda chain V-I region NEW	IGLV1-51	Immunoglobulin lambda variable 1-51		1	4			2	1		33471800	N/A	1.82667e+07			27769875	0	27769875		0	0	0	2.70321e+07	0	0	1.98962e+07	3.12645e+07	2.71731e+07	3.34834e+07	0	0	0	0	0	0	0	0	0	0	0	0	0	0	0	0	0	0
P0DJI8	P0DJI8	Serum amyloid A-1 protein;Amyloid protein A;Serum amyloid protein A(2-14);Serum amyloid protein A(3-14);Serum amyloid protein A(2-13);Serum amyloid protein A(2-12);Serum amyloid protein A(4-11)	SAA1	Serum amyloid A-1 protein		1	3						27664300	N/A	N/A			27664300	0	0		0	5798700	0	0	0	0	0	56038000	25328500	23492000	0	0	0	0	0	0	0	0	0	0	0	0	0	0	0	0	0	0
A0A0B4J1X5	A0A0B4J1X5		IGHV3-74	Immunoglobulin heavy variable 3-74		5	1	1		8	4		2.96466e+07	298590	2.89056e+07			2.76339e+07	2.76339e+07	2.76339e+07		2.17308e+07	2.02142e+07	2.44544e+07	5.79559e+07	1.88431e+07	2.26051e+07	0	0	0	0	0	0	0	0	0	2.76339e+07	0	0	0	0	0	0	0	0	0	0	0	0
P61916	P61916	Epididymal secretory protein E1	NPC2	NPC intracellular cholesterol transporter 2				2	2	9	5		N/A	1760900	3.49707e+07			0	2.75907e+07	2.75907e+07		0	0	0	0	0	0	0	0	0	0	0	0	0	0	0	0	2.19877e+07	3.32815e+07	0	0	2.71019e+07	0	0	2.79918e+07	0	0	0	0
P61812	P61812	Transforming growth factor beta-2;Latency-associated peptide	TGFB2	Transforming growth factor beta-2			1						27511000	N/A	N/A			27511000	0	0		0	0	0	0	0	27511000	0	0	0	0	0	0	0	0	0	0	0	0	0	0	0	0	0	0	0	0	0	0
A0A0B4J1U7	A0A0B4J1U7	Immunoglobulin heavy variable 6-1	IGHV6-1	Immunoglobulin heavy variable 6-1						1			N/A	N/A	27180000			0	0	27180000		0	0	0	0	0	0	0	0	0	0	0	0	0	0	0	0	0	0	0	0	0	0	0	0	0	0	0	0
CON__P02676	CON__P02676	Taurus FGB		Taurus FGB		1	1						27125000	N/A	N/A			27125000	0	0		0	32509000	0	0	0	0	0	0	21741000	0	0	0	0	0	0	0	0	0	0	0	0	0	0	0	0	0	0	0
O75970	O75970	Multiple PDZ domain protein	MPDZ	Multiple PDZ domain protein						1			N/A	N/A	26621000			0	0	26621000		0	0	0	0	0	0	0	0	0	0	0	0	0	0	0	0	0	0	0	0	0	0	0	0	0	0	0	0
P16157	P16157	Ankyrin-1	ANK1	Ankyrin-1			1						26525000	N/A	N/A			26525000	0	0		0	0	0	0	0	0	0	26525000	0	0	0	0	0	0	0	0	0	0	0	0	0	0	0	0	0	0	0	0
P06576	P06576	ATP synthase subunit beta, mitochondrial	ATP5B	ATP synthase subunit beta, mitochondrial		1				1			42203000	N/A	10780000			26491500	0	26491500		0	0	0	26491500	0	0	0	0	0	0	0	0	0	0	0	0	0	0	0	0	0	0	0	0	0	0	0	0
Q06481	Q06481	Amyloid-like protein 2	APLP2	Amyloid-like protein 2		5	4	6	7	1	4		5.50102e+07	933788	3.11005e+07			2.61844e+07	2.61844e+07	2.61844e+07		1.70215e+07	4.56764e+07	4.35806e+07	3.71088e+07	3.37373e+07	5.41626e+07	0	1.63006e+06	1.80253e+06	939798	0	4.99719e+07	4.06048e+07	0	2.7068e+07	1.299e+07	2.58213e+07	0	3.5657e+07	2.90365e+07	1.70086e+07	2.36212e+07	2.31226e+07	2.82485e+07	1.58911e+07	0	1.13555e+07	0
Q9BYJ0	Q9BYJ0	Fibroblast growth factor-binding protein 2	FGFBP2	Fibroblast growth factor-binding protein 2		1	3						25955475	N/A	N/A			25955475	0	0		0	0	0	9719900	0	0	1.60305e+07	6.4287e+07	1.37845e+07	0	0	0	0	0	0	0	0	0	0	0	0	0	0	0	0	0	0	0
Q7Z7G0	Q7Z7G0	Target of Nesh-SH3	ABI3BP	Target of Nesh-SH3		5	2	1					2.95191e+07	175570	N/A			2.58512e+07	2.58512e+07	0		1.60546e+07	1.37216e+07	1.67149e+07	1.71869e+07	1.54328e+07	6.21857e+07	0	3.9662e+07	0	0	0	0	2.58512e+07	0	0	0	0	0	0	0	0	0	0	0	0	0	0	0
P01780;A0A0B4J1V1;P01763;P01762;A0A0C4DH32;P0DP04;A0A0B4J1X8;P01782	P01780;A0A0B4J1V1;P01763;P01762	Ig heavy chain V-III region JON;Ig heavy chain V-III region WEA;Ig heavy chain V-III region TRO	IGHV3-21	Immunoglobulin heavy variable 3-7;Immunoglobulin heavy variable 3-21;Immunoglobulin heavy variable 3-48;Immunoglobulin heavy variable 3-11						7	4		N/A	N/A	2.58498e+07			0	0	2.58498e+07		0	0	0	0	0	0	0	0	0	0	0	0	0	0	0	0	0	0	0	0	0	0	0	0	0	0	0	0
P05089	P05089	Arginase-1	ARG1	Arginase-1						5	3		N/A	N/A	2.55716e+07			0	0	2.55716e+07		0	0	0	0	0	0	0	0	0	0	0	0	0	0	0	0	0	0	0	0	0	0	0	0	0	0	0	0
P32119	P32119	Peroxiredoxin-2	PRDX2	Peroxiredoxin-2		4	1			5	4		20106120	N/A	2.83372e+07			2.53975e+07	0	2.53975e+07		1.04181e+07	2.81473e+06	0	3.65531e+06	7.42999e+07	3.57996e+07	0	0	0	0	0	0	0	0	0	0	0	0	0	0	0	0	0	0	0	0	0	0
P00352	P00352	Retinal dehydrogenase 1	ALDH1A1	Retinal dehydrogenase 1		1	2			1	1		3.08088e+07	N/A	16929750			25257200	0	25257200		0	5.18583e+07	0	0	0	0	0	2.06886e+07	3.2247e+06	0	0	0	0	0	0	0	0	0	0	0	0	0	0	0	0	0	0	0
O00468	O00468	Agrin;Agrin N-terminal 11 kDa subunit;Agrin C-terminal 11 kDa subunit;Agrin C-terminal 9 kDa fragment;Agrin C-terminal 22 kDa fragment	AGRN	Agrin			4						25007775	N/A	N/A			25007775	0	0		0	0	0	0	0	41958000	13232000	37311000	7530100	0	0	0	0	0	0	0	0	0	0	0	0	0	0	0	0	0	0	0
Q9UL12;Q92922	Q9UL12;Q92922	Sarcosine dehydrogenase, mitochondrial;SWI/SNF complex subunit SMARCC1	SARDH;SMARCC1	Sarcosine dehydrogenase, mitochondrial;SWI/SNF complex subunit SMARCC1						1			N/A	N/A	24632000			0	0	24632000		0	0	0	0	0	0	0	0	0	0	0	0	0	0	0	0	0	0	0	0	0	0	0	0	0	0	0	0
O75882	O75882	Attractin	ATRN	Attractin		5							24532400	N/A	N/A			24532400	0	0		20039000	22442500	27578500	26947000	25655000	0	0	0	0	0	0	0	0	0	0	0	0	0	0	0	0	0	0	0	0	0	0	0
Q14767	Q14767	Latent-transforming growth factor beta-binding protein 2	LTBP2	Latent-transforming growth factor beta-binding protein 2		5	2	5	4	4	4		5.30633e+07	1.37241e+06	2.50862e+07			24353515	24353515	24353515		2.07646e+07	2.61851e+07	2.24171e+07	1.73043e+07	1.95043e+07	2.62594e+07	0	0	3.80398e+07	0	3.54618e+07	1.75971e+07	2.24786e+07	5.60604e+07	0	0	1.58118e+07	0	0	0	2.02933e+07	0	1.68905e+07	1.57428e+07	1.88453e+07	0	0	0
CON__Q8BGZ7	CON__Q8BGZ7	KRT mouse		KRT mouse						1			N/A	N/A	24260000			0	0	24260000		0	0	0	0	0	0	0	0	0	0	0	0	0	0	0	0	0	0	0	0	0	0	0	0	0	0	0	0
Q14515	Q14515	SPARC-like protein 1	SPARCL1	SPARC-like protein 1		5	5		1	5	2		33706350	923060	1.40697e+07			2.42486e+07	2.42486e+07	2.42486e+07		1.45126e+07	2.69515e+07	1.73798e+07	1.52032e+07	2.04995e+07	3.21874e+07	3.88728e+07	1.60586e+07	2.80126e+07	3.28079e+07	0	0	0	0	0	0	0	0	0	0	0	0	0	0	2.42486e+07	0	0	0
O75326	O75326	Semaphorin-7A	SEMA7A	Semaphorin-7A		5	5	1					26659550	88282	N/A			2.4244e+07	2.4244e+07	0		2.0374e+07	1.97174e+07	1.71248e+07	3.92053e+07	1.74767e+07	4.03074e+07	1.89008e+07	3.92275e+07	1.52259e+07	1.48799e+07	0	0	0	0	0	0	2.4244e+07	0	0	0	0	0	0	0	0	0	0	0
P04279	P04279	Semenogelin-1;Alpha-inhibin-92;Alpha-inhibin-31;Seminal basic protein	SEMG1	Semenogelin-1							1		N/A	N/A	23927500			0	0	23927500		0	0	0	0	0	0	0	0	0	0	0	0	0	0	0	0	0	0	0	0	0	0	0	0	0	0	0	0
P58107;Q15149	P58107	Epiplakin	EPPK1	Epiplakin						2			N/A	N/A	23891000			0	0	23891000		0	0	0	0	0	0	0	0	0	0	0	0	0	0	0	0	0	0	0	0	0	0	0	0	0	0	0	0
Q96IY4	Q96IY4	Carboxypeptidase B2	CPB2	Carboxypeptidase B2		3	4		1		1		2.89254e+07	35927	10891000			2.37116e+07	2.37116e+07	2.37116e+07		0	6.34324e+06	7.52827e+06	8.62133e+06	0	0	4.02994e+07	4.60606e+07	3.98239e+07	1.73045e+07	0	0	0	0	0	0	0	0	0	0	0	0	0	0	0	2.37116e+07	0	0
P0DP09;A0A0B4J2D9	P0DP09;A0A0B4J2D9		IGKV1D-13	Immunoglobulin kappa variable 1-13;Immunoglobulin kappa variable 1D-13						1			N/A	N/A	23538000			0	0	23538000		0	0	0	0	0	0	0	0	0	0	0	0	0	0	0	0	0	0	0	0	0	0	0	0	0	0	0	0
O15537	O15537	Retinoschisin	RS1	Retinoschisin		5	2		1	3	2		2.8866e+07	68748	2.07427e+07			2.35265e+07	2.35265e+07	2.35265e+07		5.87518e+06	7.24581e+06	1.30921e+07	1.89925e+07	1.20615e+07	6.47341e+07	0	4.2684e+07	0	0	0	0	0	0	0	0	0	0	0	0	0	0	0	0	2.35265e+07	0	0	0
Q8TF72	Q8TF72	Protein Shroom3	SHROOM3	Protein Shroom3						1			N/A	N/A	23249000			0	0	23249000		0	0	0	0	0	0	0	0	0	0	0	0	0	0	0	0	0	0	0	0	0	0	0	0	0	0	0	0
Q8IZJ3	Q8IZJ3	C3 and PZP-like alpha-2-macroglobulin domain-containing protein 8	CPAMD8	C3 and PZP-like alpha-2-macroglobulin domain-containing protein 8		5	5	1	5	2	3		40060000	638315	1.57296e+07			2.30037e+07	2.30037e+07	2.30037e+07		2.29799e+07	2.7017e+07	7.85692e+06	2.16278e+07	1.96973e+07	6.75942e+07	1.53027e+07	1.18817e+07	2.02442e+07	1.58353e+07	0	0	2.91848e+07	0	0	0	0	0	0	1.59519e+07	2.21826e+07	1.45104e+07	3.8341e+07	0	1.78515e+07	0	0	0
P00918	P00918	Carbonic anhydrase 2	CA2	Carbonic anhydrase 2		1	4				1		23391500	N/A	2.10233e+07			2.29968e+07	0	2.29968e+07		0	0	0	1.98542e+07	0	0	1.70435e+07	1.23019e+07	4.10057e+07	2.47787e+07	0	0	0	0	0	0	0	0	0	0	0	0	0	0	0	0	0	0
CON__P19013;P19013	CON__P19013;P19013	Keratin, type II cytoskeletal 4	KRT4	;Keratin, type II cytoskeletal 4			1			1			17385000	N/A	28462000			22923500	0	22923500		0	0	0	0	0	0	0	0	22923500	0	0	0	0	0	0	0	0	0	0	0	0	0	0	0	0	0	0	0
Q96PD5;CON__ENSEMBL:ENSBTAP00000016285	Q96PD5	N-acetylmuramoyl-L-alanine amidase	PGLYRP2	N-acetylmuramoyl-L-alanine amidase		5	1	1		4	4		3.39937e+07	312840	1.73329e+07			2.28625e+07	2.28625e+07	2.28625e+07		1.6298e+07	1.78216e+07	2.41083e+07	9.2402e+06	3.11822e+07	3.85248e+07	0	0	0	0	0	0	0	0	0	0	0	0	2.28625e+07	0	0	0	0	0	0	0	0	0
Q8IUR6	Q8IUR6	Immunoglobulin kappa variable 1-13;Immunoglobulin kappa variable 1D-13	CREBRF	CREB3 regulatory factor						1			N/A	N/A	22850000			0	0	22850000		0	0	0	0	0	0	0	0	0	0	0	0	0	0	0	0	0	0	0	0	0	0	0	0	0	0	0	0
P12277	P12277	Creatine kinase B-type	CKB	Creatine kinase B-type		1	1						22842750	N/A	N/A			22842750	0	0		0	11545000	0	0	0	0	0	0	34140500	0	0	0	0	0	0	0	0	0	0	0	0	0	0	0	0	0	0	0
CON__Q1RMN8	CON__Q1RMN8	IGL taurus		IGL taurus						1			N/A	N/A	22655000			0	0	22655000		0	0	0	0	0	0	0	0	0	0	0	0	0	0	0	0	0	0	0	0	0	0	0	0	0	0	0	0
Q92765	Q92765	Secreted frizzled-related protein 3	FRZB	Secreted frizzled-related protein 3		2	1	1		4	4		2.64611e+07	598830	2.39767e+07			2.26497e+07	2.26497e+07	2.26497e+07		2.91309e+07	3.53521e+07	0	0	0	0	0	0	3.466e+06	0	0	0	2.26497e+07	0	0	0	0	0	0	0	0	0	0	0	0	0	0	0
Q14532;CON__Q14532	Q14532;CON__Q14532	Keratin, type I cuticular Ha2	KRT32	Keratin, type I cuticular Ha2;						1			N/A	N/A	22417000			0	0	22417000		0	0	0	0	0	0	0	0	0	0	0	0	0	0	0	0	0	0	0	0	0	0	0	0	0	0	0	0
A0A140G945;P02489	A0A140G945;P02489	Alpha-crystallin A chain;Alpha-crystallin A(1-172);Alpha-crystallin A(1-168);Alpha-crystallin A(1-162)	CRYAA	Alpha-crystallin A2 chain;Alpha-crystallin A chain		1	3			1			21165125	N/A	26975000			22327100	0	22327100		0	1.73631e+07	0	0	0	0	0	1.37127e+07	2.94977e+07	2.8735e+07	0	0	0	0	0	0	0	0	0	0	0	0	0	0	0	0	0	0
P05543	P05543	Thyroxine-binding globulin	SERPINA7	Thyroxine-binding globulin			2			1	2		43801900	N/A	7.78557e+06			22192100	0	22192100		0	0	0	0	0	0	0	0	4.06868e+07	3.69741e+06	0	0	0	0	0	0	0	0	0	0	0	0	0	0	0	0	0	0
P35555;P35556	P35555	Fibrillin-1	FBN1	Fibrillin-1		5	5		1	1	2		27900315	150300	1.03083e+07			2.21485e+07	2.21485e+07	2.21485e+07		9.34194e+06	7.06016e+06	5.73293e+06	1.51636e+07	1.3204e+07	1.45329e+08	5.23468e+06	2.34275e+06	1.42745e+07	3.80132e+06	0	0	0	0	0	0	0	0	0	0	0	0	0	0	2.21485e+07	0	0	0
P01704	P01704	Ig lambda chain V-II region TOG	IGLV2-14	Immunoglobulin lambda variable 2-14		1	4						21800480	N/A	N/A			21800480	0	0		0	0	9225400	0	0	0	18775500	18759500	37477500	24764500	0	0	0	0	0	0	0	0	0	0	0	0	0	0	0	0	0	0
P01599	P01599	Ig kappa chain V-I region Gal	IGKV1-17	Immunoglobulin kappa variable 1-17		5	1				1		2.48696e+07	N/A	3017200			2.17478e+07	0	2.17478e+07		1.00105e+07	2.95655e+06	6.88933e+06	6.18044e+07	1.67829e+07	3.20434e+07	0	0	0	0	0	0	0	0	0	0	0	0	0	0	0	0	0	0	0	0	0	0
Q9UJV9	Q9UJV9	Probable ATP-dependent RNA helicase DDX41	DDX41	Probable ATP-dependent RNA helicase DDX41						1	1		N/A	N/A	21679000			0	0	21679000		0	0	0	0	0	0	0	0	0	0	0	0	0	0	0	0	0	0	0	0	0	0	0	0	0	0	0	0
P62937;P0DN26;A0A0B4J2A2;A0A075B759;Q9Y536;F5H284	P62937	Peptidyl-prolyl cis-trans isomerase A;Peptidyl-prolyl cis-trans isomerase A, N-terminally processed	PPIA	Peptidyl-prolyl cis-trans isomerase A		3	3			1	1		21570000	N/A	21419000			2.15323e+07	0	21532250		0	5.18306e+07	0	1.04736e+07	1.90706e+07	2.73815e+07	0	0	5.38755e+06	1.50496e+07	0	0	0	0	0	0	0	0	0	0	0	0	0	0	0	0	0	0
P19022	P19022	Cadherin-2	CDH2	Cadherin-2		2	2			1	1		25446125	N/A	13629000			2.15071e+07	0	2.15071e+07		1.58957e+07	0	0	0	1.30178e+07	3.21392e+07	0	0	2.49757e+07	0	0	0	0	0	0	0	0	0	0	0	0	0	0	0	0	0	0	0
P00441	P00441	Superoxide dismutase [Cu-Zn]	SOD1	Superoxide dismutase [Cu-Zn]		1	2		1		1		33958750	139950	5462900			21495820	21495820	21495820		0	0	8.61257e+06	0	0	0	0	1.56081e+06	5.43141e+07	0	0	0	0	0	0	0	0	0	0	0	0	0	0	0	21495820	0	0	0
P00558;P07205	P00558	Phosphoglycerate kinase 1	PGK1	Phosphoglycerate kinase 1			1			1	1		42602000	N/A	10508800			2.12065e+07	0	2.12065e+07		0	0	0	0	0	0	0	2.12065e+07	0	0	0	0	0	0	0	0	0	0	0	0	0	0	0	0	0	0	0	0
P12259	P12259	Coagulation factor V;Coagulation factor V heavy chain;Coagulation factor V light chain	F5	Coagulation factor V		5	4	1					23531000	252290	N/A			21203129	21203129	0		1.71429e+07	1.3963e+07	9.92351e+06	1.06822e+07	1.1727e+07	2.55972e+07	1.48015e+07	7.23011e+07	1.46897e+07	0	0	0	21203129	0	0	0	0	0	0	0	0	0	0	0	0	0	0	0
Q14055	Q14055	Collagen alpha-2(IX) chain	COL9A2	Collagen alpha-2(IX) chain		4	5	1					2.30421e+07	4195000	N/A			2.11574e+07	21157425	0		1.04283e+07	1.86942e+07	1.20152e+07	0	9.424e+06	2.22986e+07	4.25836e+07	2.75007e+07	2.60614e+07	2.14107e+07	21157425	0	0	0	0	0	0	0	0	0	0	0	0	0	0	0	0	0
P13591	P13591	Neural cell adhesion molecule 1	NCAM1	Neural cell adhesion molecule 1			4						21035625	N/A	N/A			21035625	0	0		0	0	0	0	0	0	21894000	24613000	16128000	21507500	0	0	0	0	0	0	0	0	0	0	0	0	0	0	0	0	0	0
P35237	P35237	Serpin B6	SERPINB6	Serpin B6		1	1						20933250	N/A	N/A			20933250	0	0		0	33851000	0	0	0	0	0	0	0	8015500	0	0	0	0	0	0	0	0	0	0	0	0	0	0	0	0	0	0
Q5T750	Q5T750	Immunoglobulin kappa variable 3D-15	XP32	Skin-specific protein 32						1			N/A	N/A	20829000			0	0	20829000		0	0	0	0	0	0	0	0	0	0	0	0	0	0	0	0	0	0	0	0	0	0	0	0	0	0	0	0
P08571	P08571	Monocyte differentiation antigen CD14;Monocyte differentiation antigen CD14, urinary form;Monocyte differentiation antigen CD14, membrane-bound form	CD14	Monocyte differentiation antigen CD14			2			2	4		50828500	N/A	1.08057e+07			2.08114e+07	0	2.08114e+07		0	0	0	0	0	9.99655e+06	0	0	0	3.16262e+07	0	0	0	0	0	0	0	0	0	0	0	0	0	0	0	0	0	0
Q9NQ79	Q9NQ79	Cartilage acidic protein 1	CRTAC1	Cartilage acidic protein 1		5	4	1	2	6	4		27323700	704355	2.09176e+07			2.07819e+07	2.07819e+07	2.07819e+07		1.17468e+07	1.43914e+07	1.67244e+07	5.8396e+06	1.96508e+07	3.78785e+07	3.06477e+07	3.11306e+07	0	1.90275e+07	0	0	2.17942e+07	0	0	0	0	0	0	0	0	2.05257e+07	0	2.00259e+07	0	0	0	0
Q92823	Q92823	Neuronal cell adhesion molecule	NRCAM	Neuronal cell adhesion molecule		4	5						2.04716e+07	N/A	N/A			2.04716e+07	0	0		0	17514000	15578000	9102300	1.41885e+07	45582000	27479500	7.2398e+06	25346500	22214000	0	0	0	0	0	0	0	0	0	0	0	0	0	0	0	0	0	0
P05452;CON__Q2KIS7	P05452	Tetranectin	CLEC3B	Tetranectin		4	5	1		7	4		1.9581e+07	1243800	2.28352e+07			2.04124e+07	2.04124e+07	2.04124e+07		2.88803e+07	1.39856e+07	2.41287e+07	2.88814e+07	0	1.58913e+07	1.35593e+07	1.19607e+07	2.58587e+07	2.05657e+07	0	0	2.04124e+07	0	0	0	0	0	0	0	0	0	0	0	0	0	0	0
CON__Q2UVX4	CON__Q2UVX4	Taurus C3		Taurus C3					1	1	1		N/A	195510	30444000			0	20361170	20361170		0	0	0	0	0	0	0	0	0	0	0	0	0	0	0	0	0	0	0	0	0	0	0	0	0	20361170	0	0
Q99878;Q96KK5;Q71UI9;P0C0S5;Q9BTM1;Q16777;Q93077;Q7L7L0;Q6FI13;P20671;P0C0S8;P04908;Q96QV6;P16104;Q8IUE6	Q99878;Q96KK5;Q71UI9;P0C0S5;Q9BTM1;Q16777;Q93077;Q7L7L0;Q6FI13;P20671;P0C0S8;P04908;Q96QV6;P16104;Q8IUE6	Histone H2A type 1-J;Histone H2A type 1-H;Histone H2A.V;Histone H2A.Z;Histone H2A.J;Histone H2A type 2-C;Histone H2A type 1-C;Histone H2A type 3;Histone H2A type 2-A;Histone H2A type 1-D;Histone H2A type 1;Histone H2A type 1-B/E;Histone H2A type 1-A;Histone H2AX;Histone H2A type 2-B	HIST1H2AJ;HIST1H2AH;H2AFV;H2AFZ;H2AFJ;HIST2H2AC;HIST1H2AC;HIST3H2A;HIST2H2AA3;HIST1H2AD;HIST1H2AG;HIST1H2AB;HIST1H2AA;H2AFX;HIST2H2AB	Histone H2A type 1-J;Histone H2A type 1-H;Histone H2A.V;Histone H2A.Z;Histone H2A.J;Histone H2A type 2-C;Histone H2A type 1-C;Histone H2A type 3;Histone H2A type 2-A;Histone H2A type 1-D;Histone H2A type 1;Histone H2A type 1-B/E;Histone H2A type 1-A;Histon						1	2		N/A	N/A	2.03071e+07			0	0	2.03071e+07		0	0	0	0	0	0	0	0	0	0	0	0	0	0	0	0	0	0	0	0	0	0	0	0	0	0	0	0
Q9Y6R7	Q9Y6R7	IgGFc-binding protein	FCGBP	IgGFc-binding protein		5	2			1	2		2.26021e+07	N/A	1.48759e+07			2.02842e+07	0	2.02842e+07		1.46262e+07	5.62446e+07	1.08762e+07	1.69026e+07	7.22201e+06	2.86228e+07	0	0	0	7.49524e+06	0	0	0	0	0	0	0	0	0	0	0	0	0	0	0	0	0	0
P23378	P23378	Glycine dehydrogenase (decarboxylating), mitochondrial	GLDC	Glycine dehydrogenase (decarboxylating), mitochondrial		1	1						20270500	N/A	N/A			20270500	0	0		0	15188000	0	0	0	0	0	0	0	25353000	0	0	0	0	0	0	0	0	0	0	0	0	0	0	0	0	0	0
P04792	P04792	Heat shock protein beta-1	HSPB1	Heat shock protein beta-1		2	2			5	3		30131375	N/A	1.51306e+07			2.01309e+07	0	2.01309e+07		0	1.50377e+07	0	4.43237e+07	0	1.40636e+07	0	7.0986e+06	0	0	0	0	0	0	0	0	0	0	0	0	0	0	0	0	0	0	0	0
Q9Y5W5	Q9Y5W5	Wnt inhibitory factor 1	WIF1	Wnt inhibitory factor 1		5	5	4	5	8	4		37448720	2.55473e+06	1.86881e+07			2.0056e+07	2.0056e+07	2.0056e+07		4.06798e+07	2.50093e+07	2.42019e+07	1.56624e+07	2.76882e+07	3.27776e+07	2.50165e+06	2.81522e+06	1.65507e+07	1.26735e+07	0	4.40038e+07	1.428e+07	1.00754e+07	0	0	2.75326e+07	0	0	9.97411e+06	2.35697e+07	0	3.00095e+07	0	1.21416e+07	0	8.91743e+06	0
P04075	P04075	Fructose-bisphosphate aldolase A	ALDOA	Fructose-bisphosphate aldolase A		4	1			1	1		20693330	N/A	16493500			1.94934e+07	0	1.94934e+07		0	4.29186e+07	7.24031e+06	9.6302e+06	6.14772e+06	0	0	0	0	3.15301e+07	0	0	0	0	0	0	0	0	0	0	0	0	0	0	0	0	0	0
P29622	P29622	Kallistatin	SERPINA4	Kallistatin		1	4			5	4		17793100	N/A	2.02093e+07			1.93464e+07	0	1.93464e+07		1.83998e+07	0	0	0	0	2.02791e+07	0	1.71657e+07	1.73429e+07	2.35443e+07	0	0	0	0	0	0	0	0	0	0	0	0	0	0	0	0	0	0
Q92520	Q92520	Protein FAM3C	FAM3C	Protein FAM3C		3	1	1			1		25097250	459880	1.49527e+07			1.93003e+07	1.93003e+07	1.93003e+07		0	1.25627e+07	1.7754e+07	2.06728e+07	0	2.62116e+07	0	0	0	0	0	0	0	1.93003e+07	0	0	0	0	0	0	0	0	0	0	0	0	0	0
P08294	P08294	Extracellular superoxide dismutase [Cu-Zn]	SOD3	Extracellular superoxide dismutase [Cu-Zn]		2	3			6	4		15634240	N/A	2.08945e+07			1.91411e+07	0	1.91411e+07		0	9.90486e+06	3.27189e+07	0	0	1.03643e+07	0	1.87276e+07	2.39896e+07	0	0	0	0	0	0	0	0	0	0	0	0	0	0	0	0	0	0	0
P08253	P08253	72 kDa type IV collagenase;PEX	MMP2	72 kDa type IV collagenase		1	3		1				23707750	770170	N/A			19120234	19120234	0		0	0	0	1.83083e+07	0	2.28674e+07	1.35645e+07	0	2.17407e+07	0	0	0	0	0	0	0	0	0	0	0	0	0	0	19120234	0	0	0	0
P31949	P31949	Protein S1-A11;Protein S1-A11, N-terminally processed	S100A11	Protein S1-A11						1			N/A	N/A	18979000			0	0	18979000		0	0	0	0	0	0	0	0	0	0	0	0	0	0	0	0	0	0	0	0	0	0	0	0	0	0	0	0
P09972	P09972	Fructose-bisphosphate aldolase C	ALDOC	Fructose-bisphosphate aldolase C		1	4						18851250	N/A	N/A			18851250	0	0		0	42548500	0	0	0	0	10826000	24723500	6953050	9205200	0	0	0	0	0	0	0	0	0	0	0	0	0	0	0	0	0	0
P18065	P18065	Insulin-like growth factor-binding protein 2	IGFBP2	Insulin-like growth factor-binding protein 2		1	3	1	1	1	1		28208500	434125	1.84623e+07			1.88284e+07	1.88284e+07	1.88284e+07		0	0	9.24648e+06	0	0	1.04316e+07	0	1.20746e+07	4.35608e+07	0	0	0	1.66691e+07	0	0	0	0	0	0	0	0	0	0	0	0	0	2.09876e+07	0
Q5VTT5	Q5VTT5	Myomesin-3	MYOM3	Myomesin-3					1				N/A	18812000	N/A			0	18812000	0		0	0	0	0	0	0	0	0	0	0	0	0	0	0	0	0	0	0	0	0	0	0	0	0	0	18812000	0	0
P01033	P01033	Metalloproteinase inhibitor 1	TIMP1	Metalloproteinase inhibitor 1			4		1	3	2		35799500	965840	8485070			18658919	18658919	18658919		0	0	0	0	0	0	8.13003e+06	4.20538e+07	1.61251e+07	8.32679e+06	0	0	0	0	0	0	0	0	0	0	0	0	0	0	18658919	0	0	0
P51693	P51693	Amyloid-like protein 1;C3	APLP1	Amyloid-like protein 1			1		1	2	3		64504500	212220	1.31048e+07			1.86058e+07	1.86058e+07	1.86058e+07		0	0	0	0	0	0	0	0	1.86058e+07	0	0	0	0	0	0	0	0	0	0	0	0	0	0	1.86058e+07	0	0	0	0
Q99435	Q99435	Protein kinase C-binding protein NELL2	NELL2	Protein kinase C-binding protein NELL2			5						18597260	N/A	N/A			18597260	0	0		0	0	0	0	0	2.1457e+07	11849000	39498000	9070300	11112000	0	0	0	0	0	0	0	0	0	0	0	0	0	0	0	0	0	0
O14773	O14773	Tripeptidyl-peptidase 1	TPP1	Tripeptidyl-peptidase 1		4	5	1		5	3		2.72879e+07	177380	1.1114e+07			1.85934e+07	1.85934e+07	1.85934e+07		8.5891e+06	4.00895e+06	6.58748e+06	0	1.08216e+07	2.22619e+07	4.71445e+07	2.60235e+07	1.80405e+07	2.38628e+07	0	0	1.85934e+07	0	0	0	0	0	0	0	0	0	0	0	0	0	0	0
P00748	P00748	Coagulation factor XII;Coagulation factor XIIa heavy chain;Beta-factor XIIa part 1;Coagulation factor XIIa light chain	F12	Coagulation factor XII			1	1		1	3		11482500	536120	2.47206e+07			1.84835e+07	1.84835e+07	1.84835e+07		0	0	0	0	0	0	0	0	1.84835e+07	0	0	0	1.84835e+07	0	0	0	0	0	0	0	0	0	0	0	0	0	0	0
Q13867	Q13867	Bleomycin hydrolase	BLMH	Bleomycin hydrolase						4	2		N/A	N/A	1.80759e+07			0	0	1.80759e+07		0	0	0	0	0	0	0	0	0	0	0	0	0	0	0	0	0	0	0	0	0	0	0	0	0	0	0	0
Q96QA5	Q96QA5	Gasdermin-A	GSDMA	Gasdermin-A						1			N/A	N/A	17707000			0	0	17707000		0	0	0	0	0	0	0	0	0	0	0	0	0	0	0	0	0	0	0	0	0	0	0	0	0	0	0	0
P02656	P02656	Apolipoprotein C-III	APOC3	Apolipoprotein C-III		4	5				1		1.81778e+07	N/A	12709500			17631000	0	17631000		8.13363e+06	5.0009e+06	7.39038e+06	2.1666e+07	0	8.04789e+06	2.95359e+07	4.36909e+07	1.80055e+07	1.72078e+07	0	0	0	0	0	0	0	0	0	0	0	0	0	0	0	0	0	0
CON__P20930;P20930	CON__P20930;P20930	Filaggrin	FLG	;Filaggrin		1				5	6		19222000	N/A	1.74495e+07			1.75972e+07	0	1.75972e+07		0	0	0	1.75972e+07	0	0	0	0	0	0	0	0	0	0	0	0	0	0	0	0	0	0	0	0	0	0	0	0
P02549	P02549	Spectrin alpha chain, erythrocytic 1	SPTA1	Spectrin alpha chain, erythrocytic 1			4						17530600	N/A	N/A			17530600	0	0		0	0	0	0	0	7618400	13644000	36820500	12039500	0	0	0	0	0	0	0	0	0	0	0	0	0	0	0	0	0	0	0
P05067	P05067	Amyloid beta A4 protein;N-APP;Soluble APP-alpha;Soluble APP-beta;C99;Beta-amyloid protein 42;Beta-amyloid protein 4;C83;P3(42);P3(4);C8;Gamma-secretase C-terminal fragment 59;Gamma-secretase C-terminal fragment 57;Gamma-secretase C-terminal fragment 5;C31	APP	Amyloid-beta A4 protein		4	4	1		4	2		2.21728e+07	651480	1.41336e+07			1.75223e+07	1.75223e+07	1.75223e+07		7.72483e+06	1.47163e+07	9.32827e+06	0	1.08661e+07	2.65331e+07	8.96159e+06	5.46139e+07	7.43464e+06	0	0	0	1.75223e+07	0	0	0	0	0	0	0	0	0	0	0	0	0	0	0
P00966	P00966	Argininosuccinate synthase	ASS1	Argininosuccinate synthase		1	2						1.73897e+07	N/A	N/A			1.73897e+07	0	0		0	0	9663000	0	0	0	0	0	21351000	21155000	0	0	0	0	0	0	0	0	0	0	0	0	0	0	0	0	0	0
CON__P12035;P12035	CON__P12035;P12035	Keratin, type II cytoskeletal 3	KRT3	;Keratin, type II cytoskeletal 3		1				1			8732500	N/A	25864000			17298250	0	17298250		0	0	17298250	0	0	0	0	0	0	0	0	0	0	0	0	0	0	0	0	0	0	0	0	0	0	0	0	0
CON__P17690	CON__P17690	Taurus APOH		Taurus APOH		1	4						17244400	N/A	N/A			17244400	0	0		0	0	0	0	9483500	13289000	19266000	0	29286500	14897000	0	0	0	0	0	0	0	0	0	0	0	0	0	0	0	0	0	0
P78509	P78509	Reelin	RELN	Reelin		1	1						17198400	N/A	N/A			17198400	0	0		0	0	0	0	13729500	20667300	0	0	0	0	0	0	0	0	0	0	0	0	0	0	0	0	0	0	0	0	0	0
Q96KN2	Q96KN2	Beta-Ala-His dipeptidase	CNDP1	Beta-Ala-His dipeptidase			1						17197000	N/A	N/A			17197000	0	0		0	0	0	0	0	0	0	0	0	17197000	0	0	0	0	0	0	0	0	0	0	0	0	0	0	0	0	0	0
Q02818	Q02818	Nucleobindin-1	NUCB1	Nucleobindin-1						2	3		N/A	N/A	17182500			0	0	17182500		0	0	0	0	0	0	0	0	0	0	0	0	0	0	0	0	0	0	0	0	0	0	0	0	0	0	0	0
Q99574	Q99574	Neuroserpin	SERPINI1	Neuroserpin		2	5			7	3		18623000	N/A	1.60595e+07			1.7115e+07	0	1.7115e+07		1.32643e+07	1.9624e+07	0	0	0	2.20125e+07	2.41704e+07	1.19928e+07	1.65342e+07	1.2207e+07	0	0	0	0	0	0	0	0	0	0	0	0	0	0	0	0	0	0
Q96C10	Q96C10	Probable ATP-dependent RNA helicase DHX58	DHX58	Probable ATP-dependent RNA helicase DHX58		1							17034000	N/A	N/A			17034000	0	0		0	17034000	0	0	0	0	0	0	0	0	0	0	0	0	0	0	0	0	0	0	0	0	0	0	0	0	0	0
P12109	P12109	Collagen alpha-1(VI) chain	COL6A1	Collagen alpha-1(VI) chain			3	1					22631000	167450	N/A			1.70151e+07	1.70151e+07	0		0	0	0	0	0	6.62117e+06	1.22788e+07	3.21453e+07	0	0	0	0	1.70151e+07	0	0	0	0	0	0	0	0	0	0	0	0	0	0	0
P63104	P63104	14-3-3 protein zeta/delta	YWHAZ	14-3-3 protein zeta/delta			4			1	1		20095250	N/A	10493650			1.68947e+07	0	1.68947e+07		0	0	0	0	0	0	1.70299e+07	1.54043e+07	2.08539e+07	1.42908e+07	0	0	0	0	0	0	0	0	0	0	0	0	0	0	0	0	0	0
P24593	P24593	Insulin-like growth factor-binding protein 5	IGFBP5	Insulin-like growth factor-binding protein 5							1		N/A	N/A	1.68383e+07			0	0	1.68383e+07		0	0	0	0	0	0	0	0	0	0	0	0	0	0	0	0	0	0	0	0	0	0	0	0	0	0	0	0
P05154	P05154	Plasma serine protease inhibitor	SERPINA5	Plasma serine protease inhibitor		4	1			5	4		23276800	N/A	1.32111e+07			1.6806e+07	0	1.6806e+07		1.02308e+07	0	2.20479e+07	2.09086e+07	1.19579e+07	1.88848e+07	0	0	0	0	0	0	0	0	0	0	0	0	0	0	0	0	0	0	0	0	0	0
P22735	P22735	Protein-glutamine gamma-glutamyltransferase K	TGM1	Protein-glutamine gamma-glutamyltransferase K						4	2		N/A	N/A	1.67399e+07			0	0	1.67399e+07		0	0	0	0	0	0	0	0	0	0	0	0	0	0	0	0	0	0	0	0	0	0	0	0	0	0	0	0
Q13228	Q13228	Selenium-binding protein 1	SELENBP1	Methanethiol oxidase			1						16679000	N/A	N/A			16679000	0	0		0	0	0	0	0	0	0	0	0	16679000	0	0	0	0	0	0	0	0	0	0	0	0	0	0	0	0	0	0
P00338;Q6ZMR3	P00338	L-lactate dehydrogenase A chain	LDHA	L-lactate dehydrogenase A chain				1		3	2		N/A	36552	19765100			0	1.6477e+07	1.6477e+07		0	0	0	0	0	0	0	0	0	0	0	0	1.6477e+07	0	0	0	0	0	0	0	0	0	0	0	0	0	0	0
P02511	P02511	Alpha-crystallin B chain	CRYAB	Alpha-crystallin B chain		1							16474000	N/A	N/A			16474000	0	0		0	16474000	0	0	0	0	0	0	0	0	0	0	0	0	0	0	0	0	0	0	0	0	0	0	0	0	0	0
P39060	P39060	Collagen alpha-1(XVIII) chain;Endostatin	COL18A1	Collagen alpha-1(XVIII) chain		2	1			1			2.11437e+07	N/A	2449000			16470000	0	16470000		0	0	0	1.45906e+07	1.05712e+07	2.42481e+07	0	0	0	0	0	0	0	0	0	0	0	0	0	0	0	0	0	0	0	0	0	0
P13798	P13798	Acylamino-acid-releasing enzyme	APEH	Acylamino-acid-releasing enzyme			1						16362000	N/A	N/A			16362000	0	0		0	0	0	0	0	0	0	0	16362000	0	0	0	0	0	0	0	0	0	0	0	0	0	0	0	0	0	0	0
CON__P05787;P05787	CON__P05787;P05787	Keratin, type II cytoskeletal 8	KRT8	;Keratin, type II cytoskeletal 8			2			2			9586000	N/A	23135000			16360500	0	16360500		0	0	0	0	0	9.67874e+06	0	0	2.30423e+07	0	0	0	0	0	0	0	0	0	0	0	0	0	0	0	0	0	0	0
CON__P08727;P08727;CON__P05784;P05783	CON__P08727;P08727	Keratin, type I cytoskeletal 19	KRT19	;Keratin, type I cytoskeletal 19						1	1		N/A	N/A	16222000			0	0	16222000		0	0	0	0	0	0	0	0	0	0	0	0	0	0	0	0	0	0	0	0	0	0	0	0	0	0	0	0
P07451	P07451	Carbonic anhydrase 3	CA3	Carbonic anhydrase 3			2		1				24184000	296230	N/A			16221410	16221410	0		0	0	0	0	0	0	1.08447e+07	2.15981e+07	0	0	0	0	0	0	0	0	0	0	0	0	0	0	0	0	0	0	16221410	0
Q9Y4C0;Q9HDB5	Q9Y4C0	Neurexin-3	NRXN3	Neurexin-3			2						16193600	N/A	N/A			16193600	0	0		0	0	0	0	0	0	0	24274500	8.1127e+06	0	0	0	0	0	0	0	0	0	0	0	0	0	0	0	0	0	0	0
P02545;P20700;Q03252	P02545	Prelamin-A/C;Lamin-A/C	LMNA	Prelamin-A/C						1			N/A	N/A	16180000			0	0	16180000		0	0	0	0	0	0	0	0	0	0	0	0	0	0	0	0	0	0	0	0	0	0	0	0	0	0	0	0
Q86VD1	Q86VD1	MORC family CW-type zinc finger protein 1	MORC1	MORC family CW-type zinc finger protein 1		1							16037000	N/A	N/A			16037000	0	0		0	0	0	16037000	0	0	0	0	0	0	0	0	0	0	0	0	0	0	0	0	0	0	0	0	0	0	0	0
O95406	O95406	Protein cornichon homolog 1	CNIH1	Protein cornichon homolog 1					1				N/A	15919000	N/A			0	15919000	0		0	0	0	0	0	0	0	0	0	0	0	0	0	0	0	0	0	0	0	0	0	0	0	0	0	0	0	15919000
Q08188	Q08188	Protein-glutamine gamma-glutamyltransferase E;Protein-glutamine gamma-glutamyltransferase E 5 kDa catalytic chain;Protein-glutamine gamma-glutamyltransferase E 27 kDa non-catalytic chain	TGM3	Protein-glutamine gamma-glutamyltransferase E		1	1			3	1		6505350	N/A	20055750			15538950	0	15538950		1.89161e+07	0	0	0	0	0	0	0	0	1.21618e+07	0	0	0	0	0	0	0	0	0	0	0	0	0	0	0	0	0	0
P20933	P20933	N(4)-(beta-N-acetylglucosaminyl)-L-asparaginase;Glycosylasparaginase alpha chain;Glycosylasparaginase beta chain	AGA	N(4)-(beta-N-acetylglucosaminyl)-L-asparaginase			1						15359000	N/A	N/A			15359000	0	0		0	0	0	0	0	0	0	0	15359000	0	0	0	0	0	0	0	0	0	0	0	0	0	0	0	0	0	0	0
Q13510	Q13510	Acid ceramidase;Acid ceramidase subunit alpha;Acid ceramidase subunit beta	ASAH1	Acid ceramidase			4						14606950	N/A	N/A			14606950	0	0		0	0	0	0	0	0	1.47745e+07	19603000	12381300	11669000	0	0	0	0	0	0	0	0	0	0	0	0	0	0	0	0	0	0
A0A0C4DH67;A0A0C4DH69;A0A075B6S5	A0A0C4DH67;A0A0C4DH69;A0A075B6S5		IGKV1-8;IGKV1-9;IGKV1-27	Immunoglobulin kappa variable 1-8;Immunoglobulin kappa variable 1-9;Immunoglobulin kappa variable 1-27		1	2			1			16146900	N/A	9887100			14581950	0	14581950		2.24876e+07	0	0	0	0	0	0	7.66598e+06	1.35923e+07	0	0	0	0	0	0	0	0	0	0	0	0	0	0	0	0	0	0	0
P04040	P04040	Catalase	CAT	Catalase		3	5				1		14163425	N/A	15825000			1.4348e+07	0	1.4348e+07		3.0152e+06	0	0	1.89144e+06	1.22972e+07	7.64588e+06	9.76242e+06	5.50392e+07	1.60617e+07	9.07132e+06	0	0	0	0	0	0	0	0	0	0	0	0	0	0	0	0	0	0
P30086	P30086	Phosphatidylethanolamine-binding protein 1;Hippocampal cholinergic neurostimulating peptide	PEBP1	Phosphatidylethanolamine-binding protein 1		1			1	1			37264000	242100	5416100			14307400	14307400	14307400		0	14307400	0	0	0	0	0	0	0	0	0	0	0	0	0	0	0	0	0	0	0	0	0	0	0	0	0	14307400
REV__O15016	REV__O15016		TRIM66	Tripartite motif-containing protein 66		1							14153000	N/A	N/A			14153000	0	0		0	0	0	0	14153000	0	0	0	0	0	0	0	0	0	0	0	0	0	0	0	0	0	0	0	0	0	0	0
Q6ZVX7	Q6ZVX7	F-box only protein 5	NCCRP1	F-box only protein 5						1			N/A	N/A	13954000			0	0	13954000		0	0	0	0	0	0	0	0	0	0	0	0	0	0	0	0	0	0	0	0	0	0	0	0	0	0	0	0
P02730	P02730	Band 3 anion transport protein	SLC4A1	Band 3 anion transport protein			4	1			1		19236000	507630	4946000			1.37329e+07	1.37329e+07	1.37329e+07		0	0	0	0	0	0	1.18889e+07	1.8262e+07	1.16197e+07	1.31611e+07	0	0	0	0	1.37329e+07	0	0	0	0	0	0	0	0	0	0	0	0	0
P01714	P01714	Ig lambda chain V-III region SH	IGLV3-19	Immunoglobulin lambda variable 3-19						4	4		N/A	N/A	1.37244e+07			0	0	1.37244e+07		0	0	0	0	0	0	0	0	0	0	0	0	0	0	0	0	0	0	0	0	0	0	0	0	0	0	0	0
CON__Q6KB66-1;Q6KB66;CON__Q0VBK2	CON__Q6KB66-1;Q6KB66	Keratin, type II cytoskeletal 8	KRT80	;Keratin, type II cytoskeletal 8						4	2		N/A	N/A	1.34333e+07			0	0	1.34333e+07		0	0	0	0	0	0	0	0	0	0	0	0	0	0	0	0	0	0	0	0	0	0	0	0	0	0	0	0
O60938	O60938	Keratocan	KERA	Keratocan			4			2	1		13908550	N/A	1.27443e+07			13409600	0	13409600		0	0	0	0	0	0	6.29064e+06	3.75431e+06	2.22419e+07	2.13515e+07	0	0	0	0	0	0	0	0	0	0	0	0	0	0	0	0	0	0
P07585	P07585	Decorin	DCN	Decorin		2	1						13387500	N/A	N/A			13387500	0	0		0	13645000	10184000	0	0	0	0	0	16333500	0	0	0	0	0	0	0	0	0	0	0	0	0	0	0	0	0	0	0
P20849	P20849	Collagen alpha-1(IX) chain	COL9A1	Collagen alpha-1(IX) chain							2		N/A	N/A	1.32473e+07			0	0	1.32473e+07		0	0	0	0	0	0	0	0	0	0	0	0	0	0	0	0	0	0	0	0	0	0	0	0	0	0	0	0
Q15517	Q15517	Corneodesmosin	CDSN	Corneodesmosin						1			N/A	N/A	13225000			0	0	13225000		0	0	0	0	0	0	0	0	0	0	0	0	0	0	0	0	0	0	0	0	0	0	0	0	0	0	0	0
Q16610	Q16610	Extracellular matrix protein 1	ECM1	Extracellular matrix protein 1		1	1		1	3	3		19117000	308920	13355200			1.3186e+07	1.3186e+07	1.3186e+07		0	0	0	0	1.70521e+07	9.31995e+06	0	0	0	0	0	0	0	0	0	0	0	0	0	0	0	0	0	0	0	0	1.3186e+07	0
Q12860	Q12860	Contactin-1	CNTN1	Contactin-1		3	1						12904650	N/A	N/A			12904650	0	0		0	8293000	11052000	3932600	0	0	0	0	2.8341e+07	0	0	0	0	0	0	0	0	0	0	0	0	0	0	0	0	0	0	0
O00142	O00142	Thymidine kinase 2, mitochondrial	TK2	Thymidine kinase 2, mitochondrial						1			N/A	N/A	12819000			0	0	12819000		0	0	0	0	0	0	0	0	0	0	0	0	0	0	0	0	0	0	0	0	0	0	0	0	0	0	0	0
P98164	P98164	Low-density lipoprotein receptor-related protein 2	LRP2	Low-density lipoprotein receptor-related protein 2		3	2				1		13228930	N/A	7151900			1.22161e+07	0	1.22161e+07		0	8.2034e+06	1.02234e+07	0	1.13592e+07	2.41811e+07	0	0	7.11333e+06	0	0	0	0	0	0	0	0	0	0	0	0	0	0	0	0	0	0	0
P48741;P17066	P48741;P17066	Putative heat shock 7 kDa protein 7;Heat shock 7 kDa protein 6	HSPA7;HSPA6	Putative heat shock 7 kDa protein 7;Heat shock 7 kDa protein 6						1			N/A	N/A	12194000			0	0	12194000		0	0	0	0	0	0	0	0	0	0	0	0	0	0	0	0	0	0	0	0	0	0	0	0	0	0	0	0
Q92752	Q92752	Tenascin-R	TNR	Tenascin-R			1						12162500	N/A	N/A			12162500	0	0		0	0	0	0	0	0	0	0	12162500	0	0	0	0	0	0	0	0	0	0	0	0	0	0	0	0	0	0	0
P07358	P07358	Complement component C8 beta chain	C8B	Complement component C8 beta chain		5	2	1			1		1.45397e+07	132220	7081000			1.21101e+07	1.21101e+07	1.21101e+07		1.87902e+07	1.11725e+07	1.00577e+07	8.85956e+06	2.53293e+07	4.37664e+06	0	0	0	6.18479e+06	0	0	1.21101e+07	0	0	0	0	0	0	0	0	0	0	0	0	0	0	0
O43681	O43681	ATPase ASNA1	ASNA1	ATPase ASNA1					1				N/A	11872000	N/A			0	11872000	0		0	0	0	0	0	0	0	0	0	0	0	0	0	0	0	0	0	0	0	0	0	11872000	0	0	0	0	0	0
P01743;P0DP01;A0A0C4DH29;A0A0B4J2H0;P01742	P01743;P0DP01;A0A0C4DH29;A0A0B4J2H0;P01742	Ig heavy chain V-I region HG3;Ig heavy chain V-I region EU	IGHV1-3;IGHV1-69-2	Immunoglobulin heavy variable 1-46;Immunoglobulin heavy variable 1-8;Immunoglobulin heavy variable 1-3;Immunoglobulin heavy variable 1-69D;Immunoglobulin heavy variable 1-69		1	4			1	1		10489910	N/A	15243500			1.18481e+07	0	1.18481e+07		0	0	0	4.90011e+07	0	0	2.32107e+06	1.91226e+06	3.28536e+06	2.72062e+06	0	0	0	0	0	0	0	0	0	0	0	0	0	0	0	0	0	0
Q6UWP8	Q6UWP8	Suprabasin	SBSN	Suprabasin						5	4		N/A	N/A	1.15816e+07			0	0	1.15816e+07		0	0	0	0	0	0	0	0	0	0	0	0	0	0	0	0	0	0	0	0	0	0	0	0	0	0	0	0
Q8N475	Q8N475	Follistatin-related protein 5	FSTL5	Follistatin-related protein 5		1	2						1.15802e+07	N/A	N/A			1.15802e+07	0	0		0	13380000	0	0	0	16239000	0	0	5121500	0	0	0	0	0	0	0	0	0	0	0	0	0	0	0	0	0	0	0
P68363;Q9BQE3;Q71U36	P68363;Q9BQE3;Q71U36	Tubulin alpha-1B chain;Tubulin alpha-1C chain;Tubulin alpha-1A chain	TUBA1B	Tubulin alpha-1B chain;Tubulin alpha-1C chain;Tubulin alpha-1A chain						1			N/A	N/A	11556000			0	0	11556000		0	0	0	0	0	0	0	0	0	0	0	0	0	0	0	0	0	0	0	0	0	0	0	0	0	0	0	0
Q99878;Q96KK5;Q9BTM1;Q16777;Q93077;Q7L7L0;Q6FI13;P20671;P0C0S8;P04908;Q71UI9;P0C0S5;Q8IUE6;Q96QV6;P16104	Q99878;Q96KK5;Q9BTM1;Q16777;Q93077;Q7L7L0;Q6FI13;P20671;P0C0S8;P04908;Q71UI9;P0C0S5;Q8IUE6;Q96QV6;P16104	Histone H2A type 1-J;Histone H2A type 1-H;Histone H2A.J;Histone H2A type 2-C;Histone H2A type 1-C;Histone H2A type 3;Histone H2A type 2-A;Histone H2A type 1-D;Histone H2A type 1;Histone H2A type 1-B/E;Histone H2A.V;Histone H2A.Z;Histone H2A type 2-B;Histone H2A type 1-A;Histone H2AX	HIST1H2AJ;HIST1H2AH;H2AFJ;HIST2H2AC;HIST1H2AC;HIST3H2A;HIST2H2AA3;HIST1H2AD;HIST1H2AG;HIST1H2AB;H2AFV;H2AFZ;HIST2H2AB;HIST1H2AA;H2AFX	Histone H2A type 1-J;Histone H2A type 1-H;Histone H2A.J;Histone H2A type 2-C;Histone H2A type 1-C;Histone H2A type 3;Histone H2A type 2-A;Histone H2A type 1-D;Histone H2A type 1;Histone H2A type 1-B/E;Histone H2A.V;Histone H2A.Z;Histone H2A type 2-B;Histon			4						11175025	N/A	N/A			11175025	0	0		0	0	0	0	0	0	10521000	13506500	8662600	12010000	0	0	0	0	0	0	0	0	0	0	0	0	0	0	0	0	0	0
Q08629	Q08629	Testican-1	SPOCK1	Testican-1		3	1	1		6	4		7.56744e+06	163740	13115485			10772556	10772556	1.07726e+07		8.02834e+06	1.08749e+07	0	0	8.36864e+06	1.58184e+07	0	0	0	0	0	0	0	0	0	0	10772556	0	0	0	0	0	0	0	0	0	0	0
O95428	O95428	Papilin	PAPLN	Papilin			1						10755000	N/A	N/A			10755000	0	0		0	0	0	0	0	0	0	10755000	0	0	0	0	0	0	0	0	0	0	0	0	0	0	0	0	0	0	0	0
O00391	O00391	Sulfhydryl oxidase 1	QSOX1	Sulfhydryl oxidase 1		2	2						1.05961e+07	N/A	N/A			1.05961e+07	0	0		0	11940500	8717700	0	0	9661700	0	0	1.20646e+07	0	0	0	0	0	0	0	0	0	0	0	0	0	0	0	0	0	0	0
Q13835	Q13835	Plakophilin-1	PKP1	Plakophilin-1						3			N/A	N/A	1.04841e+07			0	0	1.04841e+07		0	0	0	0	0	0	0	0	0	0	0	0	0	0	0	0	0	0	0	0	0	0	0	0	0	0	0	0
P14618	P14618	Pyruvate kinase PKM	PKM	Pyruvate kinase PKM		1	1	1		3	1		11611650	1549200	12055075			1.04275e+07	1.04275e+07	1.04275e+07		0	0	0	0	7.25496e+06	0	0	1.36001e+07	0	0	0	0	1.04275e+07	0	0	0	0	0	0	0	0	0	0	0	0	0	0	0
CON__Q9Z2K1;CON__Q3ZAW8	CON__Q9Z2K1;CON__Q3ZAW8	KRT mouse		KRT mouse						1			N/A	N/A	10404000			0	0	10404000		0	0	0	0	0	0	0	0	0	0	0	0	0	0	0	0	0	0	0	0	0	0	0	0	0	0	0	0
P06681	P06681	Complement C2;Complement C2b fragment;Complement C2a fragment	C2	Complement C2		3			1	2	3		10507700	412030	1.14705e+07			9.92083e+06	9.92083e+06	9.92083e+06		0	1.05584e+07	7.78554e+06	1.14185e+07	0	0	0	0	0	0	0	0	0	0	0	0	0	0	0	0	0	0	0	0	0	0	9.92083e+06	0
CON__Q9R0H5	CON__Q9R0H5	KRT mouse		KRT mouse						1			N/A	N/A	9882400			0	0	9882400		0	0	0	0	0	0	0	0	0	0	0	0	0	0	0	0	0	0	0	0	0	0	0	0	0	0	0	0
P0DMV9;P0DMV8	P0DMV9;P0DMV8	Heat shock 7 kDa protein 1B;Heat shock 7 kDa protein 1A	HSPA1B;HSPA1A	Heat shock 7 kDa protein 1B;Heat shock 7 kDa protein 1A						2	1		N/A	N/A	9.73373e+06			0	0	9.73373e+06		0	0	0	0	0	0	0	0	0	0	0	0	0	0	0	0	0	0	0	0	0	0	0	0	0	0	0	0
P50897	P50897	Palmitoyl-protein thioesterase 1	PPT1	Palmitoyl-protein thioesterase 1		1	4						9593040	N/A	N/A			9593040	0	0		0	7497800	0	0	0	0	5644900	4623000	25305000	4.8945e+06	0	0	0	0	0	0	0	0	0	0	0	0	0	0	0	0	0	0
CON__P02535-1	CON__P02535-1	KRT mouse		KRT mouse						1			N/A	N/A	9425600			0	0	9425600		0	0	0	0	0	0	0	0	0	0	0	0	0	0	0	0	0	0	0	0	0	0	0	0	0	0	0	0
Q562R1	Q562R1	Beta-actin-like protein 2	ACTBL2	Beta-actin-like protein 2						1			N/A	N/A	9174200			0	0	9174200		0	0	0	0	0	0	0	0	0	0	0	0	0	0	0	0	0	0	0	0	0	0	0	0	0	0	0	0
P49448;P00367	P49448;P00367	Glutamate dehydrogenase 2, mitochondrial;Glutamate dehydrogenase 1, mitochondrial	GLUD2;GLUD1	Glutamate dehydrogenase 2, mitochondrial;Glutamate dehydrogenase 1, mitochondrial		1							9097900	N/A	N/A			9097900	0	0		0	0	0	9097900	0	0	0	0	0	0	0	0	0	0	0	0	0	0	0	0	0	0	0	0	0	0	0	0
P14174	P14174	Macrophage migration inhibitory factor	MIF	Macrophage migration inhibitory factor						1			N/A	N/A	8980000			0	0	8980000		0	0	0	0	0	0	0	0	0	0	0	0	0	0	0	0	0	0	0	0	0	0	0	0	0	0	0	0
P00742	P00742	Coagulation factor X;Factor X light chain;Factor X heavy chain;Activated factor Xa heavy chain	F10	Coagulation factor X						1			N/A	N/A	8772200			0	0	8772200		0	0	0	0	0	0	0	0	0	0	0	0	0	0	0	0	0	0	0	0	0	0	0	0	0	0	0	0
CON__Q7Z3Y7;Q7Z3Y7	CON__Q7Z3Y7;Q7Z3Y7	Keratin, type I cytoskeletal 28	KRT28	;Keratin, type I cytoskeletal 28						1			N/A	N/A	8742700			0	0	8742700		0	0	0	0	0	0	0	0	0	0	0	0	0	0	0	0	0	0	0	0	0	0	0	0	0	0	0	0
Q16555	Q16555	Dihydropyrimidinase-related protein 2	DPYSL2	Dihydropyrimidinase-related protein 2		1	1						8676100	N/A	N/A			8676100	0	0		0	0	0	14280000	0	0	0	0	3072200	0	0	0	0	0	0	0	0	0	0	0	0	0	0	0	0	0	0	0
Q6EMK4	Q6EMK4	Vasorin	VASN	Vasorin		3	3	1		1	1		1.09311e+07	156200	6063325			8.65213e+06	8.65213e+06	8.65213e+06		0	1.31772e+07	7.59426e+06	7.98009e+06	0	1.31648e+07	5.15991e+06	0	4.83657e+06	0	0	0	8.65213e+06	0	0	0	0	0	0	0	0	0	0	0	0	0	0	0
P25788	P25788	Proteasome subunit alpha type-3	PSMA3	Proteasome subunit alpha type-3			1						8474750	N/A	N/A			8474750	0	0		0	0	0	0	0	0	0	8474750	0	0	0	0	0	0	0	0	0	0	0	0	0	0	0	0	0	0	0	0
P62258	P62258	14-3-3 protein epsilon	YWHAE	14-3-3 protein epsilon		1				1			13073000	N/A	3703600			8388300	0	8388300		0	8388300	0	0	0	0	0	0	0	0	0	0	0	0	0	0	0	0	0	0	0	0	0	0	0	0	0	0
REV__A8MTQ0	REV__A8MTQ0	Homeobox protein notochord	NOTO	Homeobox protein notochord						1			N/A	N/A	8006400			0	0	8006400		0	0	0	0	0	0	0	0	0	0	0	0	0	0	0	0	0	0	0	0	0	0	0	0	0	0	0	0
P13521	P13521	Secretogranin-2;Secretoneurin;Manserin	SCG2	Secretogranin-2					1	3			N/A	266330	1.05552e+07			0	7.98295e+06	7.98295e+06		0	0	0	0	0	0	0	0	0	0	0	0	0	0	0	0	0	0	0	0	0	0	0	0	7.98295e+06	0	0	0
Q86UX2	Q86UX2	Inter-alpha-trypsin inhibitor heavy chain H5	ITIH5	Inter-alpha-trypsin inhibitor heavy chain H5						1			N/A	N/A	7776300			0	0	7776300		0	0	0	0	0	0	0	0	0	0	0	0	0	0	0	0	0	0	0	0	0	0	0	0	0	0	0	0
Q8IYU2	Q8IYU2	E3 ubiquitin-protein ligase HACE1	HACE1	E3 ubiquitin-protein ligase HACE1						1			N/A	N/A	7757300			0	0	7757300		0	0	0	0	0	0	0	0	0	0	0	0	0	0	0	0	0	0	0	0	0	0	0	0	0	0	0	0
P16152	P16152	Carbonyl reductase [NADPH] 1	CBR1	Carbonyl reductase [NADPH] 1			1						7753800	N/A	N/A			7753800	0	0		0	0	0	0	0	0	0	7753800	0	0	0	0	0	0	0	0	0	0	0	0	0	0	0	0	0	0	0	0
CON__Q3SX09;CON__P02070	CON__Q3SX09;CON__P02070	Taurus HBB		Taurus HBB			1			1			4803500	N/A	10704000			7753750	0	7753750		0	0	0	0	0	0	0	7753750	0	0	0	0	0	0	0	0	0	0	0	0	0	0	0	0	0	0	0	0
Q53EL9	Q53EL9	Seizure protein 6 homolog	SEZ6	Seizure protein 6 homolog		3							7.72228e+06	N/A	N/A			7.72228e+06	0	0		0	8402900	8000550	6763400	0	0	0	0	0	0	0	0	0	0	0	0	0	0	0	0	0	0	0	0	0	0	0	0
O00533	O00533	Neural cell adhesion molecule L1-like protein;Processed neural cell adhesion molecule L1-like protein	CHL1	Neural cell adhesion molecule L1-like protein		5	1						7.58326e+06	N/A	N/A			7.58326e+06	0	0		8434150	8038150	8187850	6603700	4660200	9575500	0	0	0	0	0	0	0	0	0	0	0	0	0	0	0	0	0	0	0	0	0	0
CON__Q8VED5;CON__REFSEQ:XP_092267	CON__Q8VED5	KRT mouse		KRT mouse						1			N/A	N/A	7558200			0	0	7558200		0	0	0	0	0	0	0	0	0	0	0	0	0	0	0	0	0	0	0	0	0	0	0	0	0	0	0	0
P22304	P22304	Iduronate 2-sulfatase;Iduronate 2-sulfatase 42 kDa chain;Iduronate 2-sulfatase 14 kDa chain	IDS	Iduronate 2-sulfatase			2						7378125	N/A	N/A			7378125	0	0		0	0	0	0	0	6576800	0	8.17945e+06	0	0	0	0	0	0	0	0	0	0	0	0	0	0	0	0	0	0	0	0
P13637;P50993;P05023	P13637;P50993;P05023	Sodium/potassium-transporting ATPase subunit alpha-3;Sodium/potassium-transporting ATPase subunit alpha-2;Sodium/potassium-transporting ATPase subunit alpha-1	ATP1A3;ATP1A2;ATP1A1	Sodium/potassium-transporting ATPase subunit alpha-3;Sodium/potassium-transporting ATPase subunit alpha-2;Sodium/potassium-transporting ATPase subunit alpha-1		1							6890300	N/A	N/A			6890300	0	0		0	0	0	6890300	0	0	0	0	0	0	0	0	0	0	0	0	0	0	0	0	0	0	0	0	0	0	0	0
Q04756	Q04756	Hepatocyte growth factor activator;Hepatocyte growth factor activator short chain;Hepatocyte growth factor activator long chain	HGFAC	Hepatocyte growth factor activator			2						6804900	N/A	N/A			6804900	0	0		0	0	0	0	0	2246800	0	11363000	0	0	0	0	0	0	0	0	0	0	0	0	0	0	0	0	0	0	0	0
P35244	P35244	Replication protein A 14 kDa subunit	RPA3	Replication protein A 14 kDa subunit					1				N/A	6580600	N/A			0	6580600	0		0	0	0	0	0	0	0	0	0	0	0	0	0	0	0	0	0	0	0	0	0	0	0	0	0	0	0	6580600
P51888	P51888	Prolargin	PRELP	Prolargin				1			1		N/A	412240	12522000			0	6467120	6467120		0	0	0	0	0	0	0	0	0	0	0	0	6467120	0	0	0	0	0	0	0	0	0	0	0	0	0	0	0
A0A0C4DH73;A0A0C4DH72;P04432;P01611;P01597	A0A0C4DH73;A0A0C4DH72;P04432;P01611;P01597	Ig kappa chain V-I region Daudi;Ig kappa chain V-I region Wes;Ig kappa chain V-I region DEE	IGKV1-12;IGKV1-6	Immunoglobulin kappa variable 1-12;Immunoglobulin kappa variable 1-6;Immunoglobulin kappa variable 1D-39;Immunoglobulin kappa variable 1D-12;Immunoglobulin kappa variable 1-39						1			N/A	N/A	6406200			0	0	6406200		0	0	0	0	0	0	0	0	0	0	0	0	0	0	0	0	0	0	0	0	0	0	0	0	0	0	0	0
Q9UGM3	Q9UGM3	Deleted in malignant brain tumors 1 protein	DMBT1	Deleted in malignant brain tumors 1 protein						1			N/A	N/A	6401400			0	0	6401400		0	0	0	0	0	0	0	0	0	0	0	0	0	0	0	0	0	0	0	0	0	0	0	0	0	0	0	0
Q06830;Q13162	Q06830	Peroxiredoxin-1	PRDX1	Peroxiredoxin-1		2	1						6.29007e+06	N/A	N/A			6.29007e+06	0	0		4988000	0	0	6102200	0	7.78e+06	0	0	0	0	0	0	0	0	0	0	0	0	0	0	0	0	0	0	0	0	0	0
Q01546;CON__Q01546	Q01546;CON__Q01546	Keratin, type II cytoskeletal 2 oral	KRT76	Keratin, type II cytoskeletal 2 oral;			1						6255400	N/A	N/A			6255400	0	0		0	0	0	0	0	6255400	0	0	0	0	0	0	0	0	0	0	0	0	0	0	0	0	0	0	0	0	0	0
P15104	P15104	Glutamine synthetase	GLUL	Glutamine synthetase		1	1						6240350	N/A	N/A			6240350	0	0		0	0	0	4362700	0	0	0	0	8118000	0	0	0	0	0	0	0	0	0	0	0	0	0	0	0	0	0	0	0
P13987	P13987	CD59 glycoprotein	CD59	CD59 glycoprotein						1			N/A	N/A	6187100			0	0	6187100		0	0	0	0	0	0	0	0	0	0	0	0	0	0	0	0	0	0	0	0	0	0	0	0	0	0	0	0
		Keratin, type I cytoskeletal 13	KRT13	Keratin, type I cytoskeletal 13;						1			N/A	N/A	6166500			0	0	6166500		0	0	0	0	0	0	0	0	0	0	0	0	0	0	0	0	0	0	0	0	0	0	0	0	0	0	0	0
A0A087WSY6	A0A087WSY6	Immunoglobulin kappa variable 3D-15	IGKV3D-15	Immunoglobulin kappa variable 3D-15						1			N/A	N/A	6164600			0	0	6164600		0	0	0	0	0	0	0	0	0	0	0	0	0	0	0	0	0	0	0	0	0	0	0	0	0	0	0	0
Q15113	Q15113	Procollagen C-endopeptidase enhancer 1	PCOLCE	Procollagen C-endopeptidase enhancer 1		1	1		1		1		11322175	42110	1959000			6161365	6161365	6161365		0	3.91506e+06	0	0	0	8.40767e+06	0	0	0	0	0	0	0	0	0	0	0	0	0	0	0	0	0	0	0	0	6161365	0
O75636	O75636	Ficolin-3	FCN3	Ficolin-3		1							6090300	N/A	N/A			6090300	0	0		0	0	6090300	0	0	0	0	0	0	0	0	0	0	0	0	0	0	0	0	0	0	0	0	0	0	0	0	0
CON__A2A4G1	CON__A2A4G1	KRT mouse		KRT mouse							1		N/A	N/A	6067100			0	0	6067100		0	0	0	0	0	0	0	0	0	0	0	0	0	0	0	0	0	0	0	0	0	0	0	0	0	0	0	0
P27482	P27482	Calmodulin-like protein 3	CALML3	Calmodulin-like protein 3						1			N/A	N/A	6053100			0	0	6053100		0	0	0	0	0	0	0	0	0	0	0	0	0	0	0	0	0	0	0	0	0	0	0	0	0	0	0	0
Q8WVV4	Q8WVV4	Protein POF1B	POF1B	Protein POF1B						2			N/A	N/A	5933725			0	0	5933725		0	0	0	0	0	0	0	0	0	0	0	0	0	0	0	0	0	0	0	0	0	0	0	0	0	0	0	0
P0C623	P0C623	Olfactory receptor 4Q2	OR4Q2	Olfactory receptor 4Q2					1				N/A	5930600	N/A			0	5930600	0		0	0	0	0	0	0	0	0	0	0	0	0	0	0	0	0	0	0	0	0	0	0	0	0	0	0	0	5930600
P61457	P61457	Pterin-4-alpha-carbinolamine dehydratase	PCBD1	Pterin-4-alpha-carbinolamine dehydratase		1	4						5817532	N/A	N/A			5817532	0	0		0	0	0	503660	0	0	9618000	3106900	10011950	5847150	0	0	0	0	0	0	0	0	0	0	0	0	0	0	0	0	0	0
P13473	P13473	Lysosome-associated membrane glycoprotein 2	LAMP2	Lysosome-associated membrane glycoprotein 2						1			N/A	N/A	5675600			0	0	5675600		0	0	0	0	0	0	0	0	0	0	0	0	0	0	0	0	0	0	0	0	0	0	0	0	0	0	0	0
Q68CJ9	Q68CJ9	Cyclic AMP-responsive element-binding protein 3-like protein 3;Processed cyclic AMP-responsive element-binding protein 3-like protein 3	CREB3L3	Cyclic AMP-responsive element-binding protein 3-like protein 3					1				N/A	5669400	N/A			0	5669400	0		0	0	0	0	0	0	0	0	0	0	0	0	0	0	0	0	0	0	0	0	0	0	0	0	0	0	0	5669400
P0DP02;P01772	P0DP02;P01772	Ig heavy chain V-III region KOL	IGHV3-66	Immunoglobulin heavy variable 3-3-3;Immunoglobulin heavy variable 3-33				1		1			N/A	948190	9856600			0	5402395	5402395		0	0	0	0	0	0	0	0	0	0	5402395	0	0	0	0	0	0	0	0	0	0	0	0	0	0	0	0	0
Q96S96	Q96S96	Phosphatidylethanolamine-binding protein 4	PEBP4	Phosphatidylethanolamine-binding protein 4						1			N/A	N/A	5386800			0	0	5386800		0	0	0	0	0	0	0	0	0	0	0	0	0	0	0	0	0	0	0	0	0	0	0	0	0	0	0	0
O96015	O96015	Dynein light chain 4, axonemal	DNAL4	Dynein light chain 4, axonemal					1				N/A	5368100	N/A			0	5368100	0		0	0	0	0	0	0	0	0	0	0	0	0	0	0	0	0	0	0	0	0	0	5368100	0	0	0	0	0	0
Q08397	Q08397	Lysyl oxidase homolog 1	LOXL1	Lysyl oxidase homolog 1							1		N/A	N/A	5219100			0	0	5219100		0	0	0	0	0	0	0	0	0	0	0	0	0	0	0	0	0	0	0	0	0	0	0	0	0	0	0	0
CON__Q6IFX2	CON__Q6IFX2	KRT mouse		KRT mouse						1			N/A	N/A	5051700			0	0	5051700		0	0	0	0	0	0	0	0	0	0	0	0	0	0	0	0	0	0	0	0	0	0	0	0	0	0	0	0
Q14118	Q14118	Dystroglycan;Alpha-dystroglycan;Beta-dystroglycan	DAG1	Dystroglycan		1		1					9891900	177130	N/A			5034515	5034515	0		0	0	0	5034515	0	0	0	0	0	0	0	0	5034515	0	0	0	0	0	0	0	0	0	0	0	0	0	0	0
P07738	P07738	Bisphosphoglycerate mutase	BPGM	Bisphosphoglycerate mutase		1	1						5032690	N/A	N/A			5032690	0	0		0	9266550	0	0	0	0	0	0	0	798830	0	0	0	0	0	0	0	0	0	0	0	0	0	0	0	0	0	0
P30043	P30043	Flavin reductase (NADPH)	BLVRB	Flavin reductase (NADPH)		1							4974600	N/A	N/A			4974600	0	0		0	0	0	0	4974600	0	0	0	0	0	0	0	0	0	0	0	0	0	0	0	0	0	0	0	0	0	0	0
P08670	P08670	Vimentin	VIM	Vimentin			1						4695400	N/A	N/A			4695400	0	0		0	0	0	0	0	0	0	0	4695400	0	0	0	0	0	0	0	0	0	0	0	0	0	0	0	0	0	0	0
E7ETH6	E7ETH6	Zinc finger protein 587B	ZNF587B	Zinc finger protein 587B							1		N/A	N/A	4589300			0	0	4589300		0	0	0	0	0	0	0	0	0	0	0	0	0	0	0	0	0	0	0	0	0	0	0	0	0	0	0	0
Q9P225	Q9P225	Dynein heavy chain 2, axonemal	DNAH2	Dynein heavy chain 2, axonemal				1					N/A	4516600	N/A			0	4516600	0		0	0	0	0	0	0	0	0	0	0	4516600	0	0	0	0	0	0	0	0	0	0	0	0	0	0	0	0	0
A0A075B6Q5	A0A075B6Q5	Immunoglobulin heavy variable 3-64	IGHV3-64	Immunoglobulin heavy variable 3-64							1		N/A	N/A	4435900			0	0	4435900		0	0	0	0	0	0	0	0	0	0	0	0	0	0	0	0	0	0	0	0	0	0	0	0	0	0	0	0
		Keratin, type II cytoskeletal 1	KRT1	Keratin, type II cytoskeletal 1		1							4312100	N/A	N/A			4312100	0	0		0	0	0	4312100	0	0	0	0	0	0	0	0	0	0	0	0	0	0	0	0	0	0	0	0	0	0	0	0
P29401	P29401	Transketolase	TKT	Transketolase		1				1			5336800	N/A	3075800			4206300	0	4206300		4206300	0	0	0	0	0	0	0	0	0	0	0	0	0	0	0	0	0	0	0	0	0	0	0	0	0	0	0
Q9BY67	Q9BY67	Cell adhesion molecule 1	CADM1	Cell adhesion molecule 1						1			N/A	N/A	4110900			0	0	4110900		0	0	0	0	0	0	0	0	0	0	0	0	0	0	0	0	0	0	0	0	0	0	0	0	0	0	0	0
P05783	P05783	Keratin, type I cytoskeletal 18	KRT18	Keratin, type I cytoskeletal 18			1						4095000	N/A	N/A			4095000	0	0		0	0	0	0	0	4095000	0	0	0	0	0	0	0	0	0	0	0	0	0	0	0	0	0	0	0	0	0	0
Q9BSG5	Q9BSG5	Retbindin	RTBDN	Retbindin		1		2		1			7469800	1895900	5105200			4091700	4091700	4091700		0	4091700	0	0	0	0	0	0	0	0	0	4.25971e+06	3.92369e+06	0	0	0	0	0	0	0	0	0	0	0	0	0	0	0
P08123	P08123	Collagen alpha-2(I) chain	COL1A2	Collagen alpha-2(I) chain						1			N/A	N/A	4026000			0	0	4026000		0	0	0	0	0	0	0	0	0	0	0	0	0	0	0	0	0	0	0	0	0	0	0	0	0	0	0	0
Q9Y243;P31749	Q9Y243;P31749	RAC-gamma serine/threonine-protein kinase;RAC-alpha serine/threonine-protein kinase	AKT3;AKT1	RAC-gamma serine/threonine-protein kinase;RAC-alpha serine/threonine-protein kinase					1				N/A	3977700	N/A			0	3977700	0		0	0	0	0	0	0	0	0	0	0	0	0	0	0	0	0	0	0	0	3977700	0	0	0	0	0	0	0	0
Q92563	Q92563	Testican-2	SPOCK2	Testican-2			1						3972500	N/A	N/A			3972500	0	0		0	0	0	0	0	0	0	0	0	3972500	0	0	0	0	0	0	0	0	0	0	0	0	0	0	0	0	0	0
P54652;P11142	P54652;P11142	Heat shock-related 7 kDa protein 2;Heat shock cognate 71 kDa protein	HSPA2;HSPA8	Heat shock-related 7 kDa protein 2;Heat shock cognate 71 kDa protein			1						3886600	N/A	N/A			3886600	0	0		0	0	0	0	0	0	0	0	0	3886600	0	0	0	0	0	0	0	0	0	0	0	0	0	0	0	0	0	0
Q96HF1	Q96HF1	Secreted frizzled-related protein 2	SFRP2	Secreted frizzled-related protein 2			1	1					7341100	399350	N/A			3870225	3870225	0		0	0	0	0	0	0	0	0	3870225	0	0	0	3870225	0	0	0	0	0	0	0	0	0	0	0	0	0	0	0
P27797	P27797	Calreticulin	CALR	Calreticulin		1	3		1				4785700	32312	N/A			3.83502e+06	3.83502e+06	0		0	1.25924e+06	0	0	0	1.89551e+06	0	6.84666e+06	0	5.33868e+06	0	0	0	0	0	0	0	0	0	0	0	0	0	0	0	0	3.83502e+06	0
Q14050	Q14050	Collagen alpha-3(IX) chain	COL9A3	Collagen alpha-3(IX) chain						1			N/A	N/A	3822000			0	0	3822000		0	0	0	0	0	0	0	0	0	0	0	0	0	0	0	0	0	0	0	0	0	0	0	0	0	0	0	0
A0A0J9YX35	A0A0J9YX35	Immunoglobulin heavy variable 3-64D	IGHV3-64D	Immunoglobulin heavy variable 3-64D						1			N/A	N/A	3811300			0	0	3811300		0	0	0	0	0	0	0	0	0	0	0	0	0	0	0	0	0	0	0	0	0	0	0	0	0	0	0	0
P55058	P55058	Phospholipid transfer protein	PLTP	Phospholipid transfer protein			3						3.75363e+06	N/A	N/A			3.75363e+06	0	0		0	0	0	0	0	4630400	0	4252600	2377900	0	0	0	0	0	0	0	0	0	0	0	0	0	0	0	0	0	0	0
P03950	P03950	Angiogenin	ANG	Angiogenin						1			N/A	N/A	3696900			0	0	3696900		0	0	0	0	0	0	0	0	0	0	0	0	0	0	0	0	0	0	0	0	0	0	0	0	0	0	0	0
Q9NRV9	Q9NRV9	Heme-binding protein 1	HEBP1	Heme-binding protein 1					1				N/A	3678900	N/A			0	3678900	0		0	0	0	0	0	0	0	0	0	0	0	0	0	0	0	0	0	0	0	0	0	0	0	0	0	3678900	0	0
Q6UX71	Q6UX71	Plexin domain-containing protein 2	PLXDC2	Plexin domain-containing protein 2						1			N/A	N/A	3587000			0	0	3587000		0	0	0	0	0	0	0	0	0	0	0	0	0	0	0	0	0	0	0	0	0	0	0	0	0	0	0	0
Q9NP55	Q9NP55	BPI fold-containing family A member 1	BPIFA1	BPI fold-containing family A member 1						1			N/A	N/A	3485700			0	0	3485700		0	0	0	0	0	0	0	0	0	0	0	0	0	0	0	0	0	0	0	0	0	0	0	0	0	0	0	0
O60888	O60888	Protein CutA	CUTA	Protein CutA				1		1			N/A	1127600	5479700			0	3303650	3303650		0	0	0	0	0	0	0	0	0	0	0	0	3303650	0	0	0	0	0	0	0	0	0	0	0	0	0	0	0
Q14574	Q14574	Desmocollin-3	DSC3	Desmocollin-3						1			N/A	N/A	3079900			0	0	3079900		0	0	0	0	0	0	0	0	0	0	0	0	0	0	0	0	0	0	0	0	0	0	0	0	0	0	0	0
P60842;Q14240	P60842;Q14240	Eukaryotic initiation factor 4A-I;Eukaryotic initiation factor 4A-II;Eukaryotic initiation factor 4A-II, N-terminally processed	EIF4A1;EIF4A2	Eukaryotic initiation factor 4A-I;Eukaryotic initiation factor 4A-II						1			N/A	N/A	2497100			0	0	2497100		0	0	0	0	0	0	0	0	0	0	0	0	0	0	0	0	0	0	0	0	0	0	0	0	0	0	0	0
P78318	P78318	Immunoglobulin-binding protein 1	IGBP1	Immunoglobulin-binding protein 1					1				N/A	2383100	N/A			0	2383100	0		0	0	0	0	0	0	0	0	0	0	0	0	0	0	0	0	0	0	0	0	0	0	0	0	0	0	2383100	0
P35858	P35858	Insulin-like growth factor-binding protein complex acid labile subunit	IGFALS	Insulin-like growth factor-binding protein complex acid labile subunit							1		N/A	N/A	2364000			0	0	2364000		0	0	0	0	0	0	0	0	0	0	0	0	0	0	0	0	0	0	0	0	0	0	0	0	0	0	0	0
Q9NPC6	Q9NPC6	Myozenin-2	MYOZ2	Myozenin-2					1				N/A	2358300	N/A			0	2358300	0		0	0	0	0	0	0	0	0	0	0	0	0	0	0	0	0	0	0	0	0	0	0	0	0	0	0	0	2358300
			IGHM	Immunoglobulin heavy constant mu;Immunoglobulin mu heavy chain						1			N/A	N/A	2350600			0	0	2350600		0	0	0	0	0	0	0	0	0	0	0	0	0	0	0	0	0	0	0	0	0	0	0	0	0	0	0	0
Q8WXD2	Q8WXD2	Secretogranin-3	SCG3	Secretogranin-3		1	3		1				2907625	93172	N/A			2.34473e+06	2.34473e+06	0		0	0	1.9024e+06	0	0	0	2.26226e+06	2.77618e+06	2.4381e+06	0	0	0	0	0	0	0	0	0	0	0	0	0	0	2.34473e+06	0	0	0	0
P35443	P35443	Thrombospondin-4	THBS4	Thrombospondin-4			1		1	1			1462600	38327	5423200			2.30804e+06	2.30804e+06	2.30804e+06		0	0	0	0	0	0	0	0	0	2.30804e+06	0	0	0	0	0	0	0	0	0	0	0	0	0	0	0	0	2.30804e+06	0
O15031	O15031	Plexin-B2	PLXNB2	Plexin-B2			1						2272100	N/A	N/A			2272100	0	0		0	0	0	0	0	0	0	2272100	0	0	0	0	0	0	0	0	0	0	0	0	0	0	0	0	0	0	0	0
P14136	P14136	Glial fibrillary acidic protein	GFAP	Glial fibrillary acidic protein		1							2237700	N/A	N/A			2237700	0	0		0	0	0	2237700	0	0	0	0	0	0	0	0	0	0	0	0	0	0	0	0	0	0	0	0	0	0	0	0
P08574	P08574	Cytochrome c1, heme protein, mitochondrial	CYC1	Cytochrome c1, heme protein, mitochondrial					1				N/A	2182700	N/A			0	2182700	0		0	0	0	0	0	0	0	0	0	0	0	0	0	0	0	0	0	0	0	0	0	0	0	0	2182700	0	0	0
Q9BU40	Q9BU40	Chordin-like protein 1	CHRDL1	Chordin-like protein 1					1	1			N/A	187690	4028600			0	2108145	2108145		0	0	0	0	0	0	0	0	0	0	0	0	0	0	0	0	0	0	0	0	0	0	0	0	0	0	0	2108145
P68366	P68366	Tubulin alpha-4A chain	TUBA4A	Tubulin alpha-4A chain						1			N/A	N/A	1983100			0	0	1983100		0	0	0	0	0	0	0	0	0	0	0	0	0	0	0	0	0	0	0	0	0	0	0	0	0	0	0	0
Q969S8	Q969S8	Histone deacetylase 1	HDAC10	Histone deacetylase 1					1				N/A	1390900	N/A			0	1390900	0		0	0	0	0	0	0	0	0	0	0	0	0	0	0	0	0	0	0	0	1390900	0	0	0	0	0	0	0	0
O15240	O15240	Neurosecretory protein VGF;Neuroendocrine regulatory peptide-1;Neuroendocrine regulatory peptide-2;Antimicrobial peptide VGF[554-577]	VGF	Neurosecretory protein VGF					1		1		N/A	269250	2419500			0	1344375	1344375		0	0	0	0	0	0	0	0	0	0	0	0	0	0	0	0	0	0	0	0	0	0	0	0	1344375	0	0	0
Q16720	Q16720	Plasma membrane calcium-transporting ATPase 3	ATP2B3	Plasma membrane calcium-transporting ATPase 3					1				N/A	1325900	N/A			0	1325900	0		0	0	0	0	0	0	0	0	0	0	0	0	0	0	0	0	0	0	0	0	0	0	0	0	0	0	0	1325900
Q9BUL8	Q9BUL8	Programmed cell death protein 1	PDCD10	Programmed cell death protein 1					1				N/A	1309600	N/A			0	1309600	0		0	0	0	0	0	0	0	0	0	0	0	0	0	0	0	0	0	0	0	0	0	0	0	0	0	0	0	1309600
Q2M1V0	Q2M1V0	Intestine-specific homeobox	ISX	Intestine-specific homeobox					1				N/A	1218400	N/A			0	1218400	0		0	0	0	0	0	0	0	0	0	0	0	0	0	0	0	0	0	0	0	0	0	1218400	0	0	0	0	0	0
O75145	O75145	Liprin-alpha-3	PPFIA3	Liprin-alpha-3					1				N/A	1196300	N/A			0	1196300	0		0	0	0	0	0	0	0	0	0	0	0	0	0	0	0	0	0	0	0	0	0	0	0	1196300	0	0	0	0
Q00765	Q00765	Receptor expression-enhancing protein 5	REEP5	Receptor expression-enhancing protein 5					1				N/A	1177900	N/A			0	1177900	0		0	0	0	0	0	0	0	0	0	0	0	0	0	0	0	0	0	0	0	0	0	0	0	0	0	0	1177900	0
P02452	P02452	Collagen alpha-1(I) chain	COL1A1	Collagen alpha-1(I) chain						1			N/A	N/A	1112700			0	0	1112700		0	0	0	0	0	0	0	0	0	0	0	0	0	0	0	0	0	0	0	0	0	0	0	0	0	0	0	0
Q05195	Q05195	Max dimerization protein 1	MXD1	Max dimerization protein 1					1				N/A	1004300	N/A			0	1004300	0		0	0	0	0	0	0	0	0	0	0	0	0	0	0	0	0	0	0	0	0	1004300	0	0	0	0	0	0	0
P01344	P01344	Insulin-like growth factor II;Insulin-like growth factor II;Insulin-like growth factor II Ala-25 Del;Preptin	IGF2	Insulin-like growth factor II					1				N/A	974140	N/A			0	974140	0		0	0	0	0	0	0	0	0	0	0	0	0	0	0	0	0	0	0	0	0	0	0	0	0	0	0	0	974140
Q9Y287	Q9Y287	Integral membrane protein 2B;BRI2, membrane form;BRI2 intracellular domain;BRI2C, soluble form;Bri23 peptide	ITM2B	Integral membrane protein 2B				2	1				N/A	961573	N/A			0	961573	0		0	0	0	0	0	0	0	0	0	0	0	0	736320	0	0	0	1066800	0	0	0	0	0	1081600	0	0	0	0	0
Q7Z601	Q7Z601	Probable G-protein coupled receptor 142	GPR142	Probable G-protein coupled receptor 142					1				N/A	960430	N/A			0	960430	0		0	0	0	0	0	0	0	0	0	0	0	0	0	0	0	0	0	0	0	0	0	0	0	0	0	0	0	960430
Q96SU4	Q96SU4	Oxysterol-binding protein-related protein 9	OSBPL9	Oxysterol-binding protein-related protein 9					1				N/A	947880	N/A			0	947880	0		0	0	0	0	0	0	0	0	0	0	0	0	0	0	0	0	0	0	0	0	0	0	0	0	0	0	947880	0
Q86TG7	Q86TG7	Retrotransposon-derived protein PEG1	PEG10	Retrotransposon-derived protein PEG1				1					N/A	941580	N/A			0	941580	0		0	0	0	0	0	0	0	0	0	0	0	0	0	941580	0	0	0	0	0	0	0	0	0	0	0	0	0	0
P55199	P55199	RNA polymerase II elongation factor ELL	ELL	RNA polymerase II elongation factor ELL					1				N/A	882640	N/A			0	882640	0		0	0	0	0	0	0	0	0	0	0	0	0	0	0	0	0	0	0	0	0	0	0	0	0	0	882640	0	0
P35321;P22528	P35321;P22528	Cornifin-A;Cornifin-B	SPRR1A;SPRR1B	Cornifin-A;Cornifin-B				1					N/A	821940	N/A			0	821940	0		0	0	0	0	0	0	0	0	0	0	0	0	0	0	0	0	0	821940	0	0	0	0	0	0	0	0	0	0
Q9BZZ5	Q9BZZ5	Apoptosis inhibitor 5	API5	Apoptosis inhibitor 5					1				N/A	798900	N/A			0	798900	0		0	0	0	0	0	0	0	0	0	0	0	0	0	0	0	0	0	0	0	0	0	0	0	0	0	0	0	798900
Q9UI09	Q9UI09	NADH dehydrogenase [ubiquinone] 1 alpha subcomplex subunit 12	NDUFA12	NADH dehydrogenase [ubiquinone] 1 alpha subcomplex subunit 12				1					N/A	789740	N/A			0	789740	0		0	0	0	0	0	0	0	0	0	0	0	0	0	789740	0	0	0	0	0	0	0	0	0	0	0	0	0	0
Q8N5Z5	Q8N5Z5	BTB/POZ domain-containing protein KCTD17	KCTD17	BTB/POZ domain-containing protein KCTD17					1				N/A	778960	N/A			0	778960	0		0	0	0	0	0	0	0	0	0	0	0	0	0	0	0	0	0	0	0	0	0	0	0	0	778960	0	0	0
P51813	P51813	Cytoplasmic tyrosine-protein kinase BMX	BMX	Cytoplasmic tyrosine-protein kinase BMX				1					N/A	768400	N/A			0	768400	0		0	0	0	0	0	0	0	0	0	0	0	0	0	0	0	768400	0	0	0	0	0	0	0	0	0	0	0	0
Q96GX2	Q96GX2	Putative ataxin-7-like protein 3B	ATXN7L3B	Ataxin-7-like protein 3B				1					N/A	755040	N/A			0	755040	0		0	0	0	0	0	0	0	0	0	0	755040	0	0	0	0	0	0	0	0	0	0	0	0	0	0	0	0	0
Q96PV7	Q96PV7	Protein FAM193B	FAM193B	Protein FAM193B					1				N/A	751530	N/A			0	751530	0		0	0	0	0	0	0	0	0	0	0	0	0	0	0	0	0	0	0	0	0	0	0	0	0	0	0	751530	0
Q14590	Q14590	Zinc finger protein 235	ZNF235	Zinc finger protein 235				1					N/A	741830	N/A			0	741830	0		0	0	0	0	0	0	0	0	0	0	0	0	0	0	0	0	0	0	741830	0	0	0	0	0	0	0	0	0
P0DKB6	P0DKB6	Mitochondrial pyruvate carrier 1-like protein	MPC1L	Mitochondrial pyruvate carrier 1-like protein				1					N/A	740180	N/A			0	740180	0		0	0	0	0	0	0	0	0	0	0	0	0	0	0	740180	0	0	0	0	0	0	0	0	0	0	0	0	0
Q9BVV6	Q9BVV6	Protein TALPID3	KIAA0586	Protein TALPID3					1				N/A	737710	N/A			0	737710	0		0	0	0	0	0	0	0	0	0	0	0	0	0	0	0	0	0	0	0	0	0	0	0	0	0	0	737710	0
CON__Q3MHN5;CON__ENSEMBL:ENSBTAP00000018229	CON__Q3MHN5;CON__ENSEMBL:ENSBTAP00000018229	Taurus GC		Taurus GC				1					N/A	712200	N/A			0	712200	0		0	0	0	0	0	0	0	0	0	0	0	712200	0	0	0	0	0	0	0	0	0	0	0	0	0	0	0	0
Q969W3	Q969W3	Protein FAM14A	FAM104A	Protein FAM14A					1				N/A	665330	N/A			0	665330	0		0	0	0	0	0	0	0	0	0	0	0	0	0	0	0	0	0	0	0	0	0	665330	0	0	0	0	0	0
Q8N139	Q8N139	ATP-binding cassette sub-family A member 6	ABCA6	ATP-binding cassette sub-family A member 6				1					N/A	661560	N/A			0	661560	0		0	0	0	0	0	0	0	0	0	0	661560	0	0	0	0	0	0	0	0	0	0	0	0	0	0	0	0	0
Q7Z6L0	Q7Z6L0	Proline-rich transmembrane protein 2	PRRT2	Proline-rich transmembrane protein 2					1				N/A	658870	N/A			0	658870	0		0	0	0	0	0	0	0	0	0	0	0	0	0	0	0	0	0	0	0	0	0	0	0	0	0	0	0	658870
P34096	P34096	Ribonuclease 4	RNASE4	Ribonuclease 4					1	1			N/A	126880	1189900			0	658390	658390		0	0	0	0	0	0	0	0	0	0	0	0	0	0	0	0	0	0	0	0	0	658390	0	0	0	0	0	0
P63252	P63252	Inward rectifier potassium channel 2	KCNJ2	Inward rectifier potassium channel 2					1				N/A	652870	N/A			0	652870	0		0	0	0	0	0	0	0	0	0	0	0	0	0	0	0	0	0	0	0	0	0	0	0	652870	0	0	0	0
Q8NCK3	Q8NCK3	Zinc finger protein 485	ZNF485	Zinc finger protein 485					1				N/A	630080	N/A			0	630080	0		0	0	0	0	0	0	0	0	0	0	0	0	0	0	0	0	0	0	0	0	0	0	0	0	0	630080	0	0
Q8IXL6	Q8IXL6	Extracellular serine/threonine protein kinase FAM2C	FAM20C	Extracellular serine/threonine protein kinase FAM2C					1				N/A	629630	N/A			0	629630	0		0	0	0	0	0	0	0	0	0	0	0	0	0	0	0	0	0	0	0	0	0	0	0	0	0	0	629630	0
Q6NUK1	Q6NUK1	Calcium-binding mitochondrial carrier protein SCaMC-1	SLC25A24	Calcium-binding mitochondrial carrier protein SCaMC-1					1				N/A	613080	N/A			0	613080	0		0	0	0	0	0	0	0	0	0	0	0	0	0	0	0	0	0	0	0	0	0	0	0	613080	0	0	0	0
P82094	P82094	TATA element modulatory factor	TMF1	TATA element modulatory factor				1					N/A	581900	N/A			0	581900	0		0	0	0	0	0	0	0	0	0	0	0	0	0	0	581900	0	0	0	0	0	0	0	0	0	0	0	0	0
O00634;O95631	O00634;O95631	Netrin-3;Netrin-1	NTN3;NTN1	Netrin-3;Netrin-1				1					N/A	577900	N/A			0	577900	0		0	0	0	0	0	0	0	0	0	0	577900	0	0	0	0	0	0	0	0	0	0	0	0	0	0	0	0	0
Q8N4V2	Q8N4V2	Synaptic vesicle 2-related protein	SVOP	Synaptic vesicle 2-related protein					1				N/A	576110	N/A			0	576110	0		0	0	0	0	0	0	0	0	0	0	0	0	0	0	0	0	0	0	0	0	0	0	0	0	0	0	0	576110
P07148	P07148	Fatty acid-binding protein, liver	FABP1	Fatty acid-binding protein, liver				1					N/A	526750	N/A			0	526750	0		0	0	0	0	0	0	0	0	0	0	0	526750	0	0	0	0	0	0	0	0	0	0	0	0	0	0	0	0
Q86XK3	Q86XK3	Swi5-dependent recombination DNA repair protein 1 homolog	SFR1	Swi5-dependent recombination DNA repair protein 1 homolog				1					N/A	484590	N/A			0	484590	0		0	0	0	0	0	0	0	0	0	0	0	0	484590	0	0	0	0	0	0	0	0	0	0	0	0	0	0	0
REV__A6NES4	REV__A6NES4	Maestro heat-like repeat-containing protein family member 2A	MROH2A	Maestro heat-like repeat-containing protein family member 2A				1					N/A	458010	N/A			0	458010	0		0	0	0	0	0	0	0	0	0	0	458010	0	0	0	0	0	0	0	0	0	0	0	0	0	0	0	0	0
A0A0U1RQI7	A0A0U1RQI7	Kruppel-like factor 18	KLF18	Kruppel-like factor 18					1				N/A	438430	N/A			0	438430	0		0	0	0	0	0	0	0	0	0	0	0	0	0	0	0	0	0	0	0	0	0	0	0	0	0	0	0	438430
A4D174	A4D174	Putative uncharacterized protein C7orf71	C7orf71	Putative uncharacterized protein C7orf71					1				N/A	421240	N/A			0	421240	0		0	0	0	0	0	0	0	0	0	0	0	0	0	0	0	0	0	0	0	0	0	0	0	0	0	0	0	421240
Q9Y4L1	Q9Y4L1	Hypoxia up-regulated protein 1	HYOU1	Hypoxia up-regulated protein 1				1					N/A	420370	N/A			0	420370	0		0	0	0	0	0	0	0	0	0	0	0	0	0	420370	0	0	0	0	0	0	0	0	0	0	0	0	0	0
P46063	P46063	ATP-dependent DNA helicase Q1	RECQL	ATP-dependent DNA helicase Q1					1				N/A	414290	N/A			0	414290	0		0	0	0	0	0	0	0	0	0	0	0	0	0	0	0	0	0	0	0	0	0	0	0	0	414290	0	0	0
Q16769	Q16769	Glutaminyl-peptide cyclotransferase	QPCT	Glutaminyl-peptide cyclotransferase				1					N/A	412450	N/A			0	412450	0		0	0	0	0	0	0	0	0	0	0	0	0	412450	0	0	0	0	0	0	0	0	0	0	0	0	0	0	0
Q99704	Q99704	Docking protein 1	DOK1	Docking protein 1					1				N/A	408800	N/A			0	408800	0		0	0	0	0	0	0	0	0	0	0	0	0	0	0	0	0	0	0	0	0	0	0	0	0	0	0	408800	0
REV__O94759	REV__O94759	Transient receptor potential cation channel subfamily M member 2	TRPM2	Transient receptor potential cation channel subfamily M member 2					1				N/A	405840	N/A			0	405840	0		0	0	0	0	0	0	0	0	0	0	0	0	0	0	0	0	0	0	0	0	0	0	0	0	0	405840	0	0
P06241	P06241	Tyrosine-protein kinase Fyn	FYN	Tyrosine-protein kinase Fyn					1				N/A	390610	N/A			0	390610	0		0	0	0	0	0	0	0	0	0	0	0	0	0	0	0	0	0	0	0	0	0	0	0	390610	0	0	0	0
Q9BZV3	Q9BZV3	Interphotoreceptor matrix proteoglycan 2	IMPG2	Interphotoreceptor matrix proteoglycan 2					1				N/A	367170	N/A			0	367170	0		0	0	0	0	0	0	0	0	0	0	0	0	0	0	0	0	0	0	0	0	0	0	0	0	0	0	0	367170
Q5VYK3	Q5VYK3	Proteasome-associated protein ECM29 homolog	ECM29	Proteasome adapter and scaffold protein ECM29					1				N/A	356850	N/A			0	356850	0		0	0	0	0	0	0	0	0	0	0	0	0	0	0	0	0	0	0	0	0	0	0	0	0	0	356850	0	0
Q5XG92	Q5XG92	Carboxylesterase 4A	CES4A	Carboxylesterase 4A				1					N/A	356120	N/A			0	356120	0		0	0	0	0	0	0	0	0	0	0	0	0	0	0	0	0	356120	0	0	0	0	0	0	0	0	0	0	0
Q9UQP3	Q9UQP3	Tenascin-N	TNN	Tenascin-N					1				N/A	344060	N/A			0	344060	0		0	0	0	0	0	0	0	0	0	0	0	0	0	0	0	0	0	0	0	0	0	0	0	0	344060	0	0	0
Q6P4F7	Q6P4F7	Rho GTPase-activating protein 11A	ARHGAP11A	Rho GTPase-activating protein 11A					1				N/A	342360	N/A			0	342360	0		0	0	0	0	0	0	0	0	0	0	0	0	0	0	0	0	0	0	0	0	0	0	0	342360	0	0	0	0
O75386	O75386	Tubby-related protein 3	TULP3	Tubby-related protein 3					1				N/A	326060	N/A			0	326060	0		0	0	0	0	0	0	0	0	0	0	0	0	0	0	0	0	0	0	0	0	0	0	0	0	0	326060	0	0
Q9NYC9	Q9NYC9	Dynein heavy chain 9, axonemal	DNAH9	Dynein heavy chain 9, axonemal					1				N/A	323990	N/A			0	323990	0		0	0	0	0	0	0	0	0	0	0	0	0	0	0	0	0	0	0	0	0	0	0	0	0	323990	0	0	0
Q9UHG2	Q9UHG2	ProSAAS;KEP;Big SAAS;Little SAAS;Big PEN-LEN;PEN;Little LEN;Big LEN	PCSK1N	ProSAAS				1					N/A	321660	N/A			0	321660	0		0	0	0	0	0	0	0	0	0	0	0	0	321660	0	0	0	0	0	0	0	0	0	0	0	0	0	0	0
Q8NEY3	Q8NEY3	Spermatogenesis-associated protein 4	SPATA4	Spermatogenesis-associated protein 4				1					N/A	316980	N/A			0	316980	0		0	0	0	0	0	0	0	0	0	0	316980	0	0	0	0	0	0	0	0	0	0	0	0	0	0	0	0	0
Q63HN8	Q63HN8	E3 ubiquitin-protein ligase RNF213	RNF213	E3 ubiquitin-protein ligase RNF213				1					N/A	307560	N/A			0	307560	0		0	0	0	0	0	0	0	0	0	0	0	0	0	307560	0	0	0	0	0	0	0	0	0	0	0	0	0	0
Q9BXS0	Q9BXS0	Collagen alpha-1(XXV) chain;Collagen-like Alzheimer amyloid plaque component	COL25A1	Collagen alpha-1(XXV) chain					1				N/A	299290	N/A			0	299290	0		0	0	0	0	0	0	0	0	0	0	0	0	0	0	0	0	0	0	0	0	0	0	0	0	0	0	0	299290
A0A0J9YWL9	A0A0J9YWL9	Putative testis-expressed protein 13C	TEX13C	Putative testis-expressed protein 13C					1				N/A	293840	N/A			0	293840	0		0	0	0	0	0	0	0	0	0	0	0	0	0	0	0	0	0	0	0	0	0	0	0	0	0	293840	0	0
P18669;P15259;Q8N0Y7	P18669	Phosphoglycerate mutase 1	PGAM1	Phosphoglycerate mutase 1				1					N/A	287740	N/A			0	287740	0		0	0	0	0	0	0	0	0	0	0	0	0	287740	0	0	0	0	0	0	0	0	0	0	0	0	0	0	0
REV__O95989	REV__O95989	Diphosphoinositol polyphosphate phosphohydrolase 1	NUDT3	Diphosphoinositol polyphosphate phosphohydrolase 1				1					N/A	286250	N/A			0	286250	0		0	0	0	0	0	0	0	0	0	0	0	286250	0	0	0	0	0	0	0	0	0	0	0	0	0	0	0	0
Q9NR19	Q9NR19	Acetyl-coenzyme A synthetase, cytoplasmic	ACSS2	Acetyl-coenzyme A synthetase, cytoplasmic					1				N/A	281090	N/A			0	281090	0		0	0	0	0	0	0	0	0	0	0	0	0	0	0	0	0	0	0	0	0	0	0	0	0	0	0	0	281090
Q6P435;Q96Q15	Q6P435;Q96Q15	Putative uncharacterized SMG1-like protein;Serine/threonine-protein kinase SMG1	SMG1	Putative uncharacterized SMG1-like protein;Serine/threonine-protein kinase SMG1					1				N/A	277870	N/A			0	277870	0		0	0	0	0	0	0	0	0	0	0	0	0	0	0	0	0	0	0	0	0	0	0	0	0	0	0	0	277870
Q7Z2K6	Q7Z2K6	Endoplasmic reticulum metallopeptidase 1	ERMP1	Endoplasmic reticulum metallopeptidase 1					1				N/A	264190	N/A			0	264190	0		0	0	0	0	0	0	0	0	0	0	0	0	0	0	0	0	0	0	0	0	0	0	264190	0	0	0	0	0
P48378	P48378	DNA-binding protein RFX2	RFX2	DNA-binding protein RFX2					1				N/A	255310	N/A			0	255310	0		0	0	0	0	0	0	0	0	0	0	0	0	0	0	0	0	0	0	0	0	0	0	0	0	255310	0	0	0
Q6ZWL3	Q6ZWL3	Cytochrome P45 4V2	CYP4V2	Cytochrome P45 4V2					1				N/A	249020	N/A			0	249020	0		0	0	0	0	0	0	0	0	0	0	0	0	0	0	0	0	0	0	0	0	0	0	0	0	0	0	249020	0
P49736	P49736	DNA replication licensing factor MCM2	MCM2	DNA replication licensing factor MCM2					1				N/A	247120	N/A			0	247120	0		0	0	0	0	0	0	0	0	0	0	0	0	0	0	0	0	0	0	0	0	247120	0	0	0	0	0	0	0
Q9ULJ1	Q9ULJ1	Outer dense fiber protein 2-like	ODF2L	Protein BCAP					1				N/A	246940	N/A			0	246940	0		0	0	0	0	0	0	0	0	0	0	0	0	0	0	0	0	0	0	0	0	0	0	0	0	0	0	246940	0
Q9NZU1	Q9NZU1	Leucine-rich repeat transmembrane protein FLRT1	FLRT1	Leucine-rich repeat transmembrane protein FLRT1					1				N/A	236040	N/A			0	236040	0		0	0	0	0	0	0	0	0	0	0	0	0	0	0	0	0	0	0	0	0	0	0	0	236040	0	0	0	0
Q9NYA3;P0CG33;A6NDN3;A6NDK9	Q9NYA3;P0CG33;A6NDN3;A6NDK9	Golgin subfamily A member 6A;Putative golgin subfamily A member 6D;Putative golgin subfamily A member 6B;Putative golgin subfamily A member 6C	GOLGA6A;GOLGA6D;GOLGA6B;GOLGA6C	Golgin subfamily A member 6A;Golgin subfamily A member 6D;Golgin subfamily A member 6B;Golgin subfamily A member 6C					1				N/A	235310	N/A			0	235310	0		0	0	0	0	0	0	0	0	0	0	0	0	0	0	0	0	0	0	0	0	0	0	235310	0	0	0	0	0
Q9BZW7	Q9BZW7	Testis-specific gene 1 protein	TSGA10	Testis-specific gene 1 protein					1				N/A	224750	N/A			0	224750	0		0	0	0	0	0	0	0	0	0	0	0	0	0	0	0	0	0	0	0	0	0	0	224750	0	0	0	0	0
Q5TBK1	Q5TBK1	NEDD4-binding protein 2-like 1	N4BP2L1	NEDD4-binding protein 2-like 1				1					N/A	223640	N/A			0	223640	0		0	0	0	0	0	0	0	0	0	0	0	0	223640	0	0	0	0	0	0	0	0	0	0	0	0	0	0	0
Q14195;Q14194	Q14195;Q14194	Dihydropyrimidinase-related protein 3;Dihydropyrimidinase-related protein 1	DPYSL3;CRMP1	Dihydropyrimidinase-related protein 3;Dihydropyrimidinase-related protein 1					1				N/A	215890	N/A			0	215890	0		0	0	0	0	0	0	0	0	0	0	0	0	0	0	0	0	0	0	0	0	0	0	0	215890	0	0	0	0
Q9NZN1	Q9NZN1	Interleukin-1 receptor accessory protein-like 1	IL1RAPL1	Interleukin-1 receptor accessory protein-like 1					1				N/A	209610	N/A			0	209610	0		0	0	0	0	0	0	0	0	0	0	0	0	0	0	0	0	0	0	0	0	0	0	209610	0	0	0	0	0
Q4FZB7	Q4FZB7	Histone-lysine N-methyltransferase SUV42H1	SUV420H1	Histone-lysine N-methyltransferase KMT5B					1				N/A	204360	N/A			0	204360	0		0	0	0	0	0	0	0	0	0	0	0	0	0	0	0	0	0	0	0	0	0	0	0	0	0	0	0	204360
Q9HAC7	Q9HAC7	Succinate--hydroxymethylglutarate CoA-transferase	SUGCT	Succinate--hydroxymethylglutarate CoA-transferase				1					N/A	192840	N/A			0	192840	0		0	0	0	0	0	0	0	0	0	0	0	0	192840	0	0	0	0	0	0	0	0	0	0	0	0	0	0	0
Q9BSM1	Q9BSM1	Polycomb group RING finger protein 1	PCGF1	Polycomb group RING finger protein 1					1				N/A	190650	N/A			0	190650	0		0	0	0	0	0	0	0	0	0	0	0	0	0	0	0	0	0	0	0	0	0	0	0	190650	0	0	0	0
Q8IYJ1	Q8IYJ1	Copine-9	CPNE9	Copine-9					1				N/A	190040	N/A			0	190040	0		0	0	0	0	0	0	0	0	0	0	0	0	0	0	0	0	0	0	0	0	0	0	0	0	0	0	0	190040
Q9UKV3	Q9UKV3	Apoptotic chromatin condensation inducer in the nucleus	ACIN1	Apoptotic chromatin condensation inducer in the nucleus					1				N/A	186770	N/A			0	186770	0		0	0	0	0	0	0	0	0	0	0	0	0	0	0	0	0	0	0	0	0	0	0	0	0	0	0	186770	0
P18615	P18615	Negative elongation factor E	NELFE	Negative elongation factor E					1				N/A	183870	N/A			0	183870	0		0	0	0	0	0	0	0	0	0	0	0	0	0	0	0	0	0	0	0	0	0	0	0	0	183870	0	0	0
P05408	P05408	Neuroendocrine protein 7B2;N-terminal peptide;C-terminal peptide	SCG5	Neuroendocrine protein 7B2					1				N/A	183180	N/A			0	183180	0		0	0	0	0	0	0	0	0	0	0	0	0	0	0	0	0	0	0	0	0	0	0	0	0	183180	0	0	0
Q96RG2	Q96RG2	PAS domain-containing serine/threonine-protein kinase	PASK	PAS domain-containing serine/threonine-protein kinase					1				N/A	177550	N/A			0	177550	0		0	0	0	0	0	0	0	0	0	0	0	0	0	0	0	0	0	0	0	0	0	0	0	0	0	177550	0	0
P25063	P25063	Signal transducer CD24	CD24	Signal transducer CD24					1				N/A	174250	N/A			0	174250	0		0	0	0	0	0	0	0	0	0	0	0	0	0	0	0	0	0	0	0	0	0	0	174250	0	0	0	0	0
P55083	P55083	Microfibril-associated glycoprotein 4	MFAP4	Microfibril-associated glycoprotein 4					1				N/A	173830	N/A			0	173830	0		0	0	0	0	0	0	0	0	0	0	0	0	0	0	0	0	0	0	0	0	0	0	0	0	0	0	0	173830
Q68CZ1	Q68CZ1	Protein fantom	RPGRIP1L	Protein fantom					1				N/A	165870	N/A			0	165870	0		0	0	0	0	0	0	0	0	0	0	0	0	0	0	0	0	0	0	0	0	0	0	0	0	0	0	165870	0
Q7Z6A9	Q7Z6A9	B- and T-lymphocyte attenuator	BTLA	B- and T-lymphocyte attenuator					1				N/A	148490	N/A			0	148490	0		0	0	0	0	0	0	0	0	0	0	0	0	0	0	0	0	0	0	0	0	148490	0	0	0	0	0	0	0
Q8NDH2	Q8NDH2	Coiled-coil domain-containing protein 168	CCDC168	Coiled-coil domain-containing protein 168					1				N/A	136120	N/A			0	136120	0		0	0	0	0	0	0	0	0	0	0	0	0	0	0	0	0	0	0	0	0	0	0	136120	0	0	0	0	0
Q9BXM0	Q9BXM0	Periaxin	PRX	Periaxin					1				N/A	134540	N/A			0	134540	0		0	0	0	0	0	0	0	0	0	0	0	0	0	0	0	0	0	0	0	0	0	0	0	0	0	0	0	134540
Q15904	Q15904	V-type proton ATPase subunit S1	ATP6AP1	V-type proton ATPase subunit S1				1					N/A	133280	N/A			0	133280	0		0	0	0	0	0	0	0	0	0	0	0	0	133280	0	0	0	0	0	0	0	0	0	0	0	0	0	0	0
P51606	P51606	N-acylglucosamine 2-epimerase	RENBP	N-acylglucosamine 2-epimerase				1					N/A	123450	N/A			0	123450	0		0	0	0	0	0	0	0	0	0	0	123450	0	0	0	0	0	0	0	0	0	0	0	0	0	0	0	0	0
Q96A33	Q96A33	Coiled-coil domain-containing protein 47	CCDC47	Coiled-coil domain-containing protein 47					1				N/A	123100	N/A			0	123100	0		0	0	0	0	0	0	0	0	0	0	0	0	0	0	0	0	0	0	0	0	0	0	0	0	123100	0	0	0
Q12841	Q12841	Follistatin-related protein 1	FSTL1	Follistatin-related protein 1					1				N/A	116880	N/A			0	116880	0		0	0	0	0	0	0	0	0	0	0	0	0	0	0	0	0	0	0	0	0	0	0	0	0	116880	0	0	0
O75596	O75596	C-type lectin domain family 3 member A	CLEC3A	C-type lectin domain family 3 member A				1					N/A	116670	N/A			0	116670	0		0	0	0	0	0	0	0	0	0	0	0	0	0	116670	0	0	0	0	0	0	0	0	0	0	0	0	0	0
O75521	O75521	Enoyl-CoA delta isomerase 2, mitochondrial	ECI2	Enoyl-CoA delta isomerase 2, mitochondrial					1				N/A	114260	N/A			0	114260	0		0	0	0	0	0	0	0	0	0	0	0	0	0	0	0	0	0	0	0	0	0	0	0	114260	0	0	0	0
P02689	P02689	Myelin P2 protein	PMP2	Myelin P2 protein					1				N/A	112640	N/A			0	112640	0		0	0	0	0	0	0	0	0	0	0	0	0	0	0	0	0	0	0	0	0	0	0	0	112640	0	0	0	0
O15079	O15079	Syntaphilin	SNPH	Syntaphilin					1				N/A	110110	N/A			0	110110	0		0	0	0	0	0	0	0	0	0	0	0	0	0	0	0	0	0	0	0	0	0	0	0	110110	0	0	0	0
Q6IB77	Q6IB77	Glycine N-acyltransferase	GLYAT	Glycine N-acyltransferase				1					N/A	85629	N/A			0	85629	0		0	0	0	0	0	0	0	0	0	0	0	0	0	0	0	0	85629	0	0	0	0	0	0	0	0	0	0	0
Q8NG81	Q8NG81	Olfactory receptor 2M7	OR2M7	Olfactory receptor 2M7				1					N/A	80234	N/A			0	80234	0		0	0	0	0	0	0	0	0	0	0	0	0	80234	0	0	0	0	0	0	0	0	0	0	0	0	0	0	0
P07237	P07237	Protein disulfide-isomerase	P4HB	Protein disulfide-isomerase					1				N/A	68133	N/A			0	68133	0		0	0	0	0	0	0	0	0	0	0	0	0	0	0	0	0	0	0	0	0	0	0	0	68133	0	0	0	0
Q5U623	Q5U623	Activating transcription factor 7-interacting protein 2	ATF7IP2	Activating transcription factor 7-interacting protein 2					1				N/A	66566	N/A			0	66566	0		0	0	0	0	0	0	0	0	0	0	0	0	0	0	0	0	0	0	0	0	0	0	0	0	0	66566	0	0
P09382	P09382	Galectin-1	LGALS1	Galectin-1				1					N/A	51673	N/A			0	51673	0		0	0	0	0	0	0	0	0	0	0	0	0	51673	0	0	0	0	0	0	0	0	0	0	0	0	0	0	0
B4E2M5	B4E2M5	Ankyrin repeat domain-containing protein 66	ANKRD66	Ankyrin repeat domain-containing protein 66					1				N/A	40796	N/A			0	40796	0		0	0	0	0	0	0	0	0	0	0	0	0	0	0	0	0	0	0	0	0	0	0	0	0	0	40796	0	0
Q86UD1	Q86UD1	Out at first protein homolog	OAF	Out at first protein homolog					1				N/A	37930	N/A			0	37930	0		0	0	0	0	0	0	0	0	0	0	0	0	0	0	0	0	0	0	0	0	0	0	0	0	0	37930	0	0
P10721	P10721	Mast/stem cell growth factor receptor Kit	KIT	Mast/stem cell growth factor receptor Kit					1				N/A	29238	N/A			0	29238	0		0	0	0	0	0	0	0	0	0	0	0	0	0	0	0	0	0	0	0	0	0	0	0	0	0	29238	0	0
P50391	P50391	Neuropeptide Y receptor type 4	NPY4R	Neuropeptide Y receptor type 4				1					N/A	18342	N/A			0	18342	0		0	0	0	0	0	0	0	0	0	0	0	0	18342	0	0	0	0	0	0	0	0	0	0	0	0	0	0	0
Q9Y6V0	Q9Y6V0	Protein piccolo	PCLO	Protein piccolo				1					N/A	11630	N/A			0	11630	0		0	0	0	0	0	0	0	0	0	0	0	0	11630	0	0	0	0	0	0	0	0	0	0	0	0	0	0	0
[truncated: 165 more columns]
