# Supplementary material for: Aqueous humor proteome of primary open angle glaucoma: A combined dataset of mass spectrometry studies
Source: Data Brief. 2020 Sep 21;32:106327. doi: 10.1016/j.dib.2020.106327 (PMC7519237; doi:10.1016/j.dib.2020.106327)
Supplement: Supplementary file 1 [file mmc1.zip › File 5 Filtered dataset.xlsx]

## Sheet: Filtered dataset
Gene names	Majority protein IDs	Protein names	Mean CAT	n CAT	Mean POAG	n POAG	p-value	q-value	Difference POAG_CAT		Adav CAT 1	Adav Cat 2	Adav Cat 3	Adav Cat 4	Adav Cat 5	Adav POAG 1	Adav POAG 2	Adav POAG 3	Adav POAG 4	Adav POAG 5	Kaur CAT 1	Kaur CAT 2	Kaur CAT 3	Kaur CAT 4	Kaur CAT 5	Kaur CAT 6	Kaur CAT 7	Kaur CAT 8	Kaur CAT 9	Kaur POAG 1	Kaur POAG 2	Kaur POAG 3	Kaur POAG 4	Kaur POAG 5	Kaur POAG 6	Kaur POAG 7	Kaur POAG 8	Kaur POAG 9	Kliu CAT 1	Kliu CAT 2	Kliu CAT 3	Kliu CAT 4	Kliu CAT 5	Kliu CAT 6	Kliu CAT 7	Kliu CAT 8	Kliu CAT 9	Kliu CAT 10	Kliu CAT 11
FGA	P02671	Fibrinogen alpha chain;Fibrinopeptide A;Fibrinogen alpha chain	31.2675	7	29.5258	6	0.000159272	0.036	-1.74172		31.6501	31.1842	31.3303	31.4284	31.7333	29.8309	29.21	29.3869	28.673	29.2847	NaN	NaN	NaN	NaN	NaN	NaN	NaN	NaN	30.7692	NaN	NaN	NaN	NaN	NaN	NaN	NaN	NaN	NaN	NaN	30.7771	NaN	NaN	NaN	NaN	NaN	NaN	NaN	NaN	NaN
C4BPA	P04003	C4b-binding protein alpha chain	28.7327	5	27.445	5	0.000315116	0.038	-1.28772		28.906	28.7958	28.8294	28.4032	28.7292	27.6389	27.4473	27.1795	26.9088	28.0505	NaN	NaN	NaN	NaN	NaN	NaN	NaN	NaN	NaN	NaN	NaN	NaN	NaN	NaN	NaN	NaN	NaN	NaN	NaN	NaN	NaN	NaN	NaN	NaN	NaN	NaN	NaN	NaN	NaN
TIMP2	P16035	Metalloproteinase inhibitor 2	25.3884	4	26.9835	6	0.000428558	0.0333333	1.59502		25.2571	NaN	25.6403	25.2426	25.4138	27.6389	26.2317	27.1604	26.8504	27.4154	NaN	NaN	NaN	NaN	NaN	NaN	NaN	NaN	NaN	NaN	NaN	NaN	NaN	NaN	NaN	NaN	26.604	NaN	NaN	NaN	NaN	NaN	NaN	NaN	NaN	NaN	NaN	NaN	NaN
CAPN10	Q9HC96	Calpain-1	27.4874	5	25.717	4	0.000455984	0.026	-1.77035		27.3992	28.0505	27.509	27.2891	27.189	NaN	25.0894	25.632	25.7821	26.3645	NaN	NaN	NaN	NaN	NaN	NaN	NaN	NaN	NaN	NaN	NaN	NaN	NaN	NaN	NaN	NaN	NaN	NaN	NaN	NaN	NaN	NaN	NaN	NaN	NaN	NaN	NaN	NaN	NaN
FN1	P02751	Fibronectin;Anastellin;Ugl-Y1;Ugl-Y2;Ugl-Y3	28.7597	5	26.1447	5	0.000547974	0.0216	-2.61498		28.7227	28.6389	28.7645	28.5862	29.0864	27.4707	25.8811	26.9428	24.9803	25.4488	NaN	NaN	NaN	NaN	NaN	NaN	NaN	NaN	NaN	NaN	NaN	NaN	NaN	NaN	NaN	NaN	NaN	NaN	NaN	NaN	NaN	NaN	NaN	NaN	NaN	NaN	NaN	NaN	NaN
CPB2	Q96IY4	Carboxypeptidase B2	22.8265	3	24.835	6	0.00067961	0.02	2.00846		NaN	22.5961	22.8442	23.0393	NaN	NaN	25.2643	25.4583	25.2463	24.0443	NaN	NaN	NaN	NaN	NaN	NaN	NaN	NaN	NaN	NaN	NaN	NaN	NaN	NaN	NaN	24.4984	NaN	NaN	NaN	NaN	NaN	NaN	NaN	NaN	NaN	NaN	NaN	NaN	NaN
ATP5A1	P25705	ATP synthase subunit alpha, mitochondrial	28.5186	5	26.4389	2	0.00096975	0.0251429	-2.07979		28.6831	28.258	28.3536	28.4629	28.8355	26.8974	25.9803	NaN	NaN	NaN	NaN	NaN	NaN	NaN	NaN	NaN	NaN	NaN	NaN	NaN	NaN	NaN	NaN	NaN	NaN	NaN	NaN	NaN	NaN	NaN	NaN	NaN	NaN	NaN	NaN	NaN	NaN	NaN	NaN
A1BG	P04217	Alpha-1B-glycoprotein	26.9301	24	27.7521	21	0.00148242	0.036	0.821974		26.1661	26.524	26.5898	26.6181	26.7129	26.4551	28.0084	28.6865	28.2535	28.4394	NaN	27.6865	27.0711	27.7517	27.9316	26.1015	27.5536	26.7129	27.965	27.9146	27.3662	27.2535	27.2353	28.0084	27.4154	28.1459	27.2803	27.6389	26.7645	28.6527	25.9933	27.4473	25.7619	25.2463	24.6649	28.1842	27.2891	26.8623	28.0711
ABI3BP	Q7Z7G0	Target of Nesh-SH3	24.03	6	25.5665	2	0.00151517	0.0324444	1.53646		23.9406	23.7077	23.9933	24.0359	23.8764	25.8904	NaN	25.2426	NaN	NaN	NaN	NaN	24.6264	NaN	NaN	NaN	NaN	NaN	NaN	NaN	NaN	NaN	NaN	NaN	NaN	NaN	NaN	NaN	NaN	NaN	NaN	NaN	NaN	NaN	NaN	NaN	NaN	NaN	NaN
KRT2	P35908	Keratin, type II cytoskeletal 2 epidermal	31.7756	24	30.1544	20	0.00171459	0.0336	-1.62127		32.8309	31.8004	32.1574	32.7553	31.9983	32.9763	29.4842	29.8593	29.8203	28.5128	34.5412	33.1468	NaN	26.3612	33.2619	28.8623	31.3142	32.8992	30.196	30.2535	29.9259	27.7389	30.1604	29.3196	28.906	28.5646	NaN	27.141	32.3905	30.5844	32.1813	31.9983	32.5573	32.5596	32.8516	30.196	31.7413	31.7047	31.7252
C1QB	P02746	Complement C1q subcomponent subunit B	25.7497	5	26.9064	4	0.00200014	0.0334545	1.15674		25.5433	25.2353	26.1332	26.0772	25.7594	NaN	27.2445	27.1507	26.6595	26.5711	NaN	NaN	NaN	NaN	NaN	NaN	NaN	NaN	NaN	NaN	NaN	NaN	NaN	NaN	NaN	NaN	NaN	NaN	NaN	NaN	NaN	NaN	NaN	NaN	NaN	NaN	NaN	NaN	NaN
PROS1	P07225	Vitamin K-dependent protein S	25.7401	5	24.9751	2	0.00259567	0.039	-0.76496		25.895	25.7389	25.772	25.6486	25.6458	25.1908	NaN	NaN	24.7594	NaN	NaN	NaN	NaN	NaN	NaN	NaN	NaN	NaN	NaN	NaN	NaN	NaN	NaN	NaN	NaN	NaN	NaN	NaN	NaN	NaN	NaN	NaN	NaN	NaN	NaN	NaN	NaN	NaN	NaN
ORM2	P19652	Alpha-1-acid glycoprotein 2	26.3899	22	27.1815	21	0.00288702	0.0427692	0.791668		24.8336	25.772	24.5812	25.3307	NaN	26.1719	27.9259	28.5014	25.9738	28.1214	NaN	NaN	24.6153	26.0588	27.0609	26.1075	27.4314	26.9428	27.2979	27.5165	27.3066	27.0084	27.2445	27.6998	26.7517	26.4629	26.5725	27.6865	26.8623	27.8324	26.506	26.9977	26.0359	26.2335	25.8019	27.1312	26.3662	27.1115	27.6663
CFI	P05156	Complement factor I;Complement factor I heavy chain;Complement factor I light chain	25.025	20	25.5301	11	0.00360936	0.0477143	0.505118		24.7645	25.4202	24.4298	25.0813	25.1095	26.1908	NaN	NaN	NaN	NaN	25.5841	NaN	25.0854	NaN	NaN	25.0894	25.1135	NaN	23.7389	25.48	25.654	NaN	NaN	24.8044	25.0567	25.4892	25.9495	NaN	25.2499	25.6998	24.848	24.8997	24.9495	NaN	24.5345	25.3031	25.2058	25.1681	25.2243
AGT	P01019	Angiotensinogen;Angiotensin-1;Angiotensin-2;Angiotensin-3;Angiotensin-4;Angiotensin 1-9;Angiotensin 1-7;Angiotensin 1-5;Angiotensin 1-4	26.2671	21	26.8849	20	0.00405033	0.0522667	0.617749		24.3031	25.5225	25.895	26.0793	25.5638	27.2262	27.604	27.5014	27.2979	26.9977	NaN	NaN	26.5492	26.0169	NaN	26.8264	26.317	26.239	NaN	27.0401	NaN	27.3745	26.726	26.5478	26.8974	26.8142	26.518	26.9088	26.1391	26.976	26.1546	26.7389	26.1332	26.3376	26.317	27.2803	26.2571	26.8623	27.1015
IGKV3D-15	P01624	Ig kappa chain V-III region POM	28.785	5	30.1633	5	0.00554677	0.06875	1.37832		28.6355	27.8799	29.3515	28.6527	29.4053	29.4012	30.0864	29.995	30.6458	30.6881	NaN	NaN	NaN	NaN	NaN	NaN	NaN	NaN	NaN	NaN	NaN	NaN	NaN	NaN	NaN	NaN	NaN	NaN	NaN	NaN	NaN	NaN	NaN	NaN	NaN	NaN	NaN	NaN	NaN
KRT10	P13645	Keratin, type I cytoskeletal 1	32.4963	25	30.6184	20	0.00583902	0.0717647	-1.87784		34.337	32.6544	33.1192	34.1223	32.9382	33.9591	28.7389	29.7162	27.5165	27.3745	36.1735	33.8234	27.9977	28.0711	34.2193	26.5754	31.1239	33.5754	31.5014	31.0479	30.3724	30.099	30.933	29.94	30.5014	26.3828	NaN	28.5014	33.7553	31.7453	33.3828	33.1945	33.933	33.2336	33.8234	30.8004	32.9295	32.8157	32.5618
HPR	P00739	Haptoglobin-related protein	24.5843	5	26.271	3	0.0067214	0.078	1.68668		25.2243	24.0691	24.7129	24.9134	24.002	NaN	25.7129	26.965	26.1352	NaN	NaN	NaN	NaN	NaN	NaN	NaN	NaN	NaN	NaN	NaN	NaN	NaN	NaN	NaN	NaN	NaN	NaN	NaN	NaN	NaN	NaN	NaN	NaN	NaN	NaN	NaN	NaN	NaN	NaN
SERPINA3	P01011	Alpha-1-antichymotrypsin;Alpha-1-antichymotrypsin His-Pro-less	29.5351	25	30.1784	21	0.00702749	0.0776842	0.643313		27.5609	28.6216	27.976	28.5898	28.3153	28.94	31.7413	30.5296	30.7211	30.9045	29.1115	28.9484	29.2979	29.6058	29.5315	30.4234	30.1115	30.1842	29.94	30.7292	30.3196	30.3724	30.099	29.6544	29.1435	30.2422	31.13	29.8755	30.0084	30.5014	29.3044	30.3088	29.459	29.7629	29.2979	29.9677	29.9259	30.8385	30.7849
CFH	P08603	Complement factor H	28.8801	7	27.1839	8	0.00738771	0.077	-1.69623		28.9977	29.0914	29.3599	29.0453	29.5147	27.4314	26.5419	26.4122	25.7771	25.5315	NaN	NaN	NaN	NaN	NaN	NaN	NaN	NaN	NaN	NaN	NaN	NaN	NaN	NaN	NaN	NaN	NaN	28.4194	NaN	28.1015	NaN	NaN	NaN	NaN	NaN	NaN	NaN	NaN	28.0505
TPP1	O14773	Tripeptidyl-peptidase 1	23.5179	10	24.495	8	0.00755875	0.0742857	0.977079		23.0342	21.9352	22.6518	NaN	23.3645	24.4105	25.4892	24.632	24.1015	24.5105	NaN	NaN	24.1488	NaN	NaN	NaN	NaN	NaN	NaN	NaN	NaN	NaN	NaN	NaN	NaN	NaN	NaN	NaN	24.317	24.1871	24.3444	23.6209	23.5754	NaN	NaN	NaN	NaN	NaN	NaN
C7	P10643	Complement component C7	26.1193	6	25.4143	6	0.00845435	0.0794545	-0.704979		26.0464	26.204	26.3101	26.417	25.895	24.9672	25.9406	25.4298	25.5609	24.7441	NaN	NaN	NaN	NaN	NaN	NaN	NaN	NaN	NaN	NaN	NaN	NaN	NaN	NaN	NaN	25.8433	NaN	NaN	NaN	NaN	NaN	NaN	NaN	NaN	NaN	NaN	NaN	NaN	25.8433
COL9A2	Q14055	Collagen alpha-2(IX) chain	23.6976	5	24.6913	5	0.00936591	0.0843478	0.993694		23.3101	24.1565	23.5165	NaN	23.1673	24.4105	25.3444	24.7129	24.6375	24.3511	24.3376	NaN	NaN	NaN	NaN	NaN	NaN	NaN	NaN	NaN	NaN	NaN	NaN	NaN	NaN	NaN	NaN	NaN	NaN	NaN	NaN	NaN	NaN	NaN	NaN	NaN	NaN	NaN	NaN
ACTB	P60709	Actin, cytoplasmic 1;Actin, cytoplasmic 1, N-terminally processed;Actin, gamma-enteric smooth muscle;Actin, alpha skeletal muscle;Actin, alpha cardiac muscle 1;Actin, aortic smooth muscle	26.8217	6	25.569	5	0.0103438	0.0883333	-1.2527		26.4202	26.9869	26.3975	28.1984	26.3943	25.9869	26.2625	25.2961	24.945	25.3545	NaN	NaN	NaN	NaN	NaN	NaN	NaN	NaN	NaN	NaN	NaN	NaN	NaN	NaN	NaN	NaN	NaN	NaN	NaN	NaN	NaN	NaN	26.533	NaN	NaN	NaN	NaN	NaN	NaN
ORM1	P02763	Alpha-1-acid glycoprotein 1	29.552	25	30.0644	21	0.0119638	0.09664	0.51234		29.3088	30.2647	29.2262	29.8415	29.7708	30.2308	30.5296	29.94	30.3196	29.1984	27.2262	29.1771	28.141	29.4551	29.5184	30.2193	30.0084	29.7533	30.4234	29.995	28.673	29.9117	30.2077	30.4234	29.8127	29.7581	30.1724	31.4678	29.5259	30.611	29.1361	29.9814	29.099	29.4254	29.6022	30.4134	29.0914	29.6268	29.9539
IGHV1-3	P01743	Ig heavy chain V-I region HG3;Ig heavy chain V-I region EU	24.6679	2	21.6325	5	0.0132318	0.100308	-3.0354		NaN	NaN	NaN	25.5463	NaN	NaN	21.1457	20.8651	21.6497	21.3752	NaN	NaN	NaN	NaN	NaN	NaN	NaN	NaN	NaN	NaN	NaN	NaN	NaN	NaN	NaN	NaN	NaN	NaN	NaN	NaN	NaN	NaN	23.7895	NaN	NaN	NaN	NaN	NaN	NaN
SPARCL1	Q14515	SPARC-like protein 1	24.2479	10	24.744	8	0.0137091	0.100593	0.496086		23.7895	24.6865	24.0526	23.8576	24.2891	24.9406	25.2133	23.9406	24.7389	24.9672	NaN	NaN	NaN	NaN	NaN	NaN	NaN	NaN	NaN	NaN	NaN	NaN	NaN	NaN	24.5285	NaN	NaN	NaN	24.558	24.7024	24.654	23.8288	24.0609	NaN	NaN	NaN	NaN	NaN	NaN
C9	P02748	Complement component C9;Complement component C9a;Complement component C9b	25.0586	18	25.707	15	0.0143532	0.101143	0.648438		24.0275	25.7945	24.5522	23.3101	24.4425	26.0588	25.767	25.7995	26.4692	26.1946	NaN	NaN	25.228	NaN	NaN	25.1681	NaN	NaN	25.0609	NaN	NaN	NaN	25.2679	25.9672	NaN	25.9066	25.8599	NaN	25.4738	25.141	24.2317	25.9998	24.5522	25.141	25.3745	25.2679	25.5374	NaN	26.7517
LUM	P51884	Lumican	24.3466	13	25.1805	11	0.0146724	0.0998621	0.833931		23.5869	24.1795	23.895	22.5356	23.7695	24.6375	24.5225	25.6181	27.0401	24.6595	NaN	NaN	NaN	24.9539	NaN	NaN	NaN	NaN	NaN	25.2207	NaN	NaN	NaN	24.7645	NaN	NaN	NaN	NaN	24.7492	25.7312	24.2821	24.7796	24.3511	NaN	NaN	NaN	24.5983	NaN	25.0935
TPI1	P60174	Triosephosphate isomerase	24.2956	5	25.0912	5	0.0151471	0.0985333	0.795644		NaN	24.8385	24.654	23.5045	23.9584	24.9847	25.1565	25.3679	NaN	24.945	NaN	NaN	NaN	NaN	NaN	NaN	NaN	NaN	NaN	NaN	NaN	NaN	NaN	NaN	NaN	NaN	NaN	NaN	NaN	NaN	NaN	NaN	24.5225	NaN	NaN	NaN	NaN	NaN	NaN
FGG	P02679	Fibrinogen gamma chain	31.4983	6	30.7615	6	0.016092	0.104516	-0.736863		31.6022	31.2924	31.5481	31.611	31.717	29.877	30.9539	30.1842	30.9882	31.3463	NaN	NaN	NaN	NaN	NaN	NaN	NaN	NaN	NaN	NaN	NaN	NaN	NaN	NaN	NaN	31.2193	NaN	NaN	NaN	NaN	NaN	NaN	NaN	NaN	NaN	NaN	NaN	NaN	31.2193
GC	P02774	Vitamin D-binding protein	29.1627	25	29.585	21	0.0186174	0.1155	0.422323		28.9595	29.7309	29.5184	29.0349	29.6544	30.2193	29.7629	29.0864	29.3745	28.8081	27.7064	29.019	29.1239	29.5296	28.8829	29.9677	29.3452	28.3494	29.6697	29.8519	29.5481	30.0217	29.21	29.5278	28.9923	30.3724	29.9814	29.3452	28.7292	30.362	28.1263	29.5933	28.6898	28.4154	28.459	30.1724	29.0711	28.9088	30.0479
APLP2	Q06481	Amyloid-like protein 2	24.7066	21	23.6627	15	0.0191668	0.117091	-1.0439		24.019	25.4457	25.3778	25.1449	25.0062	25.6918	NaN	20.6364	20.7796	19.8423	NaN	25.5754	25.275	NaN	24.6918	23.632	24.6209	NaN	25.0894	24.7895	24.019	24.4923	24.4614	24.7492	23.9225	NaN	23.4425	NaN	25.1095	25.2353	24.7441	23.48	24.2961	24.7645	23.8093	24.0854	25.019	NaN	24.417
SERPINC1	P01008	Antithrombin-III	28.1646	22	28.5247	21	0.0198481	0.118941	0.360084		27.524	27.8385	27.8682	27.7389	27.9539	29.1628	28.9567	29.2759	28.459	28.2714	NaN	NaN	27.9372	28.0864	28.4785	27.9539	27.673	NaN	28.4785	28.6663	28.8741	29.2467	27.7325	28.1842	28.391	29.4492	27.6663	28.1312	28.2847	28.9259	27.6527	28.6595	28.0711	27.7517	28.1652	29.1483	28.3239	28.019	29.0889
CLSTN1	O94985	Calsyntenin-1;Soluble Alc-alpha;CTF1-alpha	26.4976	22	26.0309	16	0.02065	0.120114	-0.466698		26.6458	27.1015	26.9539	26.673	26.8741	26.8142	25.2463	25.6622	25.6649	24.3511	NaN	26.7129	26.5345	25.824	26.0338	26.0711	26.8623	26.8142	NaN	26.5536	NaN	26.1871	26.8623	26.8019	25.895	NaN	25.9606	25.9869	26.6595	26.1719	27.0609	25.824	26.0588	26.452	26.9539	NaN	26.9088	26.2979	25.4583
B2M	P61769	Beta-2-microglobulin;Beta-2-microglobulin form pI 5.3	25.85	20	26.4593	18	0.0212981	0.121444	0.609276		23.5869	NaN	NaN	24.4041	NaN	NaN	26.2188	27.5826	26.7129	NaN	NaN	27.1015	25.8504	27.0296	25.3204	25.1681	26.1814	NaN	26.632	26.5105	26.1155	25.4984	26.2625	26.6595	26.4394	26.1035	26.3992	26.604	26.3545	26.3083	25.9316	25.5667	25.1795	25.3204	24.6595	27.2262	26.3118	26.9316	25.9361
ALDH3A1	P30838	Aldehyde dehydrogenase, dimeric NADP-preferring	24.449	15	25.2389	7	0.0230484	0.128324	0.78985		23.9134	25.1293	23.6209	22.8171	23.9134	25.4862	24.7895	25.2096	25.5783	25.7155	24.8811	NaN	NaN	NaN	NaN	NaN	NaN	NaN	NaN	NaN	NaN	NaN	NaN	NaN	NaN	NaN	NaN	NaN	23.848	24.6595	25.3307	24.6918	23.8385	24.9977	25.1565	24.7846	NaN	25.1527	NaN
HBD	P02042	Hemoglobin subunit delta	24.3954	6	29.0594	6	0.0240309	0.130105	4.66401		22.7203	21.4923	21.5638	23.0625	28.2847	24.1095	30.362	31.5062	29.5014	29.6285	29.249	NaN	NaN	NaN	NaN	NaN	NaN	NaN	NaN	NaN	NaN	NaN	NaN	NaN	NaN	NaN	NaN	NaN	NaN	NaN	NaN	NaN	NaN	NaN	NaN	NaN	NaN	NaN	NaN
C6	P13671	Complement component C6	25.2192	5	24.3484	6	0.024227	0.128	-0.870816		24.867	25.2607	25.2679	25.2996	25.4008	25.1449	23.5285	23.7077	24.8528	23.9847	NaN	NaN	NaN	NaN	NaN	NaN	NaN	NaN	NaN	NaN	NaN	NaN	NaN	NaN	NaN	NaN	NaN	NaN	NaN	NaN	NaN	NaN	NaN	NaN	NaN	NaN	NaN	NaN	NaN
AHSG	P02765	Alpha-2-HS-glycoprotein;Alpha-2-HS-glycoprotein chain A;Alpha-2-HS-glycoprotein chain B	26.981	25	27.5706	21	0.0245986	0.1268	0.589609		25.7619	26.2262	26.2856	24.895	26.4999	26.5014	28.391	28.6424	28.579	28.0349	25.7695	26.6865	27.5315	27.5969	25.6403	28.6355	27.3066	25.8312	27.8203	28.4314	27.5165	27.6389	27.611	27.2262	27.3324	27.8324	27.4862	27.4073	27.217	28.4234	27.1015	27.4234	26.8858	27.4234	26.4862	27.9923	27.965	26.965	28.1556
IGKV3D-11	P04433	Ig kappa chain V-III region VG	27.6041	5	28.8774	9	0.0257875	0.127805	1.2733		NaN	26.4394	26.7389	27.5389	NaN	27.5969	29.4154	29.5333	29.6233	29.3131	NaN	NaN	NaN	NaN	NaN	NaN	NaN	NaN	28.5646	27.8385	28.7676	NaN	28.1459	29.6629	NaN	NaN	NaN	NaN	NaN	NaN	NaN	NaN	NaN	NaN	NaN	NaN	NaN	NaN	28.7389
HRG	P04196	Histidine-rich glycoprotein	26.5284	23	26.9475	21	0.0257953	0.124762	0.419103		26.7517	26.1273	27.1795	26.3679	26.673	27.5898	25.5898	27.5014	26.0813	27.2979	25.7286	NaN	26.5638	25.918	NaN	26.0914	27.4234	25.9157	26.726	26.9977	27.3239	26.8974	27.5389	26.8974	26.1927	27.4154	27.726	26.0752	26.5754	27.3578	26.8264	26.8019	26.1757	24.9043	25.9338	27.341	26.5565	26.7517	27.4629
C5	P01031	Complement C5;Complement C5 beta chain;Complement C5 alpha chain;C5a anaphylatoxin;Complement C5 alpha chain	25.9795	6	25.3545	6	0.0341924	0.168465	-0.625011		25.8288	25.8811	26.239	25.7312	26.3135	25.4425	24.9672	25.9998	25.7208	24.4041	NaN	NaN	NaN	NaN	NaN	NaN	NaN	NaN	NaN	NaN	NaN	NaN	NaN	NaN	NaN	NaN	NaN	NaN	NaN	NaN	NaN	NaN	NaN	NaN	NaN	NaN	NaN	NaN	25.8834
CST3	P01034	Cystatin-C	30.845	21	31.4178	20	0.0343281	0.165091	0.572834		30.0217	28.9287	30.393	29.4746	30.0737	32.3515	32.2535	30.8829	32.2535	32.2193	30.6022	31.7047	32.2164	29.7162	NaN	NaN	NaN	NaN	31.3879	32.7292	31.7533	30.7927	31.3724	NaN	31.2979	29.5718	30.4727	30.6964	31.1239	31.7849	31.1901	31.1783	30.8755	30.7292	30.7692	31.9045	31.13	30.611	31.9295
HP	P00738	Haptoglobin;Haptoglobin alpha chain;Haptoglobin beta chain	33.0894	5	32.0098	5	0.0359675	0.170933	-1.07962		33.1269	33.1331	33.2048	32.7849	33.1975	30.6964	31.8422	31.7211	32.6154	33.1739	NaN	NaN	NaN	NaN	NaN	NaN	NaN	NaN	NaN	NaN	NaN	NaN	NaN	NaN	NaN	NaN	NaN	NaN	NaN	NaN	NaN	NaN	NaN	NaN	NaN	NaN	NaN	NaN	NaN
VTN	P04004	Vitronectin;Vitronectin V65 subunit;Vitronectin V1 subunit;Somatomedin-B	25.9465	17	26.418	18	0.0370655	0.170783	0.471471		25.9361	25.8764	26.217	25.797	26.604	26.1927	26.8974	26.4614	26.4202	26.3745	NaN	26.5285	26.2353	NaN	25.1293	NaN	25.8433	NaN	26.7389	25.7389	26.2661	26.3828	26.3066	26.4923	26.8142	26.673	26.1585	26.2926	23.5522	27.1507	NaN	25.2463	25.8044	NaN	25.7492	NaN	25.5609	NaN	27.1214
AZGP1	P25311	Zinc-alpha-2-glycoprotein	27.5831	19	27.0267	17	0.03708	0.167149	-0.556388		27.3324	28.5128	28.8653	27.4314	28.1065	27.1312	25.945	24.4105	26.4282	26.0833	NaN	NaN	NaN	NaN	27.4314	28.1065	27.632	NaN	NaN	26.8974	26.7771	NaN	NaN	27.5389	26.9977	NaN	NaN	28.0557	27.341	28.2077	26.673	27.3828	27.1507	26.8142	26.8264	28.0609	27.1312	27.3153	27.7581
ALB	P02768	Serum albumin	37.1026	25	37.4688	21	0.0391012	0.173417	0.366173		37.2283	37.332	37.7175	36.9954	37.6983	37.6721	36.9526	37.0773	37.1828	37.6918	35.7479	36.4718	37.7175	38.131	37.0369	37.8689	37.3067	36.1204	37.3403	37.6721	37.7553	37.7111	37.1165	37.3236	37.3486	37.4898	37.4596	37.4442	36.5062	37.8281	35.9763	37.3731	36.6787	36.3033	36.3353	38.4823	37.0369	36.7553	37.5768
PIKFYVE	Q9Y2I7	1-phosphatidylinositol 3-phosphate 5-kinase	31.1487	5	29.6347	5	0.0406022	0.176245	-1.51396		31.0544	31.0414	31.7771	29.7373	32.1331	31.1664	29.4512	30.0084	28.3704	29.1771	NaN	NaN	NaN	NaN	NaN	NaN	NaN	NaN	NaN	NaN	NaN	NaN	NaN	NaN	NaN	NaN	NaN	NaN	NaN	NaN	NaN	NaN	NaN	NaN	NaN	NaN	NaN	NaN	NaN
IGKV2D-28	P01615	Ig kappa chain V-II region FR;Ig kappa chain V-II region Cum	28.3444	5	24.808	7	0.0406556	0.17296	-3.53636		28.9146	27.7833	28.1361	28.2803	28.6075	28.3494	21.6497	25.7517	21.1269	21.391	NaN	NaN	NaN	NaN	NaN	NaN	NaN	NaN	NaN	27.7833	NaN	NaN	NaN	NaN	27.604	NaN	NaN	NaN	NaN	NaN	NaN	NaN	NaN	NaN	NaN	NaN	NaN	NaN	NaN
C8A	P07357	Complement component C8 alpha chain	23.8683	7	25.4535	3	0.0410138	0.173725	1.58524		23.417	23.5754	23.4425	22.9951	23.895	NaN	24.1719	26.9316	25.2571	NaN	NaN	NaN	NaN	NaN	NaN	NaN	24.8764	NaN	NaN	NaN	NaN	NaN	NaN	NaN	NaN	NaN	NaN	NaN	NaN	NaN	NaN	NaN	NaN	NaN	NaN	NaN	NaN	NaN	24.8764
WIF1	Q9Y5W5	Wnt inhibitory factor 1	24.3339	17	23.6613	14	0.0440484	0.183231	-0.672559		25.2785	24.5754	24.5285	23.9043	24.7234	24.9672	21.2535	21.4273	23.9847	23.5983	NaN	25.391	23.7695	23.2679	NaN	NaN	24.7129	NaN	NaN	23.2492	24.4923	NaN	24.8385	NaN	23.5285	NaN	23.0886	NaN	24.1015	23.8576	24.7846	24.0359	23.6431	NaN	24.4362	NaN	24.6811	NaN	23.9847
KPRP	Q5T749	Keratinocyte proline-rich protein	26.0971	11	25.1713	7	0.0482859	0.195396	-0.925826		NaN	NaN	NaN	NaN	NaN	NaN	NaN	NaN	NaN	NaN	26.0359	NaN	NaN	NaN	NaN	NaN	NaN	NaN	NaN	NaN	NaN	NaN	NaN	NaN	NaN	NaN	NaN	NaN	27.5536	24.7846	26.53	25.5609	26.4122	26.7645	26.6865	NaN	26.189	26.5754	23.976
LYZ	P61626	Lysozyme C	26.1769	22	26.8394	15	0.0517666	0.206148	0.662454		26.1585	25.3511	26.4488	26.1776	25.8433	27.4154	27.5389	27.4234	28.0557	24.558	NaN	27.5389	26.604	25.8927	25.2679	26.6458	25.5667	NaN	26.2803	25.8142	NaN	NaN	NaN	27.5969	24.7182	NaN	28.5682	NaN	26.0629	26.4877	26.3393	26.0505	26.4614	26.2426	27.1214	26.0296	25.5315	25.7895	NaN
CAT	P04040	Catalase	21.9761	3	23.7702	6	0.0637265	0.256	1.79412		21.5261	NaN	NaN	20.85	23.5522	22.867	23.2185	25.7129	23.9406	23.1127	NaN	NaN	NaN	NaN	NaN	NaN	NaN	NaN	NaN	NaN	NaN	NaN	NaN	NaN	NaN	NaN	NaN	NaN	NaN	NaN	NaN	NaN	NaN	NaN	NaN	NaN	NaN	NaN	NaN
C1QC	P02747	Complement C1q subcomponent subunit C	26.2159	5	25.4875	5	0.0651688	0.257143	-0.728404		26.2625	25.558	26.3595	26.6458	26.2535	26.1332	26.0401	24.5463	25.5045	25.2133	NaN	NaN	NaN	NaN	NaN	NaN	NaN	NaN	NaN	NaN	NaN	NaN	NaN	NaN	NaN	NaN	NaN	NaN	NaN	NaN	NaN	NaN	NaN	NaN	NaN	NaN	NaN	NaN	NaN
SERPINA4	P29622	Kallistatin	23.9953	6	24.3039	8	0.0679798	0.26393	0.308669		24.1332	NaN	NaN	NaN	NaN	24.275	NaN	24.0359	24.0443	24.4862	NaN	NaN	NaN	NaN	NaN	NaN	NaN	NaN	NaN	NaN	NaN	NaN	NaN	NaN	NaN	NaN	NaN	NaN	23.7286	24.239	NaN	NaN	23.8764	NaN	NaN	NaN	23.9584	NaN	24.0359
C8B	P07358	Complement component C8 beta chain	23.6749	6	22.7167	3	0.0694784	0.267103	-0.958122		24.1642	23.417	23.2679	23.0789	24.5926	22.0625	NaN	NaN	NaN	22.5592	NaN	NaN	23.5285	NaN	NaN	NaN	NaN	NaN	NaN	NaN	NaN	NaN	NaN	NaN	NaN	NaN	NaN	NaN	NaN	NaN	NaN	NaN	NaN	NaN	NaN	NaN	NaN	NaN	NaN
GAPDH	P04406	Glyceraldehyde-3-phosphate dehydrogenase	25.3982	15	24.8816	6	0.0727763	0.273559	-0.516556		24.824	25.1055	24.7129	26.5754	25.6068	24.3376	NaN	NaN	NaN	25.2058	25.3745	NaN	NaN	NaN	NaN	NaN	NaN	NaN	NaN	NaN	NaN	NaN	NaN	NaN	NaN	NaN	NaN	NaN	25.4202	24.9716	25.3444	25.2021	26.0317	25.7077	26.2553	NaN	25.0813	NaN	24.7594
APOC3	P02656	Apolipoprotein C-III	23.0991	4	24.2237	6	0.0758368	0.279	1.12456		22.9548	22.2535	22.8171	24.3712	NaN	22.9406	24.8142	25.3811	24.1015	24.0359	NaN	NaN	NaN	NaN	NaN	NaN	NaN	NaN	NaN	NaN	NaN	NaN	NaN	NaN	NaN	NaN	NaN	NaN	NaN	NaN	NaN	NaN	NaN	NaN	NaN	NaN	NaN	NaN	NaN
LGALS3BP	Q08380	Galectin-3-binding protein	24.5693	15	24.8704	12	0.0762535	0.275738	0.301117		24.4234	24.8811	24.7077	24.48	23.5165	25.5783	24.3307	25.1642	24.824	24.8576	NaN	NaN	NaN	NaN	NaN	NaN	24.558	NaN	NaN	NaN	NaN	NaN	NaN	25.0691	NaN	NaN	NaN	24.6096	24.7995	23.9316	24.7995	24.391	24.0609	25.0813	24.5983	24.8997	NaN	25.4105	NaN
OPTC	Q9UBM4	Opticin	28.1343	25	28.8948	18	0.0765456	0.271742	0.760523		26.4138	26.2821	25.6237	25.2058	26.1391	27.1604	26.7645	NaN	30.7849	31.1842	29.141	28.611	30.5664	27.6251	27.3992	27.6251	29.4492	28.2935	28.5352	27.7958	28.7895	29.6964	29.6022	29.8081	28.4113	28.7802	29.0813	28.6561	29.4234	28.7833	30.0217	28.2262	28.7195	29.2625	28.8019	27.0296	29.579	27.8741	28.726
BTD	P43251	Biotinidase	24.547	8	25.7121	8	0.0786937	0.274349	1.16512		23.5522	24.2535	23.2051	22.502	24.6209	25.0854	NaN	NaN	27.7581	26.4425	NaN	NaN	NaN	NaN	NaN	NaN	NaN	NaN	NaN	NaN	NaN	NaN	NaN	NaN	NaN	NaN	NaN	25.6703	NaN	26.0935	25.8142	NaN	NaN	NaN	NaN	NaN	26.3342	NaN	NaN
KRT1	P04264	Keratin, type II cytoskeletal 1	32.848	25	31.9769	19	0.0810924	0.277875	-0.871076		34.2828	32.8385	33.3698	34.2619	33.0911	33.9677	31.4823	30.7292	32.7109	31.2077	36.2318	33.9677	27.7195	29.8564	34.3236	28.6831	31.2979	33.5641	32.0927	31.5527	31.4919	30.7453	32.4654	31.5664	31.2193	NaN	NaN	29.1652	33.87	32.0705	33.5867	33.4943	34.0512	33.8516	34.3033	31.5709	33.2478	33.0753	32.4967
SAA4	P35542	Serum amyloid A-4 protein	25.5748	5	26.0593	5	0.0834526	0.281846	0.484471		25.452	25.0317	25.6676	25.9406	25.7821	26.317	25.6757	26.3943	25.5315	26.3778	NaN	NaN	NaN	NaN	NaN	NaN	NaN	NaN	NaN	NaN	NaN	NaN	NaN	NaN	NaN	NaN	NaN	NaN	NaN	NaN	NaN	NaN	NaN	NaN	NaN	NaN	NaN	NaN	NaN
IGHV3-9	P01782	Ig heavy chain V-III region DOB	25.5116	5	26.7493	4	0.0854319	0.284667	1.23764		25.3477	25.6403	25.4298	25.391	25.7492	25.9293	25.9628	28.8264	26.2785	NaN	NaN	NaN	NaN	NaN	NaN	NaN	NaN	NaN	NaN	NaN	NaN	NaN	NaN	NaN	NaN	NaN	NaN	NaN	NaN	NaN	NaN	NaN	NaN	NaN	NaN	NaN	NaN	NaN	NaN
HBA1	P69905	Hemoglobin subunit alpha	31.0432	18	32.5657	9	0.0856328	0.280955	1.52255		28.9456	29.6713	28.1115	28.3196	31.9848	30.995	29.7755	31.1842	34.8186	35.1753	34.4581	NaN	NaN	NaN	NaN	NaN	28.673	NaN	27.3745	NaN	NaN	NaN	NaN	NaN	NaN	NaN	NaN	NaN	32.8252	33.7653	32.5014	31.3568	32.4943	33.099	31.4967	NaN	32.2786	31.1239	30.2979
A2M	P01023	Alpha-2-macroglobulin	30.9275	25	30.4545	21	0.0868061	0.280824	-0.473068		31.5889	31.4483	31.3828	31.4775	31.6066	29.8901	29.9677	28.6831	30.5389	30.6022	30.6372	30.4032	29.3828	30.2077	30.3088	30.5203	32.4284	31.362	31.8534	31.2422	29.5555	29.524	31.0864	31.4678	31.4384	30.6881	30.5754	30.611	31.8829	31.4629	31.4284	30.7927	30.6022	31.1239	30.0084	28.1361	31.6839	30.1724	31.2869
HPX	P02790	Hemopexin	29.7876	25	28.1676	21	0.0876536	0.278435	-1.61998		30.0864	30.6798	30.6022	30.8608	31.196	31.0479	18.7307	21.1886	18.8144	17.8965	27.2535	28.5862	30.5844	30.1115	28.8019	30.3828	30.2535	28.5315	29.4571	29.6747	30.0349	29.5463	29.8549	29.9814	30.3196	31.2591	31.1664	30.2979	29.7096	30.9677	29.0375	29.8534	29.5165	28.8173	29.2123	30.2422	29.5844	29.8974	30.4629
IGHG3	P01860	Ig gamma-3 chain C region	28.659	23	28.2815	20	0.0916811	0.287429	-0.377515		29.2602	28.9677	29.1819	29.099	29.3239	28.217	27.8324	28.003	28.1164	26.1814	NaN	NaN	28.8504	29.1628	28.249	27.341	29.1164	28.249	29.3088	NaN	28.2759	28.9117	27.4862	30.0737	27.7708	27.5463	28.1361	28.1937	28.6764	28.2308	28.7676	27.8324	28.5573	27.6595	27.5315	28.8974	28.9732	29.1819	28.7389
PTGDS	P41222	Prostaglandin-H2 D-isomerase	31.31	25	30.9831	21	0.0963252	0.298873	-0.326888		31.4134	30.9045	32.1813	31.6066	30.8534	32.5641	29.5627	30.5014	30.5933	30.393	30.3515	32.0895	32.2842	32.0017	31.3356	30.8157	31.4284	31.5435	30.4334	30.4727	31.13	30.6881	31.1483	30.5296	31.8719	30.3088	31.1842	31.5889	31.393	30.7849	31.6798	30.6458	30.5109	31.2422	30.8901	32.13	31.4823	32.0117	30.7373
IGHM	P01871	Ig mu chain C region	29.7625	6	28.8191	4	0.0969817	0.296167	-0.943444		29.9117	29.8096	29.94	29.8785	30.0217	28.3494	NaN	27.391	NaN	NaN	NaN	NaN	NaN	NaN	NaN	NaN	NaN	NaN	NaN	NaN	NaN	NaN	NaN	29.5682	NaN	NaN	NaN	NaN	NaN	NaN	NaN	NaN	NaN	NaN	NaN	NaN	NaN	NaN	29.0137
C1S	P09871	Complement C1s subcomponent;Complement C1s subcomponent heavy chain;Complement C1s subcomponent light chain	24.971	7	24.5521	7	0.0970756	0.292329	-0.418812		24.3239	25.8409	25.1833	25.228	24.417	25.0359	24.217	24.1642	24.5638	24.3645	NaN	NaN	NaN	NaN	NaN	NaN	NaN	NaN	NaN	NaN	NaN	NaN	NaN	24.8385	NaN	NaN	NaN	NaN	25.0443	NaN	NaN	NaN	NaN	NaN	NaN	NaN	24.7594	NaN	NaN
F5	P12259	Coagulation factor V;Coagulation factor V heavy chain;Coagulation factor V light chain	23.6962	6	24.5864	4	0.100057	0.298811	0.890218		24.0275	23.7389	23.2419	23.3511	23.48	24.6096	23.8191	26.1075	23.8093	NaN	NaN	NaN	24.3376	NaN	NaN	NaN	NaN	NaN	NaN	NaN	NaN	NaN	NaN	NaN	NaN	NaN	NaN	NaN	NaN	NaN	NaN	NaN	NaN	NaN	NaN	NaN	NaN	NaN	NaN
JUP	P14923	Junction plakoglobin	25.7827	12	24.6466	5	0.104114	0.306773	-1.13608		26.8019	NaN	NaN	NaN	NaN	NaN	22.0723	NaN	NaN	NaN	25.8576	NaN	NaN	NaN	NaN	NaN	NaN	NaN	NaN	NaN	NaN	NaN	NaN	NaN	NaN	NaN	NaN	NaN	26.4938	23.2185	25.8647	25.7796	26.9428	24.8528	26.976	NaN	25.3135	25.0526	26.239
KRT9	P35527	Keratin, type I cytoskeletal 9	31.052	25	30.1627	21	0.10418	0.303	-0.88928		31.8385	30.5296	31.0864	31.8719	30.7047	31.7927	30.8234	31.1052	31.94	31.7613	34.4883	32.4895	27.4154	29.217	31.2647	27.6595	28.9031	32.4895	30.4532	30.9045	30.2979	28.4032	32.0895	29.9814	29.7031	26.1371	23.7492	28.1312	32.1052	30.2869	31.8608	31.8309	32.0895	31.9188	32.665	30.0349	31.1361	31.4871	30.4727
TTR	P02766	Transthyretin	30.7875	25	31.2748	21	0.108319	0.312623	0.487315		30.611	30.4433	29.2692	31.6242	29.0003	32.7731	31.7453	32.5596	29.3196	29.843	28.8945	29.9677	28.9841	28.3745	31.341	31.7573	32.1753	32.6044	31.0349	30.9677	31.7533	30.947	32.0737	31.8119	31.6881	29.8096	30.3196	31.7047	31.6458	31.2365	31.6198	30.7129	30.8309	30.8385	31.2479	31.2869	31.2308	31.5889	31.3672
CRYBB1	P53674	Beta-crystallin B1	24.6937	6	29.989	4	0.109718	0.313641	5.29533		20.5915	33.1783	20.6006	23.5045	19.7389	NaN	30.5296	29.5278	30.0737	29.8249	NaN	NaN	NaN	NaN	NaN	NaN	NaN	NaN	NaN	NaN	NaN	NaN	NaN	NaN	NaN	NaN	NaN	NaN	NaN	NaN	30.5481	NaN	NaN	NaN	NaN	NaN	NaN	NaN	NaN
AFM	P43652	Afamin	25.5467	15	26.023	15	0.111477	0.314633	0.476289		25.0062	25.4707	25.6865	25.9672	24.8764	25.5014	26.4969	26.8019	26.9088	25.772	NaN	NaN	NaN	26.4707	NaN	26.4754	NaN	NaN	NaN	NaN	26.1273	NaN	25.8927	25.3307	25.6012	NaN	NaN	25.7543	24.6486	27.2535	24.1719	25.705	25.8142	NaN	24.1795	NaN	25.1946	NaN	26.2803
RARRES2	Q99969	Retinoic acid receptor responder protein 2	24.9294	13	25.3112	9	0.115273	0.321	0.38178		25.5404	24.4923	23.8764	24.9406	24.1174	26.1946	25.8904	25.2926	24.8717	24.9584	NaN	NaN	25.1871	NaN	NaN	NaN	NaN	NaN	NaN	NaN	NaN	NaN	NaN	NaN	NaN	NaN	NaN	NaN	25.1946	24.824	25.7821	24.895	24.7234	NaN	NaN	NaN	25.6998	NaN	24.8093
CRTAC1	Q9NQ79	Cartilage acidic protein 1	23.9993	12	24.415	10	0.12014	0.332	0.415703		23.48	23.7796	23.9933	22.4775	24.2317	25.1757	24.867	24.8904	NaN	24.1795	NaN	NaN	24.3778	NaN	NaN	NaN	NaN	NaN	NaN	NaN	NaN	24.2891	NaN	24.2535	NaN	NaN	NaN	NaN	24.1488	24.1795	24.5983	23.632	23.7695	NaN	NaN	NaN	25.3239	NaN	NaN
C4B	P0C0L5	Complement C4-B;Complement C4 beta chain;Complement C4-B alpha chain;C4a anaphylatoxin;C4b-B;C4d-B;Complement C4 gamma chain	28.6446	19	28.1803	12	0.123515	0.339415	-0.464377		29.3239	28.726	29.158	29.0427	28.8385	NaN	NaN	26.7129	26.8142	NaN	NaN	NaN	28.1214	NaN	NaN	NaN	29.341	NaN	28.632	NaN	NaN	NaN	NaN	NaN	28.1015	29.3174	NaN	27.6181	29.0322	28.906	27.7708	28.2847	26.9539	28.7096	27.8974	28.249	28.7195	29.4629	29.0788
RS1	O15537	Retinoschisin	23.8517	8	24.7222	5	0.12806	0.347663	0.870531		22.4874	22.7895	23.6431	24.1795	23.5285	25.9473	NaN	25.3477	NaN	NaN	NaN	NaN	NaN	NaN	NaN	NaN	NaN	NaN	NaN	NaN	NaN	NaN	NaN	NaN	24.4862	NaN	NaN	NaN	24.7338	24.7024	NaN	NaN	NaN	NaN	NaN	NaN	24.7492	NaN	NaN
APOE	P02649	Apolipoprotein E	27.4442	24	27.0617	21	0.129183	0.346286	-0.382571		27.726	28.1164	27.7517	27.7517	27.9372	28.6527	26.1908	25.1984	25.0975	25.7771	27.0813	27.341	28.4862	26.5682	NaN	26.673	27.0401	26.515	26.8504	27.7958	28.0084	27.0401	27.6931	28.1263	27.6458	27.2445	27.4707	27.5389	27.7895	27.7129	28.2308	26.8264	27.0609	28.1015	27.726	26.8019	27.8081	27.3662	27.3992
PARK7	Q99497	Protein deglycase DJ-1	24.3843	2	25.7443	4	0.129459	0.342776	1.35998		NaN	25.3645	NaN	NaN	23.4041	NaN	25.1055	26.0359	25.5696	26.2661	NaN	NaN	NaN	NaN	NaN	NaN	NaN	NaN	NaN	NaN	NaN	NaN	NaN	NaN	NaN	NaN	NaN	NaN	NaN	NaN	NaN	NaN	NaN	NaN	NaN	NaN	NaN	NaN	NaN
SERPINF2	P08697	Alpha-2-antiplasmin	25.1101	14	25.7683	13	0.139442	0.366372	0.658241		24.1253	23.3645	23.6431	24.1795	25.0691	25.3612	26.9869	27.0609	27.2979	22.2821	NaN	NaN	NaN	NaN	NaN	NaN	NaN	NaN	NaN	NaN	NaN	NaN	NaN	25.7945	NaN	NaN	NaN	NaN	25.1719	26.1115	NaN	25.9134	25.3135	25.4008	25.6838	26.1719	25.5492	NaN	25.8433
IGKC	P01834	Ig kappa chain C region	31.8455	25	32.1327	21	0.146961	0.384368	0.287224		32.0479	31.1239	31.5343	32.1239	31.9295	31.6458	32.3802	32.196	32.7514	32.7191	33.1649	33.0657	31.0017	32.0769	31.3879	31.5109	31.0283	31.4083	32.7613	32.6819	32.0769	32.525	31.1783	32.5777	31.7333	30.6198	31.0864	32.6798	31.4629	31.6756	31.5573	31.4727	31.9295	31.0349	31.5618	33.0816	31.4433	32.4871	32.2647
APOA4	P06727	Apolipoprotein A-IV	27.1884	19	27.7832	20	0.151579	0.391	0.594802		27.7708	27.1795	27.8445	28.0349	27.5754	28.066	28.8415	26.9088	28.7927	27.524	NaN	NaN	25.3307	NaN	NaN	27.3494	NaN	NaN	26.6181	28.8264	27.5165	27.2714	28.2714	27.5754	26.6458	30.1483	26.7389	26.5014	25.1908	29.1795	26.965	27.6663	27.391	27.1214	26.5029	28.0557	27.8799	24.3444	28.579
ITIH2	P19823	Inter-alpha-trypsin inhibitor heavy chain H2	27.8647	12	27.3451	13	0.155589	0.396539	-0.51959		28.2308	28.003	28.2216	28.2262	28.2535	27.2979	27.8203	26.5754	27.5969	27.1984	NaN	NaN	NaN	NaN	NaN	NaN	NaN	NaN	NaN	NaN	NaN	NaN	NaN	NaN	NaN	27.8324	NaN	NaN	NaN	28.217	NaN	27.8142	27.4707	NaN	25.3135	29.189	27.2625	NaN	28.1747
IGKV2D-3	P06310	Ig kappa chain V-II region RPMI 641	28.3541	5	28.9845	5	0.164654	0.412711	0.630347		28.217	27.4473	28.8887	28.1312	29.0864	28.0609	29.4254	28.5573	29.2979	29.5808	NaN	NaN	NaN	NaN	NaN	NaN	NaN	NaN	NaN	NaN	NaN	NaN	NaN	NaN	NaN	NaN	NaN	NaN	NaN	NaN	NaN	NaN	NaN	NaN	NaN	NaN	NaN	NaN	NaN
ENPP2	Q13822	Ectonucleotide pyrophosphatase/phosphodiesterase family member 2	25.5765	22	25.2008	17	0.165828	0.412791	-0.375664		25.4073	26.0975	26.1527	26.521	24.945	26.1055	23.3239	23.0342	NaN	NaN	NaN	25.673	26.7645	24.8336	25.8788	23.8858	25.5725	NaN	26.4908	NaN	25.452	24.7645	25.5045	25.1946	25.5638	24.1719	25.8858	25.8528	25.9134	25.4234	26.1214	25.3204	25.0854	NaN	24.6153	25.6209	25.8433	25.1719	25.3444
KNG1	P01042	Kininogen-1;Kininogen-1 heavy chain;T-kinin;Bradykinin;Lysyl-bradykinin;Kininogen-1 light chain;Low molecular weight growth-promoting factor	26.6421	24	25.7718	20	0.168543	0.416043	-0.870242		26.8741	26.8504	27.0296	27.8445	27.632	27.965	18.8636	19.64	18.9516	NaN	NaN	26.6998	26.8741	27.1507	26.7129	26.0609	26.9203	26.0254	27.5609	27.5969	26.726	27.2535	26.9203	27.141	26.2299	26.0338	26.4138	26.8974	25.9338	27.8916	25.4008	26.8623	25.9383	25.7695	25.7389	26.6458	26.1757	25.0854	27.7325
DSP	P15924	Desmoplakin	26.2568	16	24.9405	7	0.178127	0.435355	-1.31627		29.3088	23.2821	24.1871	27.5014	23.2821	25.1488	NaN	NaN	21.3211	NaN	26.9869	NaN	NaN	NaN	NaN	NaN	NaN	NaN	NaN	NaN	NaN	NaN	NaN	NaN	NaN	NaN	NaN	NaN	27.7517	23.4923	26.9977	26.976	28.5389	25.9383	28.1263	NaN	25.9869	23.8093	27.9428
KRT17	Q04695	Keratin, type I cytoskeletal 17	27.6895	12	26.7101	10	0.187571	0.455957	-0.979418		23.0309	NaN	NaN	30.4532	NaN	24.1565	27.019	26.5285	26.6458	26.976	28.066	NaN	NaN	NaN	NaN	NaN	NaN	NaN	NaN	NaN	NaN	NaN	NaN	NaN	NaN	NaN	NaN	NaN	28.0137	NaN	28.1556	29.2285	29.726	26.8858	28.1263	NaN	26.8385	26.9977	26.7517
S100A7	P31151	Protein S1-A7;Protein S1-A7A	25.9541	8	25.0563	4	0.198719	0.478358	-0.897835		NaN	NaN	NaN	NaN	NaN	NaN	NaN	NaN	NaN	NaN	NaN	NaN	NaN	NaN	NaN	NaN	NaN	NaN	NaN	NaN	NaN	NaN	NaN	NaN	NaN	NaN	NaN	NaN	25.1332	23.9495	28.1263	25.7129	26.8504	25.8191	26.0526	NaN	25.989	NaN	NaN
APOA2	P02652	Apolipoprotein A-II;Proapolipoprotein A-II;Truncated apolipoprotein A-II	26.6395	19	27.0444	16	0.202227	0.481833	0.404849		NaN	NaN	NaN	NaN	NaN	NaN	NaN	NaN	NaN	NaN	NaN	26.0955	26.4218	27.7064	25.7129	28.3367	25.9473	25.2243	27.6458	27.0401	26.9977	27.3828	27.5682	26.5165	26.509	28.0813	25.5551	27.2803	24.895	27.4394	24.8142	27.0084	26.726	26.976	26.726	27.8203	26.0296	26.4938	28.1312
APOH	P02749	Beta-2-glycoprotein 1	26.0913	22	26.3935	20	0.204066	0.481526	0.302164		26.5551	26.2077	26.8142	26.2732	26.3926	26.4938	25.7619	25.2679	27.3662	26.0793	25.6622	26.632	25.8093	26.9869	24.976	26.3427	27.1115	25.4984	25.8019	26.4504	26.5374	25.2926	26.346	27.2445	26.8974	26.2874	26.1449	27.1015	26.4488	26.9869	24.1332	NaN	26.5682	NaN	25.0772	26.574	24.7895	NaN	26.3679
CRYBA1	P05813	Beta-crystallin A3;Beta-crystallin A3, isoform A1, Delta4 form;Beta-crystallin A3, isoform A1, Delta7 form;Beta-crystallin A3, isoform A1, Delta8 form	24.6986	6	29.6679	5	0.209274	0.487265	4.96932		24.391	32.5799	19.8787	20.3752	19.4893	18.562	32.4871	32.2869	32.4259	32.5777	NaN	NaN	NaN	NaN	NaN	NaN	NaN	NaN	NaN	NaN	NaN	NaN	NaN	NaN	NaN	NaN	NaN	NaN	NaN	NaN	31.4775	NaN	NaN	NaN	NaN	NaN	NaN	NaN	NaN
APCS	P02743	Serum amyloid P-component;Serum amyloid P-component(1-23)	28.2477	5	27.5026	2	0.214648	0.495232	-0.745008		28.6075	27.7064	27.6251	28.9002	28.3992	26.9088	NaN	28.0965	NaN	NaN	NaN	NaN	NaN	NaN	NaN	NaN	NaN	NaN	NaN	NaN	NaN	NaN	NaN	NaN	NaN	NaN	NaN	NaN	NaN	NaN	NaN	NaN	NaN	NaN	NaN	NaN	NaN	NaN	NaN
HSPG2	P98160	Basement membrane-specific heparan sulfate proteoglycan core protein;Endorepellin;LG3 peptide	23.5571	6	24.702	4	0.216984	0.49628	1.14491		23.3645	22.9566	23.5165	23.8385	22.9225	26.0062	22.7955	26.7645	23.2419	NaN	NaN	NaN	NaN	NaN	NaN	NaN	NaN	NaN	NaN	NaN	NaN	NaN	NaN	NaN	NaN	NaN	NaN	NaN	24.7441	NaN	NaN	NaN	NaN	NaN	NaN	NaN	NaN	NaN	NaN
MYOC	Q99972	Myocilin;Myocilin, N-terminal fragment;Myocilin, C-terminal fragment	25.1088	16	24.6098	8	0.218341	0.494178	-0.499043		25.1449	25.3877	25.1984	24.2317	25.4041	25.5667	NaN	NaN	24.9271	NaN	NaN	NaN	25.0772	NaN	NaN	NaN	NaN	NaN	NaN	NaN	NaN	NaN	25.2679	NaN	NaN	NaN	NaN	NaN	26.726	24.6971	25.8717	24.989	24.6918	25.7155	25.0935	24.8858	25.6096	NaN	23.0173
KRT6C	P48668	Keratin, type II cytoskeletal 6C	28.592	5	30.0068	5	0.219933	0.492353	1.41475		28.0711	27.1115	27.5014	32.7006	27.5754	29.158	30.3303	30.4629	30.0217	30.0609	NaN	NaN	NaN	NaN	NaN	NaN	NaN	NaN	NaN	NaN	NaN	NaN	NaN	NaN	NaN	NaN	NaN	NaN	NaN	NaN	NaN	NaN	NaN	NaN	NaN	NaN	NaN	NaN	NaN
NRCAM	Q92823	Neuronal cell adhesion molecule	23.7082	4	24.3879	5	0.23865	0.528115	0.679762		NaN	24.0609	23.895	23.1174	23.7594	25.4425	24.7129	22.7876	24.5926	24.4041	NaN	NaN	NaN	NaN	NaN	NaN	NaN	NaN	NaN	NaN	NaN	NaN	NaN	NaN	NaN	NaN	NaN	NaN	NaN	NaN	NaN	NaN	NaN	NaN	NaN	NaN	NaN	NaN	NaN
CTSD	P07339	Cathepsin D;Cathepsin D light chain;Cathepsin D heavy chain	27.4763	17	27.719	14	0.240706	0.526781	0.242728		26.8385	26.7645	26.4723	27.0084	27.2262	27.5463	28.5128	28.189	28.6931	27.7325	NaN	NaN	28.0349	NaN	NaN	NaN	NaN	NaN	NaN	NaN	NaN	NaN	NaN	NaN	27.189	27.611	NaN	27.7895	27.6251	27.7064	27.7581	27.141	27.391	27.976	27.7389	27.6931	28.4862	27.5165	27.7195
SERPINA6	P08185	Corticosteroid-binding globulin	24.9359	7	24.5839	9	0.240729	0.521849	-0.351987		NaN	NaN	NaN	25.9495	NaN	NaN	23.7695	25.0526	24.5463	23.5638	NaN	NaN	NaN	24.824	NaN	NaN	NaN	NaN	NaN	NaN	NaN	NaN	NaN	NaN	24.8717	NaN	NaN	NaN	NaN	25.2996	NaN	24.6971	NaN	NaN	24.5285	NaN	24.654	NaN	24.5983
SPON1	Q9HCB6	Spondin-1	25.4996	12	25.7654	5	0.242401	0.520112	0.265851		25.2714	25.4831	26.0567	25.632	24.7594	26.1469	NaN	NaN	NaN	NaN	NaN	NaN	25.217	NaN	NaN	NaN	NaN	NaN	NaN	NaN	NaN	NaN	NaN	NaN	NaN	NaN	25.9539	NaN	25.8288	25.2785	25.824	NaN	NaN	NaN	25.3679	NaN	25.9628	NaN	25.3135
IGKV3-20	P01619	Ig kappa chain V-III region B6	28.5521	16	29.0087	12	0.248869	0.528556	0.456683		27.2803	26.0874	27.509	27.8203	26.9316	27.7958	30.4727	30.2077	29.611	29.8489	NaN	NaN	NaN	NaN	NaN	NaN	NaN	NaN	NaN	NaN	NaN	NaN	NaN	NaN	NaN	NaN	NaN	NaN	29.5389	29.217	29.9117	29.1866	29.362	28.4746	29.0057	29.003	29.3109	28.8916	29.3023
IGFBP6	P24592	Insulin-like growth factor-binding protein 6	24.721	18	24.4498	16	0.254129	0.534312	-0.271227		NaN	25.3376	NaN	NaN	NaN	24.8997	NaN	NaN	NaN	23.417	23.7895	24.5045	25.7645	24.0609	NaN	24.3307	24.4551	25.8044	24.4234	24.3844	23.6865	25.0567	23.9134	24.2821	24.3307	23.9672	25.7492	25.3444	24.9977	24.2961	25.2317	24.0609	24.1488	25.1908	NaN	25.7871	24.9088	NaN	23.8858
RNASE1	P07998	Ribonuclease pancreatic	25.5072	15	25.2206	15	0.256781	0.535164	-0.286628		NaN	NaN	NaN	NaN	NaN	NaN	NaN	NaN	25.5195	NaN	24.6703	26.4425	26.6458	24.2607	25.7995	NaN	25.341	NaN	NaN	25.1527	24.7389	24.7645	NaN	NaN	25.7208	25.141	25.9495	24.8044	26.275	25.5492	26.3014	24.7543	24.8576	25.4041	24.2021	NaN	25.9716	26.1332	NaN
PIP	P12273	Prolactin-inducible protein	25.5984	8	26.2113	5	0.261069	0.540324	0.612831		NaN	NaN	NaN	NaN	NaN	NaN	NaN	NaN	NaN	NaN	NaN	NaN	NaN	NaN	NaN	NaN	NaN	NaN	NaN	NaN	NaN	NaN	NaN	NaN	NaN	NaN	NaN	NaN	25.433	23.9043	25.7103	26.3427	26.976	NaN	25.8764	NaN	25.0526	25.4923	NaN
CRYBA4	P53673	Beta-crystallin A4	29.2138	2	28.4705	4	0.264517	0.543964	-0.743304		NaN	29.5772	NaN	NaN	NaN	NaN	27.5315	28.5718	28.5389	29.2399	NaN	NaN	NaN	NaN	NaN	NaN	NaN	NaN	NaN	NaN	NaN	NaN	NaN	NaN	NaN	NaN	NaN	NaN	NaN	NaN	28.8504	NaN	NaN	NaN	NaN	NaN	NaN	NaN	NaN
ITIH4	Q14624	Inter-alpha-trypsin inhibitor heavy chain H4;7 kDa inter-alpha-trypsin inhibitor heavy chain H4;35 kDa inter-alpha-trypsin inhibitor heavy chain H4	25.931	15	25.5503	10	0.273299	0.560248	-0.380708		26.143	26.3066	26.3342	26.417	26.4629	25.7492	26.6458	23.7995	24.9933	25.019	NaN	NaN	NaN	26.3679	NaN	NaN	NaN	NaN	NaN	25.48	NaN	NaN	NaN	NaN	NaN	NaN	NaN	NaN	24.632	27.019	24.5285	26.1115	25.228	NaN	24.9933	26.0464	25.4892	NaN	26.8858
RBP4	P02753	Retinol-binding protein 4;Plasma retinol-binding protein(1-182);Plasma retinol-binding protein(1-181);Plasma retinol-binding protein(1-179);Plasma retinol-binding protein(1-176)	26.0849	17	26.4301	10	0.282535	0.574035	0.345155		25.7182	24.7234	26.976	26.7389	25.5195	27.2891	NaN	NaN	NaN	NaN	NaN	NaN	26.521	NaN	NaN	NaN	26.7895	NaN	26.3528	NaN	NaN	NaN	NaN	NaN	NaN	26.8264	26.1984	25.4457	25.5696	27.3066	25.2243	25.6595	25.6431	25.0148	NaN	27.0084	25.9134	NaN	26.7645
IGHG4	P01861	Ig gamma-4 chain C region	27.1502	23	26.1751	20	0.283139	0.570643	-0.975021		28.8653	28.8173	28.6798	27.8799	28.4274	28.8264	18.0532	17.1457	17.2512	NaN	26.0955	26.4908	NaN	28.604	28.1164	27.632	25.6292	26.8974	28.6663	29.4532	28.249	28.0243	25.8599	27.673	27.141	28.0349	26.3239	29.7325	25.3307	27.2803	25.5983	26.0254	26.3239	24.8433	25.4984	26.9428	27.4938	NaN	28.3153
FGB	P02675	Fibrinogen beta chain;Fibrinopeptide B;Fibrinogen beta chain	32.1354	7	31.7186	5	0.284332	0.567966	-0.416764		32.2308	31.94	32.1483	32.0958	32.4108	30.2422	32.4581	32.1989	32.4919	31.2019	32.0609	NaN	NaN	NaN	NaN	NaN	NaN	NaN	NaN	NaN	NaN	NaN	NaN	NaN	NaN	NaN	NaN	NaN	NaN	NaN	NaN	NaN	NaN	NaN	NaN	NaN	NaN	NaN	32.0609
IGFBP7	Q16270	Insulin-like growth factor-binding protein 7	26.3354	21	26.1397	18	0.28619	0.567179	-0.19577		26.4186	26.4202	26.8504	26.2714	26.2625	27.141	24.918	25.558	26.0062	26.5359	25.0443	27.0711	26.4362	27.0296	NaN	26.3595	NaN	NaN	26.4676	25.9495	26.2133	NaN	25.7415	26.604	26.4488	NaN	25.989	26.0711	27.0084	26.0894	26.7645	25.976	25.4953	NaN	26.0233	26.4614	26.673	26.1776	25.7441
KRT5	P13647	Keratin, type II cytoskeletal 5	28.5965	21	27.999	10	0.293791	0.576576	-0.597498		29.1189	27.6931	28.4154	30.611	28.49	29.1337	NaN	NaN	26.6181	NaN	31.362	25.4923	NaN	NaN	27.5969	NaN	25.9111	27.2891	NaN	NaN	NaN	NaN	26.3066	NaN	NaN	NaN	NaN	NaN	29.843	27.509	29.5536	29.1724	29.9539	29.537	30.2193	25.7771	28.8974	28.5203	29.5627
CFD	P00746	Complement factor D	25.3495	6	25.7081	10	0.29474	0.573815	0.358504		24.9088	25.5075	26.1273	24.9977	25.0275	26.5075	24.8858	25.1449	25.6784	26.7389	NaN	NaN	NaN	NaN	NaN	NaN	NaN	NaN	NaN	NaN	NaN	NaN	NaN	NaN	24.7594	26.2803	NaN	NaN	NaN	25.5285	NaN	NaN	NaN	NaN	NaN	NaN	NaN	NaN	NaN
CASP14	P31944	Caspase-14;Caspase-14 subunit p17, mature form;Caspase-14 subunit p1, mature form;Caspase-14 subunit p2, intermediate form;Caspase-14 subunit p8, intermediate form	25.7518	9	25.2675	5	0.299113	0.577867	-0.484235		NaN	NaN	NaN	NaN	NaN	NaN	NaN	25.7619	NaN	NaN	NaN	NaN	NaN	NaN	NaN	NaN	NaN	NaN	NaN	NaN	NaN	NaN	NaN	NaN	NaN	NaN	NaN	NaN	25.8904	24.1946	26.518	25.3712	25.9383	26.239	26.7129	NaN	25.3376	25.5638	NaN
UBA52	P62987	Ubiquitin-6S ribosomal protein L4;Ubiquitin;6S ribosomal protein L4;Ubiquitin-4S ribosomal protein S27a;Ubiquitin;4S ribosomal protein S27a;Polyubiquitin-B;Ubiquitin;Polyubiquitin-C;Ubiquitin	25.2164	13	25.5756	10	0.304415	0.582479	0.359247		24.2463	24.4923	24.8336	NaN	NaN	24.9361	25.824	26.6458	26.5014	25.4707	NaN	NaN	NaN	NaN	NaN	NaN	NaN	NaN	NaN	NaN	NaN	NaN	25.6153	NaN	NaN	NaN	NaN	NaN	25.7338	24.5404	27.4314	24.8811	25.918	25.0317	26.0105	NaN	25.6181	25.0484	24.0275
DCD	P81605	Dermcidin;Survival-promoting peptide;DCD-1	28.2654	11	27.6768	9	0.305216	0.579213	-0.588615		NaN	NaN	NaN	27.7517	NaN	28.7708	NaN	NaN	28.6865	NaN	NaN	NaN	NaN	NaN	NaN	NaN	NaN	NaN	NaN	NaN	NaN	NaN	NaN	NaN	NaN	NaN	NaN	NaN	28.3196	26.341	28.7096	28.4629	29.7517	28.3578	30.5573	NaN	28.003	28.4274	26.2372
SERPINF1	P36955	Pigment epithelium-derived factor	31.0197	25	31.1874	21	0.310142	0.583772	0.167642		30.2759	30.7292	30.3828	30.0479	31.1115	31.5799	31.0609	32.3061	30.933	31.901	30.341	31.0737	31.1664	30.9677	31.0737	30.1724	31.5435	32.6198	30.4629	31.0084	31.0017	31.1239	31.6066	31.8755	31.4678	30.1239	31.1483	30.3515	31.5062	31.2077	31.6671	30.8755	30.8157	31.0927	30.7771	31.2591	31.8081	31.5481	30.9677
IGLC1;IGLL5	P0CG04	Ig lambda-1 chain C regions;Immunoglobulin lambda-like polypeptide 5	28.7511	18	28.9311	13	0.31931	0.594742	0.179982		NaN	NaN	NaN	NaN	NaN	NaN	NaN	NaN	NaN	28.9146	30.1239	NaN	NaN	28.524	28.2759	28.5463	28.509	29.1795	28.6216	28.8593	28.9088	28.4234	NaN	29.1866	28.6865	NaN	NaN	NaN	28.1747	28.9732	28.4551	28.3951	28.7927	28.1984	28.1842	29.7833	28.7927	28.9923	28.9977
C8G	P07360	Complement component C8 gamma chain	25.7433	5	25.3103	5	0.325747	0.60032	-0.432956		26.2426	24.8858	25.3943	26.604	25.5898	26.239	24.8093	24.8997	24.9361	NaN	NaN	NaN	NaN	NaN	NaN	NaN	NaN	NaN	NaN	NaN	NaN	NaN	NaN	NaN	NaN	NaN	NaN	NaN	NaN	NaN	NaN	NaN	NaN	NaN	NaN	NaN	NaN	NaN	NaN
HBG1	P69891	Hemoglobin subunit gamma-1;Hemoglobin subunit gamma-2	25.3727	2	26.4899	5	0.343057	0.625651	1.11714		NaN	25.0484	NaN	NaN	25.6971	25.0275	26.8019	28.7357	25.797	26.0874	NaN	NaN	NaN	NaN	NaN	NaN	NaN	NaN	NaN	NaN	NaN	NaN	NaN	NaN	NaN	NaN	NaN	NaN	NaN	NaN	NaN	NaN	NaN	NaN	NaN	NaN	NaN	NaN	NaN
SERPINA1	P01009	Alpha-1-antitrypsin;Short peptide from AAT	31.454	25	31.709	21	0.347557	0.627969	0.254992		30.5933	31.8347	30.8081	31.099	31.13	31.717	32.4184	31.6242	32.665	32.4184	32.7006	32.6394	27.6251	31.8081	31.5709	32.7047	32.3776	31.3982	31.2759	31.4629	31.6629	32.0832	32.2077	31.7088	30.6964	30.099	31.8004	30.846	31.2479	32.325	30.7613	31.6372	30.9539	31.1483	30.8234	32.8755	31.4483	31.5156	32.0479
PSAP	P07602	Prosaposin;Saposin-A;Saposin-B-Val;Saposin-B;Saposin-C;Saposin-D	25.8033	10	25.4737	5	0.369332	0.664719	-0.329656		NaN	NaN	NaN	NaN	NaN	NaN	NaN	NaN	NaN	NaN	NaN	NaN	25.5463	NaN	NaN	NaN	NaN	NaN	NaN	NaN	26.0275	NaN	NaN	NaN	NaN	NaN	NaN	NaN	26.425	25.8191	26.3562	25.2463	25.5492	NaN	25.9043	NaN	26.4298	25.5551	25.2021
CLEC3B	P05452	Tetranectin	24.3047	12	24.16	9	0.373238	0.668062	-0.144679		24.7846	23.7389	24.5225	24.7846	NaN	23.9225	23.6971	23.5165	24.6264	24.2961	NaN	NaN	24.2821	NaN	NaN	NaN	NaN	NaN	NaN	NaN	NaN	NaN	NaN	NaN	NaN	NaN	NaN	NaN	24.4105	24.5045	23.8191	24.3307	24.0772	NaN	NaN	NaN	24.2607	NaN	24.141
IGKV1-17	P01599	Ig kappa chain V-I region Gal	23.47	5	24.6514	2	0.379985	0.674585	1.18142		23.2535	21.4972	22.7161	25.8811	24.002	24.9316	NaN	NaN	NaN	NaN	NaN	NaN	NaN	NaN	NaN	NaN	NaN	NaN	NaN	NaN	NaN	NaN	NaN	NaN	NaN	NaN	NaN	NaN	NaN	NaN	NaN	NaN	NaN	NaN	NaN	NaN	NaN	NaN	NaN
CALML5	Q9NZT1	Calmodulin-like protein 5	25.8716	11	25.5491	8	0.383365	0.675542	-0.322412		NaN	NaN	NaN	NaN	NaN	NaN	25.5075	25.9803	26.2317	NaN	25.9361	NaN	NaN	NaN	NaN	NaN	NaN	NaN	NaN	NaN	NaN	NaN	NaN	NaN	NaN	NaN	NaN	NaN	26.002	24.8576	27.4629	24.8433	25.895	26.6865	26.8264	NaN	25.6703	25.5783	24.8288
CPE	P16870	Carboxypeptidase E	25.2275	16	24.9841	15	0.400587	0.700818	-0.24339		25.341	25.7745	24.391	24.7024	25.6703	26.7389	24.1332	23.2821	25.5404	24.4105	NaN	NaN	25.918	NaN	NaN	NaN	25.7771	24.895	NaN	NaN	25.9672	NaN	25.6125	25.7871	24.6649	23.7995	23.6971	24.9716	25.3477	24.8336	25.9716	24.5638	24.7594	NaN	25.6403	NaN	25.6568	NaN	24.3975
CRYBB2	P43320	Beta-crystallin B2	25.2203	11	23.3992	6	0.403354	0.700662	-1.82113		24.8288	32.6198	23.1749	21.9316	20.4972	20.1825	NaN	19.1777	NaN	NaN	NaN	NaN	NaN	NaN	NaN	NaN	NaN	NaN	NaN	NaN	NaN	NaN	NaN	NaN	NaN	29.8218	NaN	NaN	27.4551	NaN	32.9277	NaN	22.3348	NaN	NaN	26.2133	24.141	NaN	21.2989
C4A	P0C0L4	Complement C4-A;Complement C4 beta chain;Complement C4-A alpha chain;C4a anaphylatoxin;C4b-A;C4d-A;Complement C4 gamma chain	29.7444	18	29.5025	16	0.408459	0.705104	-0.241931		30.3724	30.4727	30.393	30.1604	30.5933	29.5536	28.0762	29.3088	28.7676	28.5898	29.158	29.5591	30.2759	29.8249	28.2759	30.2193	30.2422	30.6022	30.1115	29.1065	29.3388	27.9316	29.6441	29.8653	30.5389	30.2869	29.84	29.94	28.4746	28.6964	NaN	NaN	NaN	NaN	NaN	NaN	28.9484	NaN	29.019
CLU	P10909	Clusterin;Clusterin beta chain;Clusterin alpha chain	29.7291	25	29.5113	21	0.412696	0.707348	-0.217778		29.8945	30.7373	29.94	30.2759	30.2647	30.8309	27.0401	28.258	28.0965	29.1507	29.5646	29.893	30.5754	28.0813	28.1459	28.0609	30.1604	28.9896	30.0479	29.588	29.579	30.0737	30.7211	30.0349	30.393	30.3196	30.1483	29.4254	30.1361	30.2647	30.6881	29.1819	29.524	30.0479	29.8623	29.3787	30.196	29.2308	30.0864
SERPINA5	P05154	Plasma serine protease inhibitor	23.951	9	23.6629	5	0.443736	0.760294	-0.288094		23.2821	NaN	24.391	24.317	23.5165	24.1719	NaN	NaN	NaN	NaN	NaN	NaN	NaN	NaN	NaN	NaN	NaN	NaN	NaN	NaN	NaN	NaN	NaN	NaN	NaN	NaN	NaN	NaN	23.5754	23.8288	NaN	NaN	23.0951	NaN	NaN	NaN	NaN	25.4923	24.0609
ALDOA	P04075	Fructose-bisphosphate aldolase A	23.6684	5	24.4247	2	0.452555	0.769752	0.756275		NaN	25.3545	22.7876	23.1991	22.5522	NaN	NaN	NaN	NaN	24.9088	NaN	NaN	NaN	NaN	NaN	NaN	NaN	NaN	NaN	NaN	NaN	NaN	NaN	NaN	NaN	NaN	NaN	NaN	NaN	NaN	NaN	NaN	24.4488	NaN	NaN	NaN	NaN	NaN	NaN
GSN	P06396	Gelsolin	27.9991	25	27.8326	21	0.456352	0.771159	-0.166459		27.8264	28.3745	28.3828	28.1015	27.7895	28.5203	28.2262	28.1842	27.8019	27.141	27.8264	28.5352	29.7502	27.8081	26.3645	26.4073	28.1937	27.509	28.2077	27.019	27.7771	27.1795	27.8858	28.1214	28.0505	27.9869	28.6697	28.3324	28.2077	28.3282	28.0243	27.524	27.9259	28.3536	28.0243	28.4473	28.5352	27.5165	28.0137
PRDX2	P32119	Peroxiredoxin-2	23.942	9	24.5155	5	0.458869	0.769842	0.573419		23.3101	21.4221	NaN	21.8034	26.1469	25.0935	NaN	NaN	NaN	NaN	NaN	NaN	NaN	NaN	NaN	NaN	NaN	NaN	NaN	NaN	NaN	NaN	NaN	NaN	NaN	NaN	NaN	NaN	24.5754	23.9933	NaN	24.1642	25.1449	NaN	24.918	NaN	NaN	NaN	NaN
LRG1	P02750	Leucine-rich alpha-2-glycoprotein	25.5959	15	25.7572	11	0.467095	0.778714	0.161324		24.5754	26.6181	24.976	25.8504	25.1946	26.3066	NaN	NaN	NaN	NaN	NaN	NaN	NaN	NaN	NaN	NaN	NaN	NaN	NaN	NaN	NaN	NaN	NaN	26.0711	25.0935	26.1604	25.4923	NaN	25.8433	27.0401	24.9628	25.7077	25.2353	NaN	24.9847	25.654	25.9134	25.5345	25.848
B4GAT1	O43505	Beta-1,4-glucuronyltransferase 1	24.8348	15	24.6029	10	0.472335	0.780709	-0.231853		24.4676	24.3444	24.5105	23.7077	26.6458	25.4862	23.7077	NaN	NaN	23.3778	NaN	NaN	NaN	NaN	NaN	NaN	NaN	NaN	NaN	NaN	NaN	NaN	NaN	NaN	24.2463	25.2058	NaN	25.1908	25.654	24.9628	25.5135	24.7077	24.5522	24.6811	24.8576	NaN	25.2996	24.5404	24.0772
SERPING1	P05155	Plasma protease C1 inhibitor	27.7867	24	27.687	21	0.472534	0.775549	-0.0997604		27.4629	28.3196	28.1842	28.5826	27.4314	28.2077	26.7389	27.9923	26.965	26.965	NaN	27.2262	28.3452	27.8142	27.2077	27.9203	27.6458	27.7895	27.5315	27.4785	27.6527	27.3745	27.5826	27.3066	27.7833	28.2077	29.0349	27.5826	27.8858	27.9146	27.8203	27.726	27.0711	27.509	27.1795	28.4394	27.9595	28.362	27.5536
TF	P02787	Serotransferrin	33.7644	25	33.6402	21	0.487177	0.794434	-0.12424		34.1223	34.3892	34.4702	33.6629	34.4146	34.6892	31.8422	32.2535	32.6022	32.5481	33.5296	33.6735	34.0349	33.5641	33.4334	34.0832	33.0721	33.7453	33.2091	33.8138	33.6522	33.5641	34.0101	33.7047	34.5121	34.1377	34.0592	34.0832	33.8792	34.5527	33.6522	33.6088	33.1006	33.1146	33.0447	33.8608	33.9417	33.8138	34.1377
CFB	P00751	Complement factor B;Complement factor B Ba fragment;Complement factor B Bb fragment	28.1845	25	28.0125	21	0.487435	0.789194	-0.171971		28.0762	29.0583	28.6595	28.019	28.2847	27.9203	28.1361	27.6798	26.8741	28.8887	27.4629	27.9814	28.267	28.55	27.8203	28.0813	27.9484	27.9428	28.4354	28.2399	28.2353	27.976	27.8974	28.7292	28.8385	29.0583	28.3662	28.1795	28.019	28.8294	27.6798	28.7162	28.2123	26.632	27.5315	28.8504	28.4073	28.249	28.8974
IGHG1	P01857	Ig gamma-1 chain C region	33.223	25	33.0483	21	0.500854	0.807393	-0.174689		33.2619	33.2478	33.1828	33.1559	33.2759	32.9848	28.9622	30.9188	34.4581	34.3698	33.5641	32.8004	32.2979	32.8081	33.9763	32.9814	32.9729	34.0101	33.5527	33.2336	33.1269	34.2897	32.8195	33.0463	33.3436	32.3698	33.6307	33.1223	32.9763	33.1619	33.1945	32.7433	33.2759	32.7211	33.0034	34.0512	33.3698	33.3698	33.6198
APP	P05067	Amyloid beta A4 protein;N-APP;Soluble APP-alpha;Soluble APP-beta;C99;Beta-amyloid protein 42;Beta-amyloid protein 4;C83;P3(42);P3(4);C8;Gamma-secretase C-terminal fragment 59;Gamma-secretase C-terminal fragment 57;Gamma-secretase C-terminal fragment 5;C31	23.7313	9	24.0167	6	0.502803	0.804658	0.285363		22.8802	23.8093	23.1534	NaN	23.3778	24.6595	23.0951	25.7024	22.8249	NaN	NaN	NaN	24.0609	NaN	NaN	NaN	NaN	NaN	NaN	NaN	NaN	NaN	NaN	NaN	NaN	NaN	NaN	NaN	24.4362	23.9043	24.4676	NaN	NaN	NaN	NaN	NaN	NaN	NaN	23.4923
IGHA2	P01877	Ig alpha-2 chain C region	27.6121	7	27.8781	8	0.521411	0.826367	0.266013		27.0813	26.8623	27.17	27.5609	27.6998	27.341	27.2625	29.6814	28.4473	27.9088	NaN	NaN	NaN	NaN	NaN	NaN	NaN	NaN	NaN	NaN	NaN	NaN	NaN	NaN	NaN	NaN	NaN	NaN	NaN	28.3787	NaN	NaN	NaN	NaN	NaN	NaN	NaN	NaN	28.5315
IGK@	P0DOX7	Immunoglobulin kappa light chain	30.7476	13	30.8772	7	0.528358	0.832459	0.129583		NaN	NaN	NaN	NaN	NaN	NaN	NaN	NaN	NaN	NaN	31.1901	30.4032	NaN	NaN	NaN	NaN	NaN	NaN	NaN	NaN	NaN	NaN	NaN	NaN	NaN	NaN	NaN	NaN	30.6198	30.9117	30.5844	30.4727	30.7849	29.8829	30.4433	31.5109	30.6964	31.0349	31.1842
CP	P00450	Ceruloplasmin	30.1899	25	30.2637	21	0.529211	0.828	0.0737427		29.6831	30.8157	30.1842	30.0864	30.3196	29.6713	30.4032	29.747	30.7927	30.4823	29.7613	30.1724	29.5573	30.4134	29.8901	30.5664	30.1724	30.7211	30.1361	29.8887	29.9117	29.9539	30.2535	30.1239	30.6964	30.3196	30.6198	30.9539	30.0737	30.4234	30.0737	30.2193	29.4433	29.8157	29.6093	31.0414	30.3828	30.5754	30.611
TIMP1	P01033	Metalloproteinase inhibitor 1	23.7312	3	24.0759	7	0.539543	0.839893	0.344704		NaN	NaN	NaN	NaN	NaN	NaN	22.9548	25.3273	23.9406	22.9899	NaN	NaN	NaN	NaN	NaN	NaN	NaN	NaN	NaN	NaN	NaN	NaN	NaN	NaN	24.1565	NaN	NaN	NaN	NaN	23.8093	NaN	NaN	23.391	NaN	NaN	NaN	NaN	NaN	23.9933
C1R	P00736	Complement C1r subcomponent;Complement C1r subcomponent heavy chain;Complement C1r subcomponent light chain	25.3985	5	25.1948	3	0.543973	0.841404	-0.203627		25.0975	26.1115	25.6865	25.0401	25.0567	24.8288	NaN	NaN	NaN	NaN	NaN	NaN	NaN	NaN	NaN	NaN	NaN	NaN	NaN	NaN	NaN	NaN	NaN	NaN	NaN	NaN	NaN	25.3778	NaN	NaN	NaN	NaN	NaN	NaN	NaN	NaN	NaN	NaN	NaN
IGLV1-51	P01701	Ig lambda chain V-I region NEW	24.787	3	24.6604	5	0.549084	0.843368	-0.126553		NaN	NaN	NaN	24.6865	NaN	NaN	24.2463	24.8997	24.6971	24.9977	NaN	NaN	NaN	NaN	NaN	NaN	NaN	NaN	NaN	NaN	NaN	NaN	NaN	NaN	NaN	NaN	NaN	NaN	NaN	24.6811	NaN	NaN	NaN	NaN	24.9933	NaN	NaN	NaN	NaN
IGHV1-18	A0A0C4DH31	Immunoglobulin heavy variable 1-18	25.1949	6	26.0598	4	0.554978	0.846719	0.86488		24.7695	24.6918	24.7796	24.5345	24.9628	NaN	22.5638	25.002	30.341	26.3324	NaN	NaN	NaN	NaN	NaN	NaN	NaN	NaN	NaN	NaN	NaN	NaN	NaN	NaN	NaN	NaN	NaN	NaN	NaN	NaN	NaN	NaN	NaN	NaN	NaN	NaN	NaN	NaN	27.4314
SPP1	P10451	Osteopontin	26.2853	23	26.1533	20	0.557419	0.844545	-0.131954		NaN	25.4707	NaN	26.0105	27.0813	27.7453	26.3187	25.4362	24.9406	25.8834	26.2589	27.0813	26.9428	25.867	26.1527	26.5029	25.8167	27.1115	24.5045	26.5536	25.5667	26.3376	26.3844	26.0317	26.9869	NaN	25.604	26.7645	26.9869	26.1946	26.7517	26.0443	25.2996	27.1984	25.8409	25.3877	27.0813	27.1015	25.8741
IGHV3-74	A0A0B4J1X5	Immunoglobulin heavy variable 3-74	24.5961	14	24.7474	5	0.562555	0.846142	0.151319		24.3712	24.2679	24.5463	25.7895	24.1642	24.4298	NaN	NaN	NaN	NaN	NaN	NaN	NaN	NaN	NaN	24.7182	NaN	NaN	NaN	NaN	NaN	NaN	NaN	NaN	NaN	NaN	NaN	NaN	25.0609	24.275	24.9584	23.9225	24.8385	NaN	24.7594	NaN	24.5165	NaN	24.1565
KRT14	P02533	Keratin, type I cytoskeletal 14	29.4574	18	29.1919	12	0.588319	0.880641	-0.265445		29.1239	27.9088	28.3536	31.7849	28.189	29.8564	29.8112	29.747	29.7708	29.2692	30.7453	26.6998	NaN	NaN	NaN	NaN	NaN	NaN	NaN	NaN	NaN	NaN	NaN	NaN	NaN	NaN	NaN	NaN	30.362	28.3196	30.2869	30.6629	31.2365	30.0609	30.7211	26.965	29.7309	29.2825	29.7988
KRT6A	P02538	Keratin, type II cytoskeletal 6A	28.8092	16	28.3624	8	0.595629	0.885809	-0.446735		NaN	24.5285	25.0148	31.4032	NaN	NaN	NaN	NaN	27.0296	NaN	30.1239	NaN	NaN	NaN	NaN	NaN	NaN	28.3787	NaN	NaN	NaN	NaN	NaN	NaN	NaN	NaN	NaN	NaN	29.7629	27.6251	29.8741	30.3303	31.2135	29.5933	30.2759	25.7155	29.461	29.0243	28.6216
HRNR	Q86YZ3	Hornerin	26.5173	12	26.6742	11	0.597868	0.88443	0.15686		NaN	NaN	NaN	NaN	NaN	26.0275	26.6458	27.141	26.8974	NaN	NaN	26.7389	NaN	NaN	NaN	NaN	NaN	NaN	NaN	NaN	NaN	NaN	NaN	NaN	NaN	NaN	NaN	NaN	27.019	25.4831	27.4785	27.0711	27.7195	26.5551	25.9338	25.4707	26.6595	27.0813	24.9977
APOD	P05090	Apolipoprotein D	26.875	22	26.7677	19	0.629499	0.926013	-0.107291		26.5898	27.3992	26.9869	27.1015	26.9539	27.7771	NaN	NaN	26.673	25.1681	26.3811	26.3066	27.673	NaN	NaN	27.6181	25.965	NaN	25.3712	26.965	27.4862	25.8717	25.9606	28.1164	26.8504	26.5898	27.8142	26.4583	27.8445	27.019	27.2714	26.2856	26.8741	27.5682	27.0296	27.4938	27.1507	26.0505	26.3153
PON1	P27169	Serum paraoxonase/arylesterase 1	25.0655	5	25.3065	6	0.645577	0.94385	0.240999		25.4676	24.239	25.2926	24.9977	25.3307	24.5638	25.9066	23.7995	25.4008	26.7645	NaN	NaN	NaN	NaN	NaN	NaN	NaN	NaN	NaN	NaN	NaN	NaN	NaN	NaN	NaN	NaN	NaN	NaN	NaN	NaN	NaN	NaN	NaN	NaN	NaN	NaN	NaN	NaN	NaN
ENO1	P06733	Alpha-enolase	24.9957	17	25.1221	10	0.652471	0.948099	0.126387		23.6757	25.065	24.5105	24.8288	25.1604	25.4551	NaN	NaN	26.3083	NaN	25.4266	NaN	24.4676	NaN	25.0609	NaN	25.9248	NaN	NaN	NaN	NaN	NaN	25.1642	24.6595	NaN	NaN	25.1719	NaN	24.8093	25.5374	25.7945	24.391	25.5783	24.5404	25.5926	NaN	NaN	24.5638	NaN
CRYGD	P07320	Gamma-crystallin D	25.6514	8	26.4623	6	0.65608	0.948198	0.810918		27.7517	30.6881	21.7223	20.9171	21.9171	21.68	26.7517	28.3662	28.341	25.632	NaN	NaN	NaN	NaN	NaN	NaN	NaN	NaN	NaN	NaN	NaN	NaN	NaN	NaN	NaN	NaN	NaN	NaN	26.0711	NaN	29.3174	NaN	NaN	NaN	NaN	26.8264	NaN	NaN	NaN
KRT78	Q8N1N4	Keratin, type II cytoskeletal 78	25.1861	12	25.3464	8	0.656172	0.942479	0.160232		25.7466	23.5404	NaN	25.5983	NaN	25.0401	NaN	25.8069	25.976	25.0526	NaN	NaN	NaN	NaN	NaN	NaN	NaN	NaN	NaN	NaN	NaN	NaN	NaN	NaN	NaN	NaN	NaN	NaN	25.8409	23.848	25.3745	25.5315	26.3992	25.1833	25.9933	NaN	24.7796	NaN	24.3975
C3	P01024	Complement C3;Complement C3 beta chain;C3-beta-c;Complement C3 alpha chain;C3a anaphylatoxin;Acylation stimulating protein;Complement C3b alpha chain;Complement C3c alpha chain fragment 1;Complement C3dg fragment;Complement C3g fragment;Complement C3d fragment;Complement C3f fragment;Complement C3c alpha chain fragment 2	30.8732	25	30.7639	21	0.657217	0.937854	-0.109207		31.3724	31.2814	31.4134	31.4967	31.611	30.362	30.3828	31.2019	30.5664	28.7453	29.258	29.5987	30.933	31.4284	29.6372	31.3568	30.8385	30.4919	31.7771	31.4334	30.6964	30.7129	30.4334	30.4433	31.4083	32.2077	31.5343	30.9259	30.4234	31.9117	29.7771	31.4284	30.7373	29.8249	30.2759	31.8234	30.4334	30.8608	31.8385
APOA1	P02647	Apolipoprotein A-I;Proapolipoprotein A-I;Truncated apolipoprotein A-I	29.9531	25	30.0885	21	0.659824	0.935273	0.135422		29.203	29.0864	30.5296	32.3115	30.0479	31.3672	26.6595	28.2979	29.3153	28.4512	28.9174	28.8916	29.3346	30.6713	29.5573	31.2479	30.0737	28.1795	30.4334	30.5573	30.5203	30.7292	30.9746	30.6372	30.2869	31.1361	29.766	30.2535	28.6865	30.8974	28.7771	30.4234	29.8901	29.8127	29.8974	30.9814	30.2535	29.7613	30.9609
CRYGS	P22914	Beta-crystallin S	28.4239	14	28.7702	10	0.672428	0.946024	0.346318		26.1234	32.2077	26.2696	25.2133	25.848	26.8741	29.8188	29.0505	29.7676	29.4453	29.726	NaN	30.0479	NaN	NaN	NaN	30.5389	NaN	NaN	NaN	NaN	NaN	27.5754	NaN	NaN	28.8682	NaN	NaN	29.0737	NaN	31.5709	NaN	27.341	NaN	NaN	30.6285	27.0813	NaN	26.2643
KERA	O60938	Keratocan	23.7222	2	23.3507	5	0.676803	0.946946	-0.371509		NaN	NaN	NaN	NaN	NaN	NaN	22.5846	21.8385	24.4041	24.3511	NaN	NaN	NaN	NaN	NaN	NaN	NaN	NaN	NaN	NaN	NaN	NaN	NaN	NaN	NaN	NaN	NaN	NaN	NaN	23.6649	23.7796	NaN	NaN	NaN	NaN	NaN	NaN	NaN	NaN
HIST1H4A	P62805	Histone H4	24.877	8	24.43	3	0.682839	0.95	-0.447022		NaN	NaN	NaN	NaN	NaN	NaN	NaN	NaN	NaN	NaN	NaN	NaN	NaN	NaN	NaN	NaN	NaN	NaN	NaN	NaN	NaN	NaN	NaN	NaN	NaN	NaN	NaN	NaN	23.6431	22.3403	23.7895	23.7995	26.417	NaN	26.7645	NaN	NaN	27.1214	25.141
LGALS7	P47929	Galectin-7	25.7012	9	25.4914	4	0.698646	0.966651	-0.209757		NaN	NaN	NaN	25.9248	NaN	NaN	NaN	NaN	NaN	NaN	NaN	NaN	NaN	NaN	NaN	NaN	NaN	NaN	NaN	NaN	NaN	NaN	NaN	NaN	NaN	NaN	NaN	NaN	25.5285	NaN	25.6568	25.1795	27.8741	25.3975	25.9694	NaN	25.4769	NaN	24.3031
IGHG2	P01859	Ig gamma-2 chain C region	30.8868	25	30.7932	21	0.701959	0.965859	-0.0936646		31.6242	31.4919	31.5844	31.6501	31.5618	31.0544	30.1239	29.2467	29.2512	30.5203	31.7047	31.1361	30.4433	32.0447	30.6798	29.5664	30.4919	29.9814	30.2193	30.8608	30.7927	28.8203	29.4804	30.9045	30.1842	30.995	32.5664	32.2952	30.4134	31.2703	30.5203	30.2869	30.6198	30.933	29.9539	30.8157	30.846	31.2135	31.1177
KLKB1	P03952	Plasma kallikrein;Plasma kallikrein heavy chain;Plasma kallikrein light chain	24.8611	5	24.7403	5	0.702	0.960257	-0.120747		24.8191	25.0732	25.141	24.4676	24.8044	24.9495	24.5638	25.7155	24.3712	24.1015	NaN	NaN	NaN	NaN	NaN	NaN	NaN	NaN	NaN	NaN	NaN	NaN	NaN	NaN	NaN	NaN	NaN	NaN	NaN	NaN	NaN	NaN	NaN	NaN	NaN	NaN	NaN	NaN	NaN
S100A8	P05109	Protein S1-A8;Protein S1-A8, N-terminally processed	25.828	7	25.668	8	0.713053	0.969674	-0.159926		NaN	NaN	NaN	NaN	NaN	NaN	25.918	26.2589	25.989	25.4266	NaN	NaN	NaN	NaN	NaN	NaN	NaN	NaN	NaN	NaN	NaN	NaN	NaN	NaN	NaN	NaN	NaN	NaN	25.4008	24.239	27.0296	25.7338	26.9088	NaN	25.6622	NaN	25.8215	NaN	NaN
CHI3L1	P36222	Chitinase-3-like protein 1	26.7965	23	26.8834	14	0.717351	0.96941	0.0868883		26.7771	27.4073	26.2243	26.4862	26.4378	26.275	27.6595	26.7517	27.6181	27.3578	27.5898	26.1234	26.2996	26.9977	27.3745	NaN	26.6865	28.3153	NaN	NaN	NaN	NaN	NaN	26.0401	26.726	NaN	26.2262	26.673	27.1984	25.7363	27.6251	26.5135	26.0062	26.604	25.3135	26.0041	27.141	28.4823	26.976
PGLYRP2	Q96PD5	N-acetylmuramoyl-L-alanine amidase	24.2527	10	24.3904	5	0.730634	0.982506	0.137664		23.9584	24.0854	24.5225	23.1395	24.895	25.1984	NaN	NaN	NaN	NaN	NaN	NaN	NaN	NaN	NaN	NaN	NaN	NaN	24.4488	NaN	NaN	NaN	NaN	NaN	NaN	NaN	NaN	NaN	NaN	25.2058	NaN	23.8764	23.3511	NaN	NaN	NaN	NaN	NaN	25.0443
PLG	P00747	Plasminogen;Plasmin heavy chain A;Activation peptide;Angiostatin;Plasmin heavy chain A, short form;Plasmin light chain B	27.2321	19	27.3207	15	0.734671	0.982857	0.0886115		27.3578	27.5014	27.9428	27.6389	27.2625	26.632	NaN	NaN	NaN	NaN	NaN	NaN	27.3828	27.2979	NaN	27.3828	26.976	27.0711	26.965	27.509	27.2714	27.5315	27.0084	26.9428	27.2353	28.3578	28.003	27.8019	26.4999	28.4073	25.5725	27.4394	26.8142	NaN	26.228	NaN	27.5682	NaN	28.1015
AMBP	P02760	Protein AMBP;Alpha-1-microglobulin;Inter-alpha-trypsin inhibitor light chain;Trypstatin	25.6595	15	25.766	10	0.743839	0.988591	0.106488		25.5696	26.0296	26.521	25.7338	26.5536	24.9716	NaN	NaN	25.1719	NaN	NaN	NaN	NaN	NaN	NaN	NaN	NaN	NaN	NaN	NaN	NaN	NaN	NaN	NaN	25.1719	26.8142	24.4614	26.1095	25.2643	26.6595	24.1015	25.6811	25.3645	25.4138	24.7129	25.3679	25.4583	NaN	26.4614
ACTG1	P63261	Actin, cytoplasmic 2;Actin, cytoplasmic 2, N-terminally processed	26.2868	12	26.1109	6	0.744425	0.983548	-0.175904		NaN	NaN	NaN	23.9672	NaN	NaN	NaN	27.4234	NaN	NaN	26.5492	NaN	NaN	NaN	NaN	NaN	NaN	NaN	NaN	NaN	NaN	NaN	NaN	NaN	NaN	NaN	NaN	NaN	25.9383	26.3528	26.4892	25.5638	27.8682	26.3427	26.7895	NaN	27.9146	25.7077	25.9584
FBN1	P35555	Fibrillin-1	23.3924	6	23.6652	8	0.744818	0.978472	0.272799		23.155	22.7512	22.4501	23.8576	23.654	27.1115	22.3184	21.1581	23.7695	21.8576	NaN	NaN	NaN	NaN	NaN	NaN	NaN	NaN	NaN	NaN	NaN	NaN	NaN	NaN	24.3975	NaN	NaN	NaN	NaN	NaN	NaN	NaN	NaN	NaN	NaN	NaN	24.4862	NaN	NaN
TMEM198	Q66K66	Transmembrane protein 198	31.8285	11	31.9799	7	0.746141	0.975017	0.151382		NaN	NaN	NaN	NaN	NaN	NaN	NaN	NaN	NaN	NaN	NaN	NaN	NaN	NaN	NaN	NaN	NaN	NaN	NaN	NaN	NaN	NaN	NaN	NaN	NaN	NaN	NaN	NaN	31.7453	32.13	30.9259	33.3169	31.3879	31.2814	31.6415	33.3828	30.1604	31.1483	32.9933
KRT16	P08779	Keratin, type I cytoskeletal 16	27.9316	19	28.1441	11	0.773314	1	0.212436		26.7129	26.0401	26.3877	31.4284	26.1055	27.6458	28.9484	29.4354	28.6527	27.8858	31.2422	24.3101	NaN	NaN	24.2821	NaN	NaN	26.3612	NaN	NaN	NaN	NaN	23.848	NaN	NaN	NaN	NaN	NaN	28.7739	27.0813	29.0111	29.8608	30.5481	28.8534	29.3066	NaN	28.5052	28.524	27.3662
F2	P00734	Prothrombin;Activation peptide fragment 1;Activation peptide fragment 2;Thrombin light chain;Thrombin heavy chain	26.5341	19	26.6121	18	0.788495	1	0.0779941		27.2445	27.2077	27.3828	27.3992	27.2714	26.1681	25.8264	25.3031	25.8361	26.604	NaN	NaN	27.1115	26.533	25.002	26.1623	27.0914	NaN	26.1738	26.1565	26.604	26.9316	25.902	26.9316	26.8385	28.003	27.5165	26.6181	26.0833	27.673	24.5105	26.9539	25.9088	24.5638	NaN	NaN	25.9781	NaN	27.8974
FLG	P20930	Filaggrin	23.874	6	23.9876	6	0.788682	1	0.113621		NaN	NaN	NaN	24.0691	NaN	NaN	NaN	NaN	NaN	NaN	NaN	NaN	NaN	NaN	NaN	NaN	NaN	NaN	NaN	NaN	NaN	NaN	NaN	NaN	NaN	NaN	NaN	NaN	23.9847	23.1158	NaN	NaN	24.3578	NaN	24.1642	NaN	NaN	NaN	23.5522
IGHV4-4	P01825	Ig heavy chain V-II region NEWM;Ig heavy chain V-II region ARH-77;Ig heavy chain V-II region WAH	26.204	4	26.1206	6	0.790713	1	-0.0833666		NaN	NaN	NaN	NaN	NaN	NaN	25.5754	25.8385	26.7645	26.3959	NaN	NaN	NaN	NaN	NaN	NaN	NaN	NaN	NaN	NaN	NaN	NaN	NaN	NaN	NaN	NaN	NaN	NaN	25.848	NaN	NaN	NaN	26.8385	NaN	26.2625	NaN	NaN	NaN	25.867
GPX3	P22352	Glutathione peroxidase 3	27.6401	25	27.5913	21	0.811909	1	-0.0488083		27.1015	26.558	26.976	27.9869	27.0914	29.7771	26.604	26.5667	26.6181	28.2216	27.5969	28.0296	28.7676	27.7645	27.2979	26.7389	27.9705	28.49	27.3153	26.4473	27.2891	26.604	27.1604	28.0137	28.4073	27.8682	27.9923	28.0813	27.3153	27.6595	27.6931	27.2535	27.4314	27.6595	27.3324	28.3704	28.203	28.4354	27.965
HPR	P00739	Haptoglobin;Haptoglobin alpha chain;Haptoglobin beta chain;Haptoglobin-related protein	27.604	17	27.4731	13	0.812258	1	-0.130899		NaN	NaN	NaN	NaN	NaN	NaN	NaN	NaN	NaN	NaN	NaN	27.8623	NaN	27.0609	27.9595	26.0813	27.4314	NaN	29.6303	29.1866	NaN	NaN	27.1115	28.8173	27.2445	28.391	NaN	27.2625	25.2714	27.3828	28.6146	30.6372	24.4551	26.9316	28.3153	26.604	28.6181	27.2535	29.158
SERPINI1	Q99574	Neuroserpin	23.948	9	23.8738	8	0.81328	1	-0.0742546		23.6649	24.2243	NaN	NaN	NaN	24.391	24.5285	23.5165	23.976	23.5404	NaN	NaN	NaN	NaN	NaN	NaN	NaN	NaN	NaN	NaN	NaN	NaN	NaN	NaN	NaN	NaN	NaN	NaN	24.3031	23.5983	24.9847	22.9098	23.8288	NaN	23.654	NaN	24.3645	NaN	NaN
IGHA1	P01876	Ig alpha-1 chain C region	31.1239	25	31.1876	21	0.824491	1	0.063632		31.4871	31.3672	31.5435	31.1664	31.6154	29.8294	31.7533	31.7533	30.6544	32.1331	30.4919	29.2285	30.7613	32.2422	29.673	33.0447	31.6154	28.8916	32.8062	32.0927	30.4823	30.4629	31.2535	29.6146	29.8974	32.648	31.0544	30.5933	30.3724	32.225	30.2869	30.8081	30.8608	30.7927	30.5933	31.9365	30.2869	31.6154	32.3854
IGLC6	P0DOY2	Ig lambda-6 chain C region	30.7477	16	30.7919	12	0.830929	1	0.0441686		31.196	30.6544	31.0927	31.5109	30.6198	30.1604	31.3303	29.9117	30.6285	30.7613	NaN	NaN	NaN	NaN	NaN	NaN	NaN	NaN	NaN	NaN	NaN	NaN	NaN	NaN	NaN	NaN	NaN	NaN	30.2077	30.4919	30.5109	30.0864	30.3724	30.196	30.7849	31.6881	30.5296	30.9609	31.0609
SEMA7A	O75326	Semaphorin-7A	24.3925	6	24.4694	5	0.832659	1	0.0768849		24.2821	24.2317	24.0275	25.2243	24.0609	25.2643	24.1719	25.2243	23.8576	23.8288	NaN	NaN	NaN	NaN	NaN	NaN	24.5285	NaN	NaN	NaN	NaN	NaN	NaN	NaN	NaN	NaN	NaN	NaN	NaN	NaN	NaN	NaN	NaN	NaN	NaN	NaN	NaN	NaN	NaN
CFHR1	Q03591	Complement factor H-related protein 1	24.8285	10	24.7784	7	0.859069	1	-0.050156		24.1015	25.1135	24.7895	24.5165	25.0317	23.5404	NaN	NaN	25.9716	NaN	NaN	NaN	NaN	NaN	NaN	NaN	NaN	NaN	NaN	NaN	NaN	NaN	NaN	NaN	NaN	NaN	NaN	24.9043	25.2891	25.1488	NaN	NaN	24.391	NaN	NaN	NaN	25.3342	NaN	24.5696
TGFBI	Q15582	Transforming growth factor-beta-induced protein ig-h3	25.3924	17	25.4593	18	0.867401	1	0.0669108		NaN	NaN	NaN	21.5777	22.8461	25.3679	NaN	23.3101	28.003	23.7286	NaN	NaN	26.0935	NaN	NaN	25.317	26.2589	26.4202	25.7208	25.7745	25.792	24.9495	26.5653	25.6292	25.4676	24.417	25.4738	NaN	25.8528	25.5869	26.4266	25.4008	25.4676	26.6865	24.8385	26.3066	25.6237	NaN	25.2463
CPAMD8	Q8IZJ3	C3 and PZP-like alpha-2-macroglobulin domain-containing protein 8	24.2676	8	24.3187	13	0.868552	1	0.0510917		24.4551	24.6865	22.9061	24.3645	24.2317	26.0105	23.867	23.5045	24.2679	23.9134	NaN	NaN	24.7995	NaN	NaN	NaN	NaN	NaN	NaN	23.9316	24.4041	23.7895	25.1908	NaN	24.0935	NaN	NaN	NaN	24.0935	NaN	NaN	NaN	NaN	NaN	NaN	NaN	24.604	NaN	NaN
ITIH1	P19827	Inter-alpha-trypsin inhibitor heavy chain H1	29.9174	9	29.8788	10	0.87014	1	-0.0386062		29.9259	29.4374	29.995	30.0479	30.2869	29.2262	30.7373	29.4512	29.7597	30.2193	NaN	NaN	NaN	NaN	NaN	NaN	NaN	NaN	NaN	NaN	NaN	NaN	NaN	NaN	NaN	29.9814	NaN	NaN	NaN	30.341	NaN	29.8004	29.0914	NaN	NaN	NaN	NaN	NaN	30.3303
CCDC150	Q8NCX0	Coiled-coil domain-containing protein 15	26.783	5	26.5659	3	0.871746	1	-0.217141		27.3066	26.5711	25.9088	25.217	28.9117	26.0752	NaN	NaN	29.0762	24.5463	NaN	NaN	NaN	NaN	NaN	NaN	NaN	NaN	NaN	NaN	NaN	NaN	NaN	NaN	NaN	NaN	NaN	NaN	NaN	NaN	NaN	NaN	NaN	NaN	NaN	NaN	NaN	NaN	NaN
KRT77	Q7Z794	Keratin, type II cytoskeletal 1b	25.3141	9	25.2412	5	0.879697	1	-0.0728904		25.7619	NaN	NaN	NaN	NaN	NaN	NaN	NaN	NaN	25.1642	NaN	NaN	NaN	NaN	NaN	NaN	NaN	NaN	NaN	NaN	NaN	NaN	NaN	NaN	NaN	NaN	NaN	NaN	25.6431	23.895	25.1527	25.6595	26.6998	24.3778	26.3477	NaN	24.2891	NaN	NaN
IGLC3	P0DOY3	Immunoglobulin lambda constant 3	25.6691	10	25.7014	13	0.887503	1	0.0323437		25.2096	NaN	NaN	NaN	NaN	NaN	26.002	25.824	26.0588	25.6757	26.8385	25.391	25.2133	25.4425	24.9406	25.9694	25.0317	25.792	26.8623	25.9825	25.2996	25.7895	24.8191	25.9738	25.2021	25.9912	25.7182	25.7821	NaN	NaN	NaN	NaN	NaN	NaN	NaN	NaN	NaN	NaN	NaN
FBLN1	P23142	Fibulin-1	25.3438	18	25.2685	18	0.892695	1	-0.0753233		24.1719	25.8118	24.5225	24.9406	23.867	25.8433	19.1257	20.2419	28.509	24.239	25.5345	26.4953	25.2499	24.5926	NaN	24.3712	26.2408	NaN	25.8457	25.7415	26.0691	26.604	25.654	26.7129	25.7895	24.7846	25.7568	26.1776	25.989	25.7389	26.3342	NaN	25.417	NaN	NaN	NaN	25.6458	NaN	25.4202
GSTP1	P09211	Glutathione S-transferase P	24.9731	6	24.9565	7	0.931002	1	-0.0165795		NaN	24.5926	NaN	25.3778	NaN	25.4362	24.8433	24.558	25.3239	24.4738	NaN	NaN	24.9977	NaN	NaN	NaN	NaN	NaN	NaN	NaN	NaN	NaN	NaN	NaN	NaN	NaN	NaN	NaN	24.8858	24.9406	NaN	NaN	25.0443	NaN	NaN	NaN	NaN	NaN	NaN
CRYGC	P07315	Gamma-crystallin C	26.0025	7	25.7987	6	0.932597	1	-0.203776		19.7586	29.2781	NaN	NaN	19.6329	20.0559	22.6074	25.5014	30.1115	30.0864	NaN	NaN	NaN	NaN	NaN	NaN	28.49	NaN	NaN	NaN	NaN	NaN	NaN	NaN	NaN	NaN	NaN	NaN	27.6458	NaN	29.9677	NaN	NaN	NaN	NaN	NaN	27.2445	NaN	NaN
EFEMP1	Q12805	EGF-containing fibulin-like extracellular matrix protein 1	28.0155	25	27.9731	19	0.936329	1	-0.0424313		26.726	26.6181	26.1174	25.7645	26.0995	27.4785	20.3538	26.2785	31.7373	25.6918	29.4413	29.5352	28.9512	27.3324	27.5898	26.976	28.9732	28.2847	28.4823	28.3452	28.5426	29.1386	29.0375	28.7613	29.0965	27.8019	28.4746	28.9231	29.6093	28.6251	29.3869	28.203	28.611	29.1507	28.5609	26.6998	29.3217	27.0084	28.3196
HBB	P68871	Hemoglobin subunit beta;LVV-hemorphin-7;Spinorphin	28.9223	22	28.8421	13	0.937775	1	-0.0802745		29.3828	30.2308	28.4629	29.0762	32.525	30.7047	31.0084	30.8081	31.4871	31.4184	34.2965	NaN	NaN	24.6918	28.6831	21.6971	28.1214	29.3641	26.726	NaN	NaN	24.7995	NaN	21.7955	25.6649	NaN	NaN	26.3477	31.3568	31.5062	28.6898	27.5682	30.4234	30.196	29.2399	NaN	28.7739	27.8324	27.4473
FABP5	Q01469	Fatty acid-binding protein, epidermal	25.4056	11	25.4181	6	0.949397	1	0.0123887		NaN	25.0772	NaN	25.1757	NaN	NaN	25.6181	26.1115	25.0691	25.3778	25.4551	NaN	NaN	NaN	NaN	NaN	NaN	NaN	NaN	NaN	NaN	NaN	NaN	NaN	NaN	NaN	NaN	NaN	25.3477	25.4105	25.9248	24.976	25.317	25.9225	25.8927	NaN	24.9628	NaN	NaN
DKK3	Q9UBP4	Dickkopf-related protein 3	27.4423	25	27.4322	21	0.952342	1	-0.0100037		26.8385	27.2353	27.1015	26.4661	27.4314	27.7833	28.4433	27.4707	27.9977	27.6389	28.0505	27.5315	28.4433	26.8974	27.3745	26.4707	27.7129	27.1312	28.3494	26.7517	28.0401	27.2891	28.1312	27.3239	27.3239	26.019	27.3324	27.2262	27.7645	27.3828	28.362	27.1115	26.8623	28.189	27.3324	27.3239	28.1115	27.3745	27.2077
IGKV4-1	P06312	Ig kappa chain V-IV region	26.9077	3	26.9418	8	0.959002	1	0.0341277		NaN	NaN	NaN	26.8858	NaN	24.4105	27.5463	27.7895	27.3153	26.9316	NaN	NaN	NaN	NaN	NaN	NaN	NaN	NaN	NaN	NaN	NaN	NaN	NaN	NaN	NaN	NaN	NaN	NaN	NaN	26.8504	NaN	NaN	26.9869	NaN	NaN	NaN	NaN	NaN	NaN
KRT6B	P04259	Keratin, type II cytoskeletal 6B	25.8672	16	25.8151	11	0.961817	1	-0.0521502		NaN	NaN	19.0102	28.9456	NaN	20.4874	26.6865	27.7064	26.6998	26.2768	29.5389	NaN	19.197	NaN	23.0902	NaN	NaN	25.2856	25.5255	NaN	NaN	NaN	23.0707	NaN	NaN	NaN	NaN	NaN	26.8504	25.1984	27.509	28.3239	28.3662	26.9539	27.2535	NaN	26.6865	NaN	26.141
RBP3	P10745	Retinol-binding protein 3	28.6561	25	28.6474	20	0.96563	1	-0.00869986		27.7895	29.5463	28.4073	28.4274	29.3388	29.267	27.8203	27.8019	28.9732	29.0965	28.0084	28.7129	29.7325	27.5389	27.1115	27.9146	29.0401	28.8799	29.0453	28.6663	29.249	29.1483	29.2077	28.5389	28.3536	28.9841	28.965	28.8081	28.7227	29.4492	29.3452	28.0864	28.7613	29.0762	28.9814	28.1015	29.4919	27.7645	29.1288
DSG1	Q02413	Desmoglein-1	25.7149	15	25.7028	8	0.970315	1	-0.0121698		25.726	24.6096	25.2499	27.1507	25.065	25.6944	26.067	26.4138	25.0609	NaN	NaN	NaN	NaN	NaN	NaN	NaN	NaN	NaN	25.8764	NaN	NaN	NaN	NaN	NaN	NaN	NaN	NaN	NaN	26.1253	24.0772	25.5926	26.1312	26.8858	25.4614	26.4551	NaN	25.7024	NaN	25.6153
LTBP2	Q14767	Latent-transforming growth factor beta-binding protein 2	24.3393	14	24.3498	10	0.974429	1	0.0104909		24.3101	24.6431	24.417	24.0443	24.217	24.6486	NaN	NaN	25.1795	NaN	25.0813	24.0691	24.4234	25.7415	NaN	NaN	23.9134	NaN	NaN	NaN	24.275	NaN	24.0105	23.9043	24.1642	NaN	NaN	NaN	24.0359	23.7492	NaN	NaN	NaN	NaN	NaN	22.8764	NaN	25.228	NaN
FLG2	Q5D862	Filaggrin-2	25.109	15	25.1246	7	0.979968	1	0.0156103		26.8142	22.5213	23.0805	27.2535	22.0821	24.9271	NaN	NaN	24.1565	NaN	25.5638	NaN	NaN	NaN	NaN	NaN	NaN	NaN	NaN	NaN	NaN	NaN	NaN	NaN	NaN	NaN	NaN	NaN	26.1795	24.1253	25.4953	25.3645	26.0711	25.6125	26.3427	NaN	25.2058	NaN	24.9225
FCGBP	Q9Y6R7	IgGFc-binding protein	24.01	6	24.0214	4	0.985469	1	0.011443		23.7995	25.7441	23.3778	24.0105	22.7836	24.7695	NaN	NaN	NaN	22.8385	NaN	NaN	NaN	NaN	NaN	NaN	NaN	NaN	NaN	NaN	NaN	NaN	NaN	NaN	NaN	NaN	NaN	NaN	NaN	NaN	24.3444	NaN	NaN	NaN	NaN	NaN	NaN	NaN	NaN
DHX33	Q9H6R0	Putative ATP-dependent RNA helicase DHX33	26.2029	5	26.2066	4	0.986992	1	0.0036623		26.7129	26.3118	26.0711	25.9539	25.965	NaN	26.3273	26.4425	25.7208	26.3359	NaN	NaN	NaN	NaN	NaN	NaN	NaN	NaN	NaN	NaN	NaN	NaN	NaN	NaN	NaN	NaN	NaN	NaN	NaN	NaN	NaN	NaN	NaN	NaN	NaN	NaN	NaN	NaN	NaN
NPC2	P61916	Epididymal secretory protein E1	24.6111	11	24.6064	7	0.98731	1	-0.00469448		NaN	NaN	NaN	NaN	NaN	NaN	NaN	NaN	NaN	NaN	NaN	NaN	NaN	NaN	NaN	NaN	24.391	24.989	NaN	NaN	24.6918	NaN	NaN	24.7389	NaN	NaN	NaN	NaN	25.3239	24.824	24.4862	24.3578	23.5983	23.6971	NaN	NaN	25.5667	25.3239	24.1642
LCN1	P31025	Lipocalin-1	25.7635	12	25.7543	9	0.989405	1	-0.0091717		24.3844	26.3662	28.4512	NaN	25.9825	25.7594	NaN	NaN	NaN	23.9406	NaN	NaN	NaN	NaN	NaN	26.8858	NaN	NaN	NaN	NaN	NaN	NaN	NaN	27.0505	25.4008	NaN	NaN	NaN	24.1795	25.5345	25.3101	25.2535	24.7492	NaN	25.1332	26.9316	NaN	NaN	NaN
IMMT	Q16891	MICOS complex subunit MIC6	31.0673	1	25.569	4	1	1	-5.49825		NaN	NaN	31.0673	NaN	NaN	NaN	26.2243	25.9361	24.8336	25.2821	NaN	NaN	NaN	NaN	NaN	NaN	NaN	NaN	NaN	NaN	NaN	NaN	NaN	NaN	NaN	NaN	NaN	NaN	NaN	NaN	NaN	NaN	NaN	NaN	NaN	NaN	NaN	NaN	NaN
LACRT	Q9GZZ8	Extracellular glycoprotein lacritin	26.604	1	28.3066	4	1	1	1.70263		NaN	26.604	NaN	NaN	NaN	NaN	28.0965	29.0322	28.2714	27.8264	NaN	NaN	NaN	NaN	NaN	NaN	NaN	NaN	NaN	NaN	NaN	NaN	NaN	NaN	NaN	NaN	NaN	NaN	NaN	NaN	NaN	NaN	NaN	NaN	NaN	NaN	NaN	NaN	NaN
JPH3	Q8WXH2	Junctophilin-3	29.2692	1	26.9375	4	1	1	-2.33168		NaN	NaN	NaN	NaN	29.2692	NaN	26.3324	27.1214	27.0609	27.2353	NaN	NaN	NaN	NaN	NaN	NaN	NaN	NaN	NaN	NaN	NaN	NaN	NaN	NaN	NaN	NaN	NaN	NaN	NaN	NaN	NaN	NaN	NaN	NaN	NaN	NaN	NaN	NaN	NaN
IGHV3-23	P01764	Ig heavy chain V-III region CAM;Ig heavy chain V-III region 23	27.7325	1	27.5291	4	1	1	-0.203342		NaN	NaN	NaN	NaN	NaN	NaN	27.5165	28.6561	27.4154	26.5285	NaN	NaN	NaN	NaN	NaN	NaN	NaN	NaN	NaN	NaN	NaN	NaN	NaN	NaN	NaN	NaN	NaN	NaN	NaN	NaN	NaN	NaN	NaN	NaN	NaN	NaN	27.7325	NaN	NaN
C7orf26	Q96N11	Uncharacterized protein C7orf26	#DIV/0!	0	27.4566	4	1	1	NaN		NaN	NaN	NaN	NaN	NaN	NaN	27.217	27.8741	27.2803	27.4551	NaN	NaN	NaN	NaN	NaN	NaN	NaN	NaN	NaN	NaN	NaN	NaN	NaN	NaN	NaN	NaN	NaN	NaN	NaN	NaN	NaN	NaN	NaN	NaN	NaN	NaN	NaN	NaN	NaN
TRIM38	O00635	E3 ubiquitin-protein ligase TRIM38	27.9814	1	27.1661	4	1	1	-0.815303		27.9814	NaN	NaN	NaN	NaN	NaN	26.8623	27.5754	26.8858	27.341	NaN	NaN	NaN	NaN	NaN	NaN	NaN	NaN	NaN	NaN	NaN	NaN	NaN	NaN	NaN	NaN	NaN	NaN	NaN	NaN	NaN	NaN	NaN	NaN	NaN	NaN	NaN	NaN	NaN
TPM1	P09493	Tropomyosin alpha-4 chain;Tropomyosin alpha-1 chain;Tropomyosin beta chain;Tropomyosin alpha-3 chain	25.1908	1	26.9351	4	1	1	1.74426		NaN	NaN	NaN	25.1908	NaN	NaN	25.2961	28.3869	27.2803	26.7771	NaN	NaN	NaN	NaN	NaN	NaN	NaN	NaN	NaN	NaN	NaN	NaN	NaN	NaN	NaN	NaN	NaN	NaN	NaN	NaN	NaN	NaN	NaN	NaN	NaN	NaN	NaN	NaN	NaN
DLST	P36957	Dihydrolipoyllysine-residue succinyltransferase component of 2-oxoglutarate dehydrogenase complex, mitochondrial	28.3745	1	26.2133	4	1	1	-2.16121		NaN	NaN	NaN	NaN	28.3745	NaN	25.7895	26.3578	26.9088	25.797	NaN	NaN	NaN	NaN	NaN	NaN	NaN	NaN	NaN	NaN	NaN	NaN	NaN	NaN	NaN	NaN	NaN	NaN	NaN	NaN	NaN	NaN	NaN	NaN	NaN	NaN	NaN	NaN	NaN
IGKV1-33	P01594	Ig kappa chain V-I region AU;Ig kappa chain V-I region AG	26.8858	1	26.347	4	1	1	-0.53874		NaN	NaN	NaN	NaN	NaN	NaN	25.0567	28.2759	26.1908	25.8647	NaN	NaN	NaN	NaN	NaN	NaN	NaN	NaN	NaN	NaN	NaN	NaN	NaN	NaN	NaN	NaN	NaN	NaN	NaN	NaN	NaN	NaN	26.8858	NaN	NaN	NaN	NaN	NaN	NaN
NLRP10	Q86W26	NACHT, LRR and PYD domains-containing protein 1	#DIV/0!	0	26.6884	4	1	1	NaN		NaN	NaN	NaN	NaN	NaN	NaN	26.632	26.2353	27.1604	26.726	NaN	NaN	NaN	NaN	NaN	NaN	NaN	NaN	NaN	NaN	NaN	NaN	NaN	NaN	NaN	NaN	NaN	NaN	NaN	NaN	NaN	NaN	NaN	NaN	NaN	NaN	NaN	NaN	NaN
IGLV3-9	P80748	Ig lambda chain V-III region LOI	26.5536	1	26.6877	6	1	1	0.134053		NaN	NaN	NaN	NaN	NaN	NaN	27.2077	26.1527	26.9203	26.2821	NaN	NaN	NaN	NaN	NaN	NaN	NaN	NaN	NaN	NaN	NaN	NaN	NaN	NaN	26.7129	NaN	NaN	NaN	NaN	26.5536	NaN	NaN	NaN	NaN	NaN	NaN	NaN	NaN	NaN
CTSL	P07711	Cathepsin L1;Cathepsin L1 heavy chain;Cathepsin L1 light chain	23.2199	1	26.5138	4	1	1	3.29383		NaN	NaN	NaN	23.2199	NaN	NaN	26.673	27.0609	26.8504	25.4707	NaN	NaN	NaN	NaN	NaN	NaN	NaN	NaN	NaN	NaN	NaN	NaN	NaN	NaN	NaN	NaN	NaN	NaN	NaN	NaN	NaN	NaN	NaN	NaN	NaN	NaN	NaN	NaN	NaN
IGHV3-43	P01766	Ig heavy chain V-III region BRO	24.0105	1	26.0172	4	1	1	2.00668		NaN	NaN	NaN	NaN	24.0105	NaN	26.7129	26.9977	25.2891	25.0691	NaN	NaN	NaN	NaN	NaN	NaN	NaN	NaN	NaN	NaN	NaN	NaN	NaN	NaN	NaN	NaN	NaN	NaN	NaN	NaN	NaN	NaN	NaN	NaN	NaN	NaN	NaN	NaN	NaN
HEXB	P07686	Beta-hexosaminidase subunit beta;Beta-hexosaminidase subunit beta chain B;Beta-hexosaminidase subunit beta chain A	#DIV/0!	0	25.5122	4	1	1	NaN		NaN	NaN	NaN	NaN	NaN	NaN	24.7492	27.3066	25.2643	24.7286	NaN	NaN	NaN	NaN	NaN	NaN	NaN	NaN	NaN	NaN	NaN	NaN	NaN	NaN	NaN	NaN	NaN	NaN	NaN	NaN	NaN	NaN	NaN	NaN	NaN	NaN	NaN	NaN	NaN
ETFA	P13804	Electron transfer flavoprotein subunit alpha, mitochondrial	#DIV/0!	0	25.6999	4	1	1	NaN		NaN	NaN	NaN	NaN	NaN	NaN	26.0148	26.3204	25.5285	24.9361	NaN	NaN	NaN	NaN	NaN	NaN	NaN	NaN	NaN	NaN	NaN	NaN	NaN	NaN	NaN	NaN	NaN	NaN	NaN	NaN	NaN	NaN	NaN	NaN	NaN	NaN	NaN	NaN	NaN
IGKV6D-21	A0A0A0MT36		23.6209	1	25.9209	4	1	1	2.3001		NaN	NaN	23.6209	NaN	NaN	NaN	25.8694	25.0772	26.6458	26.0914	NaN	NaN	NaN	NaN	NaN	NaN	NaN	NaN	NaN	NaN	NaN	NaN	NaN	NaN	NaN	NaN	NaN	NaN	NaN	NaN	NaN	NaN	NaN	NaN	NaN	NaN	NaN	NaN	NaN
MGP	P08493	Matrix Gla protein	25.5667	1	25.2945	4	1	1	-0.27219		NaN	NaN	NaN	NaN	NaN	NaN	25.705	24.3645	26.5448	24.5638	NaN	NaN	NaN	NaN	NaN	NaN	NaN	NaN	NaN	NaN	NaN	NaN	NaN	NaN	NaN	NaN	NaN	NaN	NaN	NaN	NaN	NaN	NaN	25.5667	NaN	NaN	NaN	NaN	NaN
FAT1	Q14517	Protocadherin Fat 1;Protocadherin Fat 1, nuclear form	27.4394	1	23.5652	4	1	1	-3.87414		27.4394	NaN	NaN	NaN	NaN	NaN	24.002	23.7995	23.48	22.9795	NaN	NaN	NaN	NaN	NaN	NaN	NaN	NaN	NaN	NaN	NaN	NaN	NaN	NaN	NaN	NaN	NaN	NaN	NaN	NaN	NaN	NaN	NaN	NaN	NaN	NaN	NaN	NaN	NaN
GNB1	P62873	Guanine nucleotide-binding protein G(I)/G(S)/G(T) subunit beta-1	24.7645	1	25.172	4	1	1	0.407521		NaN	NaN	NaN	24.7645	NaN	NaN	24.9225	26.5492	23.7895	25.4266	NaN	NaN	NaN	NaN	NaN	NaN	NaN	NaN	NaN	NaN	NaN	NaN	NaN	NaN	NaN	NaN	NaN	NaN	NaN	NaN	NaN	NaN	NaN	NaN	NaN	NaN	NaN	NaN	NaN
IGLV1-40	P01703	Ig lambda chain V-I region NEWM	24.6096	1	25.0376	4	1	0.99691	0.427897		NaN	NaN	NaN	24.6096	NaN	NaN	26.0732	25.8215	24.0609	24.1946	NaN	NaN	NaN	NaN	NaN	NaN	NaN	NaN	NaN	NaN	NaN	NaN	NaN	NaN	NaN	NaN	NaN	NaN	NaN	NaN	NaN	NaN	NaN	NaN	NaN	NaN	NaN	NaN	NaN
IGJ	P01591	Immunoglobulin J chain	24.3645	1	24.6031	5	1	0.99265	0.238569		NaN	NaN	NaN	NaN	24.3645	NaN	24.7024	26.7771	23.0967	23.3101	NaN	NaN	NaN	NaN	NaN	NaN	NaN	NaN	NaN	NaN	NaN	NaN	NaN	25.1293	NaN	NaN	NaN	NaN	NaN	NaN	NaN	NaN	NaN	NaN	NaN	NaN	NaN	NaN	NaN
AGRN	O00468	Agrin;Agrin N-terminal 11 kDa subunit;Agrin C-terminal 11 kDa subunit;Agrin C-terminal 9 kDa fragment;Agrin C-terminal 22 kDa fragment	#DIV/0!	0	24.2437	4	1	0.988426	NaN		NaN	NaN	NaN	NaN	NaN	25.3239	23.654	25.1527	22.8442	NaN	NaN	NaN	NaN	NaN	NaN	NaN	NaN	NaN	NaN	NaN	NaN	NaN	NaN	NaN	NaN	NaN	NaN	NaN	NaN	NaN	NaN	NaN	NaN	NaN	NaN	NaN	NaN	NaN	NaN
ATRN	O75882	Attractin	24.537	5	#DIV/0!	0	1	0.984237	NaN		24.2535	24.417	24.7182	24.6811	24.6153	NaN	NaN	NaN	NaN	NaN	NaN	NaN	NaN	NaN	NaN	NaN	NaN	NaN	NaN	NaN	NaN	NaN	NaN	NaN	NaN	NaN	NaN	NaN	NaN	NaN	NaN	NaN	NaN	NaN	NaN	NaN	NaN	NaN	NaN
CA2	P00918	Carbonic anhydrase 2	24.2463	1	24.3758	5	1	0.980084	0.129589		NaN	NaN	NaN	24.2463	NaN	NaN	24.019	23.5522	25.2891	24.5638	NaN	NaN	NaN	NaN	NaN	NaN	NaN	NaN	NaN	NaN	NaN	NaN	NaN	NaN	NaN	NaN	NaN	NaN	NaN	NaN	NaN	NaN	NaN	NaN	NaN	NaN	NaN	NaN	NaN
IGLV2-14	P01704	Ig lambda chain V-II region TOG	23.1379	1	24.5131	4	1	0.975966	1.37527		NaN	NaN	23.1379	NaN	NaN	NaN	24.1642	24.1642	25.1604	24.5638	NaN	NaN	NaN	NaN	NaN	NaN	NaN	NaN	NaN	NaN	NaN	NaN	NaN	NaN	NaN	NaN	NaN	NaN	NaN	NaN	NaN	NaN	NaN	NaN	NaN	NaN	NaN	NaN	NaN
NCAM1	P13591	Neural cell adhesion molecule 1	#DIV/0!	0	24.3087	4	1	0.971883	NaN		NaN	NaN	NaN	NaN	NaN	NaN	24.3844	24.5522	23.9406	24.3578	NaN	NaN	NaN	NaN	NaN	NaN	NaN	NaN	NaN	NaN	NaN	NaN	NaN	NaN	NaN	NaN	NaN	NaN	NaN	NaN	NaN	NaN	NaN	NaN	NaN	NaN	NaN	NaN	NaN
ALDOC	P09972	Fructose-bisphosphate aldolase C	25.341	1	23.4465	4	1	0.967833	-1.89449		NaN	25.341	NaN	NaN	NaN	NaN	23.3645	24.558	22.7286	23.1348	NaN	NaN	NaN	NaN	NaN	NaN	NaN	NaN	NaN	NaN	NaN	NaN	NaN	NaN	NaN	NaN	NaN	NaN	NaN	NaN	NaN	NaN	NaN	NaN	NaN	NaN	NaN	NaN	NaN
NELL2	Q99435	Protein kinase C-binding protein NELL2	#DIV/0!	0	23.9204	5	1	0.963817	NaN		NaN	NaN	NaN	NaN	NaN	24.3578	23.4923	25.2353	23.1127	23.4041	NaN	NaN	NaN	NaN	NaN	NaN	NaN	NaN	NaN	NaN	NaN	NaN	NaN	NaN	NaN	NaN	NaN	NaN	NaN	NaN	NaN	NaN	NaN	NaN	NaN	NaN	NaN	NaN	NaN
SPTA1	P02549	Spectrin alpha chain, erythrocytic 1	#DIV/0!	0	23.8021	4	1	0.959835	NaN		NaN	NaN	NaN	NaN	NaN	22.8614	23.6971	25.1332	23.5165	NaN	NaN	NaN	NaN	NaN	NaN	NaN	NaN	NaN	NaN	NaN	NaN	NaN	NaN	NaN	NaN	NaN	NaN	NaN	NaN	NaN	NaN	NaN	NaN	NaN	NaN	NaN	NaN	NaN	NaN
YWHAZ	P63104	14-3-3 protein zeta/delta	24.1253	1	23.9735	5	1	0.955885	-0.151793		NaN	NaN	NaN	NaN	NaN	NaN	24.019	23.8764	24.317	23.7695	NaN	NaN	NaN	NaN	NaN	NaN	NaN	NaN	NaN	NaN	NaN	NaN	NaN	NaN	NaN	NaN	NaN	NaN	NaN	NaN	NaN	NaN	24.1253	NaN	NaN	NaN	NaN	NaN	NaN
ASAH1	Q13510	Acid ceramidase;Acid ceramidase subunit alpha;Acid ceramidase subunit beta	#DIV/0!	0	23.7718	4	1	0.951967	NaN		NaN	NaN	NaN	NaN	NaN	NaN	23.8191	24.2243	23.5638	23.48	NaN	NaN	NaN	NaN	NaN	NaN	NaN	NaN	NaN	NaN	NaN	NaN	NaN	NaN	NaN	NaN	NaN	NaN	NaN	NaN	NaN	NaN	NaN	NaN	NaN	NaN	NaN	NaN	NaN
SLC4A1	P02730	Band 3 anion transport protein	23.7077	1	23.6918	5	1	0.948082	-0.0158474		NaN	NaN	NaN	NaN	NaN	NaN	23.5045	24.1253	23.4676	23.654	NaN	NaN	NaN	NaN	23.7077	NaN	NaN	NaN	NaN	NaN	NaN	NaN	NaN	NaN	NaN	NaN	NaN	NaN	NaN	NaN	NaN	NaN	NaN	NaN	NaN	NaN	NaN	NaN	NaN
H2AFX	P16104	Histone H2A type 1-J;Histone H2A type 1-H;Histone H2A.J;Histone H2A type 2-C;Histone H2A type 1-C;Histone H2A type 3;Histone H2A type 2-A;Histone H2A type 1-D;Histone H2A type 1;Histone H2A type 1-B/E;Histone H2A.V;Histone H2A.Z;Histone H2A type 2-B;Histone H2A type 1-A;Histone H2AX	#DIV/0!	0	23.3932	4	1	0.944228	NaN		NaN	NaN	NaN	NaN	NaN	NaN	23.3239	23.6865	23.0459	23.5165	NaN	NaN	NaN	NaN	NaN	NaN	NaN	NaN	NaN	NaN	NaN	NaN	NaN	NaN	NaN	NaN	NaN	NaN	NaN	NaN	NaN	NaN	NaN	NaN	NaN	NaN	NaN	NaN	NaN
PPT1	P50897	Palmitoyl-protein thioesterase 1	22.8385	1	22.8452	4	1	0.940405	0.00673151		NaN	22.8385	NaN	NaN	NaN	NaN	22.4273	22.1395	24.5926	22.2214	NaN	NaN	NaN	NaN	NaN	NaN	NaN	NaN	NaN	NaN	NaN	NaN	NaN	NaN	NaN	NaN	NaN	NaN	NaN	NaN	NaN	NaN	NaN	NaN	NaN	NaN	NaN	NaN	NaN
CHL1	O00533	Neural cell adhesion molecule L1-like protein;Processed neural cell adhesion molecule L1-like protein	22.7434	5	23.1916	1	1	0.936613	0.448149		23.0071	22.9388	22.9654	22.654	22.1519	23.1916	NaN	NaN	NaN	NaN	NaN	NaN	NaN	NaN	NaN	NaN	NaN	NaN	NaN	NaN	NaN	NaN	NaN	NaN	NaN	NaN	NaN	NaN	NaN	NaN	NaN	NaN	NaN	NaN	NaN	NaN	NaN	NaN	NaN
PCBD1	P61457	Pterin-4-alpha-carbinolamine dehydratase	18.9431	1	22.6249	4	1	0.932851	3.68183		NaN	NaN	NaN	18.9431	NaN	NaN	23.1976	21.5685	23.2535	22.48	NaN	NaN	NaN	NaN	NaN	NaN	NaN	NaN	NaN	NaN	NaN	NaN	NaN	NaN	NaN	NaN	NaN	NaN	NaN	NaN	NaN	NaN	NaN	NaN	NaN	NaN	NaN	NaN	NaN
[truncated: 7 more columns]
